# Supplementary material for: Cell fishing: A similarity based approach and machine learning strategy for multiple cell lines-compound sensitivity prediction
Source: PLoS One. 2019 Oct 7;14(10):e0223276. doi: 10.1371/journal.pone.0223276 (PMC6779297; doi:10.1371/journal.pone.0223276)
Supplement: S1 Table — (XLSX) [file pone.0223276.s001.xlsx]

## Sheet: Hoja1
CELL_ID	CELL_NAME	CHEMBL_ID	All_950 CLs	All_960 CLs
1	DC3F	CHEMBL3307241	1	1
5	UMUC3	CHEMBL3307245	1	1
13	YAPC	CHEMBL3307253	1	1
21	G-401	CHEMBL3308394	1	1
26	N9	CHEMBL3307264	1	1
27	NCI-H417	CHEMBL3307265	1	1
28	NRK	CHEMBL3307266	1	1
35	SISO	CHEMBL3307272	1	1
37	SNU-16	CHEMBL3307273	1	1
39	T84	CHEMBL3307275	1	1
42	CCRF S-180	CHEMBL3307278	1	1
45	DAN-G	CHEMBL3307281	1	1
46	HOS-TE85	CHEMBL3307282	1	1
57	S1B1-20	CHEMBL3307291	1	1
58	SW48	CHEMBL3307292	1	1
59	UT7	CHEMBL3307293	1	1
61	XRS6	CHEMBL3307295	1	1
63	P19	CHEMBL3307297	1	1
64	Balb/MK	CHEMBL3307298	1	1
66	MDA-MB-361	CHEMBL3308405	1	1
73	PC-14	CHEMBL3307306	1	1
74	ptx-10/22	CHEMBL3308409	1	1
75	RT-112	CHEMBL3307307	1	1
81	MMQ	CHEMBL3307313	1	1
95	NCI-H345	CHEMBL3307324	1	1
97	NCI-N87	CHEMBL3307326	1	1
103	NUGC	CHEMBL3307331	1	1
106	OVCAR	CHEMBL3307333	1	1
110	P388/S	CHEMBL3307337	1	1
122	PSN1	CHEMBL3307348	1	1
133	Detroit 551	CHEMBL3307358	1	1
137	EVSA-T	CHEMBL3307361	1	1
141	MCF-10A	CHEMBL3307364	1	1
154	MG-63	CHEMBL3308498	1	1
161	R2	CHEMBL3307380	1	1
162	R3230AC	CHEMBL3307381	1	1
163	143B	CHEMBL3307382	1	1
164	A10	CHEMBL3307383	1	1
165	A673	CHEMBL3307384	1	1
172	C6-BU-1	CHEMBL3307389	1	1
173	Calu-3	CHEMBL3307390	1	1
176	CCRF-CEM/VCR-1000	CHEMBL3307393	1	1
185	CHO-AA8	CHEMBL3307400	1	1
187	CHO-TAX 5-6	CHEMBL3307401	1	1
188	CHO-VV 3-2	CHEMBL3307402	1	1
189	CX-1	CHEMBL3307403	1	1
190	GBM	CHEMBL3307404	1	1
193	HCT-116/VM46	CHEMBL3307407	1	1
198	IM-9	CHEMBL3307412	1	1
207	L1210 (RD1694)	CHEMBL3307418	1	1
217	NCI-H128	CHEMBL3307427	1	1
220	RT-4	CHEMBL3307430	1	1
221	RWLeu4	CHEMBL3307431	1	1
223	RXF 944	CHEMBL3307433	1	1
228	SBC-5	CHEMBL3308493	1	1
230	SCaBER	CHEMBL3307437	1	1
231	SCC-15	CHEMBL3307438	1	1
233	SCC-25	CHEMBL3307440	1	1
241	SK-LU-1	CHEMBL3307447	1	1
246	SK-MES-1	CHEMBL3307450	1	1
248	SK-VLB	CHEMBL3307452	1	1
249	SKW 6.4	CHEMBL3307453	1	1
252	SNU1	CHEMBL3307455	1	1
255	SNU-5	CHEMBL3307458	1	1
256	SPC-A4	CHEMBL3307459	1	1
257	SQ20B	CHEMBL3307460	1	1
260	SW1353	CHEMBL3307462	1	1
269	TSGH	CHEMBL3307471	1	1
273	U373 MG	CHEMBL3307474	1	1
274	UV4	CHEMBL3307475	1	1
281	NHDF	CHEMBL3307481	1	1
282	NTERA-2-cl-D1	CHEMBL3307482	1	1
294	C3H 10T1/2	CHEMBL3307493	1	1
301	SUP-T1	CHEMBL3308368	1	1
302	FaDu	CHEMBL3307943	1	1
303	NCI-H1299	CHEMBL3308501	1	1
304	HT-1376	CHEMBL3308398	1	1
305	SW-620	CHEMBL3307944	1	1
306	HCT-15	CHEMBL3307945	1	1
307	L929	CHEMBL3307946	1	1
308	HeLa	CHEMBL3308376	1	1
309	HSC-3	CHEMBL3307947	1	1
313	Prostatic carcinoma cells	CHEMBL3307950	1	1
315	CEM/C2	CHEMBL3307952	1	1
324	KB	CHEMBL3307959	1	1
325	MDA-MB-231	CHEMBL3307960	1	1
326	UACC-903	CHEMBL3307961	1	1
327	RPMI-7951	CHEMBL3307962	1	1
329	RPMI 8402	CHEMBL3307964	1	1
330	LNCaP	CHEMBL3307965	1	1
331	Daoy	CHEMBL3308510	1	1
332	NCI-H630	CHEMBL3307966	1	1
333	SCLC	CHEMBL3307967	1	1
334	SiHa	CHEMBL3307968	1	1
337	Osteoclasts	CHEMBL3307971	1	1
338	TF-1	CHEMBL3307972	1	1
340	NSCLC	CHEMBL3307974	1	1
341	OVCAR-8	CHEMBL3307975	1	1
342	PC-12	CHEMBL3307976	1	1
343	RAW264.7	CHEMBL3307977	1	1
345	5637	CHEMBL3308352	1	1
346	CA46	CHEMBL3308488	1	1
349	SHP77	CHEMBL3308363	1	1
350	SW1573	CHEMBL3307980	1	1
355	IMR-90	CHEMBL3307985	1	1
361	Panc1005	CHEMBL3307991	1	1
363	PT-45	CHEMBL3307992	1	1
364	WRL68	CHEMBL3307993	1	1
365	ASPC1	CHEMBL3307994	1	1
366	4T1	CHEMBL3307995	1	1
367	ARO	CHEMBL3307996	1	1
372	HPAC	CHEMBL3308388	1	1
373	Hs 766	CHEMBL3308000	1	1
377	CWR22R	CHEMBL3308004	1	1
379	U-937	CHEMBL3308006	1	1
380	U-937/GTB	CHEMBL3308007	1	1
381	UACC-257	CHEMBL3308008	1	1
384	WIL2	CHEMBL3308011	1	1
385	WIL2-NS	CHEMBL3308012	1	1
386	WISH	CHEMBL3308013	1	1
391	786-0	CHEMBL3308018	1	1
393	A121	CHEMBL3308020	1	1
394	PBMC	CHEMBL3308021	1	1
396	Lu1	CHEMBL3308512	1	1
397	LAPC4	CHEMBL3308023	1	1
398	MeWo	CHEMBL3308024	1	1
401	Hepatocyte	CHEMBL3308027	1	1
404	A2058	CHEMBL3308030	1	1
405	Calu-1	CHEMBL3308031	1	1
406	CFPAC-1	CHEMBL3308032	1	1
407	CV-1	CHEMBL3308033	1	1
408	DU-145	CHEMBL3308034	1	1
409	HCT-8	CHEMBL3308035	1	1
411	XF498	CHEMBL3308037	1	1
413	C180-13S	CHEMBL3308038	1	1
418	PASMC	CHEMBL3308042	1	1
419	Hepatocyte	CHEMBL3308043	1	1
422	MX1	CHEMBL3308046	1	1
428	Neutrophils	CHEMBL3308052	1	1
433	NG108-15	CHEMBL3308514	1	1
434	NCI/ADR-RES	CHEMBL3308057	1	1
436	SMMC-7721	CHEMBL3308059	1	1
438	JY	CHEMBL3308061	1	1
439	SK-BR-3	CHEMBL3308062	1	1
440	MV4-11	CHEMBL3308063	1	1
446	Bcap37	CHEMBL3308069	1	1
449	CHO	CHEMBL3308072	1	1
450	COR-L23	CHEMBL3308073	1	1
451	HCC 2998	CHEMBL3308074	1	1
454	1A9/ptx-22	CHEMBL3308076	1	1
455	A-375	CHEMBL3308077	1	1
456	AGS	CHEMBL3308078	1	1
457	CT26	CHEMBL3308079	1	1
459	KYSE-510	CHEMBL3308081	1	1
460	HEY	CHEMBL3308082	1	1
462	ScN2a	CHEMBL3308084	1	1
464	BALB/3T3	CHEMBL3308086	1	1
468	HEL	CHEMBL3308090	1	1
469	HOP-92	CHEMBL3308091	1	1
470	TSU	CHEMBL3308092	1	1
471	SF-268	CHEMBL3307499	1	1
473	HUVEC	CHEMBL3307501	1	1
474	IGROV-1	CHEMBL3307502	1	1
475	Keratinocytes	CHEMBL3307503	1	1
478	A2780	CHEMBL3308421	1	1
480	Malme-3M	CHEMBL3307507	1	1
481	A2780cisR	CHEMBL3307508	1	1
483	CEM-0	CHEMBL3307510	1	1
485	CHO-K1	CHEMBL3307512	1	1
486	DMS-273	CHEMBL3308487	1	1
487	ECV-304	CHEMBL3307513	1	1
488	G-361	CHEMBL3307514	1	1
489	Huh-7	CHEMBL3307515	1	1
490	J774.A1	CHEMBL3307516	1	1
491	MCF7	CHEMBL3308403	1	1
493	OVCAR-4	CHEMBL3307517	1	1
494	SN12C	CHEMBL3307518	1	1
495	Caco-2	CHEMBL3307519	1	1
496	Vero	CHEMBL3307520	1	1
497	N2a	CHEMBL3307521	1	1
498	CAKI-1	CHEMBL3307522	1	1
499	MDCK	CHEMBL3308370	1	1
500	A-431	CHEMBL3307523	1	1
502	HFF	CHEMBL3307525	1	1
503	Jurkat	CHEMBL3307526	1	1
504	M109	CHEMBL3307527	1	1
505	V79	CHEMBL3307528	1	1
506	1A9	CHEMBL3307529	1	1
507	Monocytes	CHEMBL3307530	1	1
509	MDA-N	CHEMBL3307532	1	1
512	LOX IMVI	CHEMBL3307535	1	1
513	LS174T	CHEMBL3307536	1	1
515	LXFL 529	CHEMBL3307537	1	1
517	MAC15A	CHEMBL3307539	1	1
518	J774	CHEMBL3307540	1	1
522	MT4	CHEMBL3308375	1	1
523	NCI-H358	CHEMBL3307543	1	1
525	PANC-1	CHEMBL3307545	1	1
527	RD	CHEMBL3307547	1	1
529	HASMC	CHEMBL3307549	1	1
531	SK-N-MC	CHEMBL3307551	1	1
532	SNB-19	CHEMBL3307552	1	1
535	MM96L	CHEMBL3307555	1	1
536	MOLT-3	CHEMBL3307556	1	1
537	MOLT-4	CHEMBL3307557	1	1
538	MRC5	CHEMBL3308499	1	1
539	MT2	CHEMBL3307558	1	1
540	NALM-6	CHEMBL3307559	1	1
541	NB-4	CHEMBL3308423	1	1
543	NFF	CHEMBL3307561	1	1
544	NT2	CHEMBL3308505	1	1
545	NUGC-3	CHEMBL3307562	1	1
547	OVCAR-3	CHEMBL3307564	1	1
548	OVCAR-5	CHEMBL3307565	1	1
549	P388	CHEMBL3308401	1	1
550	P388/ADR	CHEMBL3307566	1	1
553	WEHI-164	CHEMBL3308344	1	1
554	PBL	CHEMBL3307569	1	1
555	PC-3	CHEMBL3307570	1	1
558	SW1088	CHEMBL3307573	1	1
559	THP-1	CHEMBL3307574	1	1
560	U-87 MG	CHEMBL3307575	1	1
563	AG1523	CHEMBL3307578	1	1
564	Daudi	CHEMBL3307579	1	1
565	DLD-1	CHEMBL3307580	1	1
566	DMS-79	CHEMBL3307581	1	1
568	EJ	CHEMBL3307583	1	1
569	EL4	CHEMBL3308380	1	1
570	EMT6	CHEMBL3307584	1	1
571	FM3A	CHEMBL3307585	1	1
572	SR	CHEMBL3307586	1	1
573	Src-transformed	CHEMBL3307587	1	1
574	T-cells	CHEMBL3307588	1	1
575	Melanophores	CHEMBL3307589	1	1
576	HT-22	CHEMBL3307590	1	1
577	M14	CHEMBL3307591	1	1
579	MCF7R	CHEMBL3307593	1	1
580	MCF7S	CHEMBL3307594	1	1
582	MDA-MB-453	CHEMBL3307596	1	1
583	MDA-MB-468	CHEMBL3308424	1	1
585	MEF	CHEMBL3307598	1	1
586	MES-SA	CHEMBL3307599	1	1
588	NCI-H1975	CHEMBL3307601	1	1
589	MKN-28	CHEMBL3307602	1	1
590	MKN-45	CHEMBL3307603	1	1
592	Beta-TC6	CHEMBL3308358	1	1
594	T47D	CHEMBL3307606	1	1
596	Burkitts lymphoma cells	CHEMBL3307608	1	1
600	NCI-H522	CHEMBL3308392	1	1
601	UO-31	CHEMBL3307612	1	1
603	WI-38	CHEMBL3307614	1	1
604	HaCaT	CHEMBL3308509	1	1
605	ZR-75-1	CHEMBL3307615	1	1
606	SNB-75	CHEMBL3307616	1	1
610	CH1	CHEMBL3307620	1	1
612	Col2	CHEMBL3307622	1	1
613	Colon 26	CHEMBL3307623	1	1
614	Panel colon (Carcinoma cell lines)	CHEMBL3307624	1	1
616	EKVX	CHEMBL3307626	1	1
619	1A9/ptx-10	CHEMBL3307629	1	1
622	A 172	CHEMBL3308491	1	1
623	A204	CHEMBL3308354	1	1
624	A498	CHEMBL3308425	1	1
625	A9	CHEMBL3307632	1	1
626	ACHN	CHEMBL3307633	1	1
627	BaF3	CHEMBL3307634	1	1
628	BGC-823	CHEMBL3307635	1	1
630	BT-474	CHEMBL3307636	1	1
631	BXPC-3	CHEMBL3307637	1	1
632	C8166	CHEMBL3307638	1	1
633	Calu-6	CHEMBL3307639	1	1
634	CAPAN-1	CHEMBL3307640	1	1
635	CCRF-CEM	CHEMBL3307641	1	1
636	CCRF-HSB-2	CHEMBL3307642	1	1
637	CCRF-SB	CHEMBL3307643	1	1
638	CEM-SS	CHEMBL3307644	1	1
641	COLO 205	CHEMBL3308348	1	1
643	COS-7	CHEMBL3307648	1	1
644	CTLL	CHEMBL3307649	1	1
645	A704	CHEMBL3307650	1	1
646	A549	CHEMBL3307651	1	1
648	H9c2	CHEMBL3307653	1	1
649	HL-60	CHEMBL3307654	1	1
651	HT-1080	CHEMBL3308396	1	1
652	IMR-32	CHEMBL3307656	1	1
653	JAR	CHEMBL3307657	1	1
654	JIYOYE	CHEMBL3307658	1	1
655	K562	CHEMBL3308378	1	1
656	KB 3-1	CHEMBL3307659	1	1
657	UACC-62	CHEMBL3307660	1	1
660	Raji	CHEMBL3307663	1	1
661	Ramos	CHEMBL3307664	1	1
662	Rat1	CHEMBL3307665	1	1
663	RBL-2H3	CHEMBL3307666	1	1
665	KETR3	CHEMBL3307668	1	1
667	DMS-114	CHEMBL3307670	1	1
668	HOP-62	CHEMBL3307671	1	1
669	Hs-578T	CHEMBL3307672	1	1
671	WiDr	CHEMBL3307674	1	1
672	Ishikawa	CHEMBL3307675	1	1
673	C6	CHEMBL3308345	1	1
676	NCI-H460	CHEMBL3307677	1	1
677	HS27	CHEMBL3307678	1	1
679	Panc430	CHEMBL3307680	1	1
687	MDA-MB-435	CHEMBL3307686	1	1
688	B-cells	CHEMBL3307687	1	1
689	BE-NQ	CHEMBL3307688	1	1
690	KM12	CHEMBL3307689	1	1
691	L1210	CHEMBL3308391	1	1
692	L5178Y	CHEMBL3307690	1	1
693	LoVo	CHEMBL3307691	1	1
694	MIA PaCa-2	CHEMBL3308500	1	1
696	HMEC	CHEMBL3307693	1	1
697	HEp-2	CHEMBL3307694	1	1
698	HOS	CHEMBL3308811	1	1
700	MC-38	CHEMBL3307696	1	1
701	NCI-H226	CHEMBL3307697	1	1
702	RBL-1	CHEMBL3307698	1	1
703	SW-1736	CHEMBL3307699	1	1
704	T-24	CHEMBL3307700	1	1
708	BV-2	CHEMBL3307704	1	1
710	NCI-H157	CHEMBL3307706	1	1
712	TSGH 9201	CHEMBL3307708	1	1
713	BE	CHEMBL3307709	1	1
714	DBTRG-05MG	CHEMBL3308485	1	1
715	NCI-H322M	CHEMBL3307710	1	1
717	NCI-H69	CHEMBL3307712	1	1
718	H9	CHEMBL3308402	1	1
719	HBL-100	CHEMBL3307713	1	1
721	HCT-116	CHEMBL3308372	1	1
722	HEK293	CHEMBL3307715	1	1
723	NIH3T3	CHEMBL3307716	1	1
726	HepG2	CHEMBL3307718	1	1
730	SF-539	CHEMBL3307721	1	1
740	RKO	CHEMBL3307731	1	1
741	RPMI-8226	CHEMBL3307732	1	1
743	RXF 393	CHEMBL3307734	1	1
746	SAOS-2	CHEMBL3307737	1	1
747	SF-295	CHEMBL3307738	1	1
748	SGC-7901	CHEMBL3307739	1	1
749	SH-SY5Y	CHEMBL3307740	1	1
750	SK-HEP1	CHEMBL3307741	1	1
751	SK-MEL	CHEMBL3307742	1	1
752	SK-MEL-1	CHEMBL3308365	1	1
753	SK-MEL-2	CHEMBL3307743	1	1
754	SK-MEL-28	CHEMBL3308494	1	1
755	SK-MEL-5	CHEMBL3307744	1	1
756	SK-N-SH	CHEMBL3307745	1	1
757	SK-OV-3	CHEMBL3307746	1	1
758	SNU-638	CHEMBL3307747	1	1
761	PA-1	CHEMBL3308812	1	1
763	NCI-H23	CHEMBL3307750	1	1
767	Panel ovarian (Carcinoma cell lines)	CHEMBL3307754	1	1
768	TERT-RPE1	CHEMBL3307755	1	1
770	U-251	CHEMBL3307756	1	1
771	U2OS	CHEMBL3307757	1	1
773	SW480	CHEMBL3307758	1	1
776	NCI-H446	CHEMBL3307760	1	1
777	Panc203	CHEMBL3307761	1	1
778	Hs 683	CHEMBL3308452	1	1
779	B16-F10	CHEMBL3307762	1	1
782	MES-SA/DxS	CHEMBL3308373	1	1
783	A20	CHEMBL3307765	1	1
784	BT-20	CHEMBL3307766	1	1
785	BMEC	CHEMBL3307767	1	1
786	HT-29	CHEMBL3307768	1	1
787	TK-10	CHEMBL3308453	1	1
789	BT-549	CHEMBL3308490	1	1
790	M21	CHEMBL3307769	1	1
791	Bel-7402	CHEMBL3307770	1	1
792	MCF7-DOX	CHEMBL3307771	1	1
796	EOL1	CHEMBL3308381	1	1
797	A-427	CHEMBL3307775	1	1
798	B16	CHEMBL3308454	1	1
799	COS-1	CHEMBL3308351	1	1
800	J82	CHEMBL3308508	1	1
801	L2987	CHEMBL3307776	1	1
802	T98G	CHEMBL3307777	1	1
803	L6	CHEMBL3308469	1	1
804	HN5	CHEMBL3308481	1	1
806	F5.12	CHEMBL3307779	1	1
807	PPC-1	CHEMBL3307780	1	1
808	BJ	CHEMBL3307781	1	1
821	NCI-H596	CHEMBL3307791	1	1
826	KG-1	CHEMBL3307794	1	1
828	QG-56	CHEMBL3307796	1	1
839	KYSE-520 cell line	CHEMBL3307804	1	1
854	833K	CHEMBL3307813	1	1
859	BC	CHEMBL3307814	1	1
874	Human ovarian carcinoma cell line	CHEMBL3307824	1	1
876	N592	CHEMBL3307825	1	1
881	Human tumour cell line	CHEMBL3307830	1	1
890	Kasumi 1	CHEMBL3307835	1	1
894	KB VCR R	CHEMBL3307836	1	1
895	KBALB-STK	CHEMBL3307837	1	1
898	KU812 cell line	CHEMBL3308504	1	1
899	KYSE-150 cell line	CHEMBL3307840	1	1
900	L1210 (1565)	CHEMBL3307841	1	1
907	KBALB cell line	CHEMBL3307846	1	1
910	KYSE-70 cell line	CHEMBL3308390	1	1
919	LCLC-103H cell line	CHEMBL3307853	1	1
928	Lewis lung carcinoma cell line	CHEMBL3307859	1	1
931	LL	CHEMBL3307860	1	1
933	LLTC cell line	CHEMBL3307861	1	1
936	NCI-H520	CHEMBL3307864	1	1
944	LXF-289 cell line	CHEMBL3307871	1	1
956	UACC-375	CHEMBL3307880	1	1
959	CRL-7065 cell line	CHEMBL3308441	1	1
965	GC3/MTK-	CHEMBL3307886	1	1
973	A253 cell line	CHEMBL3307893	1	1
991	BC1 cell line	CHEMBL3307907	1	1
1002	Tumor cell lines	CHEMBL3308444	1	1
1019	Caov-3 cell line	CHEMBL3307927	1	1
1026	COLO1	CHEMBL3307932	1	1
1036	D283 Med	CHEMBL3307938	1	1
1041	DA-3 cell line	CHEMBL3307940	1	1
1050	F460pv8/eto	CHEMBL3308586	1	1
1057	GC3/M	CHEMBL3308591	1	1
1058	GC3M(-)	CHEMBL3308592	1	1
1089	Human T-cell line	CHEMBL3308617	1	1
1094	LFCl2A	CHEMBL3308563	1	1
1096	Lu-65	CHEMBL3308623	1	1
1107	Mo	CHEMBL3308631	1	1
1116	NCI-H292	CHEMBL3308637	1	1
1118	3Y1 cell line	CHEMBL3308639	1	1
1122	Mammary carcinoma cell line	CHEMBL3308640	1	1
1125	Murine T-cell line	CHEMBL3308643	1	1
1142	HA22T cell line	CHEMBL3308657	1	1
1143	HNO 97 cell lines	CHEMBL3308658	1	1
1156	HMV-2 cell line	CHEMBL3308667	1	1
1159	HONE1 cell line	CHEMBL3308670	1	1
1167	Cell line	CHEMBL3308571	1	1
1188	NCI	CHEMBL3308688	1	1
1191	NCI-H647	CHEMBL3308691	1	1
1201	CAL-85-1	CHEMBL3308700	1	1
1203	NCI-H2347	CHEMBL3308386	1	1
1204	SW837	CHEMBL3308361	1	1
1205	23132-87	CHEMBL3308702	1	1
1206	639-V	CHEMBL3308703	1	1
1207	647-V	CHEMBL3308704	1	1
1208	769-P	CHEMBL3308705	1	1
1209	8305C	CHEMBL3308706	1	1
1212	ABC-1	CHEMBL3308707	1	1
1213	AN3-CA	CHEMBL3308708	1	1
1214	BCPAP	CHEMBL3308356	1	1
1215	BEN	CHEMBL3308709	1	1
1216	BFTC-909	CHEMBL3308710	1	1
1217	BHY	CHEMBL3308711	1	1
1218	C-4-II	CHEMBL3308712	1	1
1219	C32	CHEMBL3308713	1	1
1220	C3A	CHEMBL3308377	1	1
1221	Ca9-22	CHEMBL3308714	1	1
1222	CAL-120	CHEMBL3308577	1	1
1223	CAL-33	CHEMBL3308715	1	1
1224	CAL-39	CHEMBL3308716	1	1
1225	CAL-51	CHEMBL3308717	1	1
1226	CAL-54	CHEMBL3308346	1	1
1227	CAL-72	CHEMBL3308718	1	1
1228	CAMA-1	CHEMBL3308719	1	1
1229	Capan-2	CHEMBL3308720	1	1
1231	ChaGo-K-1	CHEMBL3308489	1	1
1232	CHL-1	CHEMBL3308722	1	1
1233	COLO-678	CHEMBL3308349	1	1
1234	COLO-679	CHEMBL3308723	1	1
1235	COLO-680N	CHEMBL3308724	1	1
1236	COLO-824	CHEMBL3308725	1	1
1237	COR-L105	CHEMBL3308350	1	1
1238	Detroit562	CHEMBL3308486	1	1
1239	DMS-53	CHEMBL3308726	1	1
1240	DOK	CHEMBL3308727	1	1
1241	DoTc2-4510	CHEMBL3308728	1	1
1242	DV-90	CHEMBL3308729	1	1
1243	EFO-21	CHEMBL3308730	1	1
1244	EGI-1	CHEMBL3308731	1	1
1245	ESS-1	CHEMBL3308384	1	1
1246	FTC-133	CHEMBL3308732	1	1
1247	G-402	CHEMBL3308733	1	1
1248	GAMG	CHEMBL3308734	1	1
1249	GP5d	CHEMBL3308735	1	1
1250	H-EMC-SS	CHEMBL3308736	1	1
1251	H4	CHEMBL3308507	1	1
1252	HCC1143	CHEMBL3308737	1	1
1253	HCC1419	CHEMBL3308738	1	1
1254	HCC1569	CHEMBL3308497	1	1
1255	HCC38	CHEMBL3308578	1	1
1256	HCC70	CHEMBL3308739	1	1
1257	HEC-1	CHEMBL3308740	1	1
1258	HGC-27	CHEMBL3308741	1	1
1259	HN	CHEMBL3308742	1	1
1260	HO-1-N-1	CHEMBL3308743	1	1
1261	HPAF-II	CHEMBL3308744	1	1
1262	HT-3	CHEMBL3308745	1	1
1263	HT55	CHEMBL3308746	1	1
1264	HTC-C3	CHEMBL3308747	1	1
1265	HuO9	CHEMBL3308748	1	1
1266	HuP-T3	CHEMBL3308399	1	1
1267	IGR-1	CHEMBL3308749	1	1
1268	KOSC-2	CHEMBL3308750	1	1
1269	KP-4	CHEMBL3308751	1	1
1270	KYSE-140	CHEMBL3308752	1	1
1271	KYSE-180	CHEMBL3308389	1	1
1272	KYSE-270	CHEMBL3308753	1	1
1273	KYSE-410	CHEMBL3308754	1	1
1274	KYSE-450	CHEMBL3308755	1	1
1275	LN-405	CHEMBL3308756	1	1
1276	LU-99A	CHEMBL3308757	1	1
1277	MC-IXC	CHEMBL3308758	1	1
1278	MDA-MB-157	CHEMBL3308759	1	1
1279	MDA-MB-175-VII	CHEMBL3308404	1	1
1280	MDA-MB-415	CHEMBL3308760	1	1
1281	MEL-JUSO	CHEMBL3308761	1	1
1282	MFE-280	CHEMBL3308455	1	1
1283	MFE-296	CHEMBL3308374	1	1
1284	MHH-ES-1	CHEMBL3308762	1	1
1287	NCCIT	CHEMBL3308379	1	1
1288	NCI-H1048	CHEMBL3308763	1	1
1289	NCI-H1437	CHEMBL3308764	1	1
1290	NCI-H1563	CHEMBL3308457	1	1
1291	NCI-H1581	CHEMBL3308765	1	1
1292	NCI-H1623	CHEMBL3308766	1	1
1293	NCI-H1651	CHEMBL3308383	1	1
1294	NCI-H1693	CHEMBL3308458	1	1
1295	NCI-H1703	CHEMBL3308503	1	1
1296	NCI-H1734	CHEMBL3308767	1	1
1297	NCI-H1755	CHEMBL3308768	1	1
1298	NCI-H1793	CHEMBL3308579	1	1
1299	NCI-H2009	CHEMBL3308459	1	1
1300	NCI-H2030	CHEMBL3308769	1	1
1301	NCI-H2087	CHEMBL3308770	1	1
1302	NCI-H2122	CHEMBL3308771	1	1
1303	NCI-H2170	CHEMBL3308460	1	1
1304	NCI-H2196	CHEMBL3308772	1	1
1305	NCI-H2342	CHEMBL3308773	1	1
1306	NCI-H2405	CHEMBL3308774	1	1
1307	NCI-H28	CHEMBL3308775	1	1
1308	NCI-H650	CHEMBL3308461	1	1
1309	NCI-H727	CHEMBL3308393	1	1
1310	NCI-H810	CHEMBL3308483	1	1
1314	OAW-28	CHEMBL3308479	1	1
1315	OAW-42	CHEMBL3308397	1	1
1316	OE19	CHEMBL3308462	1	1
1317	OE33	CHEMBL3308776	1	1
1318	PANC-08-13	CHEMBL3308777	1	1
1320	RERF-LC-MS	CHEMBL3308463	1	1
1321	RMG-I	CHEMBL3308778	1	1
1322	RO82-W-1	CHEMBL3308779	1	1
1323	RPMI-2650	CHEMBL3308780	1	1
1324	S-117	CHEMBL3308464	1	1
1325	SAS	CHEMBL3308781	1	1
1326	SCC-9	CHEMBL3308782	1	1
1327	SCH	CHEMBL3308783	1	1
1328	SCLC-21H	CHEMBL3308465	1	1
1329	SJRH30	CHEMBL3308364	1	1
1330	SK-CO-1	CHEMBL3308784	1	1
1331	SK-N-AS	CHEMBL3308785	1	1
1332	SKG-IIIa	CHEMBL3308786	1	1
1333	SNG-M	CHEMBL3308466	1	1
1334	SNU-423	CHEMBL3308367	1	1
1335	SNU-449	CHEMBL3308480	1	1
1336	SNU-475	CHEMBL3308787	1	1
1337	SW13	CHEMBL3308467	1	1
1338	SW1463	CHEMBL3308788	1	1
1339	SW1783	CHEMBL3308369	1	1
1340	SW1990	CHEMBL3308789	1	1
1341	SW756	CHEMBL3308790	1	1
1342	SW780	CHEMBL3308468	1	1
1344	TGW	CHEMBL3308792	1	1
1345	U-118-MG	CHEMBL3308793	1	1
1346	8505C	CHEMBL3308353	1	1
1347	BFTC-905	CHEMBL3308470	1	1
1348	CAL-148	CHEMBL3308794	1	1
1349	CCF-STTG1	CHEMBL3308795	1	1
1350	COLO-792	CHEMBL3308796	1	1
1351	EFM-19	CHEMBL3308502	1	1
1352	GCT	CHEMBL3308471	1	1
1353	HCC1937	CHEMBL3308371	1	1
1354	HSC-2	CHEMBL3308482	1	1
1355	IPC-298	CHEMBL3308797	1	1
1356	LK-2	CHEMBL3308472	1	1
1357	MEL-HO	CHEMBL3308798	1	1
1358	NB69	CHEMBL3308799	1	1
1359	NCI-H1650	CHEMBL3308800	1	1
1360	NCI-H2029	CHEMBL3308473	1	1
1361	NCI-H2452	CHEMBL3308580	1	1
1363	PFSK-1	CHEMBL3308802	1	1
1364	SCC-4	CHEMBL3308803	1	1
1365	SK-N-DZ	CHEMBL3308474	1	1
1366	SW1710	CHEMBL3308804	1	1
1367	TYK-nu	CHEMBL3308805	1	1
1369	UACC-812	CHEMBL3308475	1	1
1370	UACC-893	CHEMBL3308807	1	1
1371	UMC-11	CHEMBL3308343	1	1
1372	VM-CUB-1	CHEMBL3308476	1	1
1375	VMRC-RCZ	CHEMBL3308810	1	1
1376	WM-115	CHEMBL3308813	1	1
1377	YKG-1	CHEMBL3308093	1	1
1378	ZR-75-30	CHEMBL3308094	1	1
1379	AU565	CHEMBL3308095	1	1
1380	BHT-101	CHEMBL3308096	1	1
1381	Ca-Ski	CHEMBL3308097	1	1
1382	CAL-27	CHEMBL3308098	1	1
1383	CAL-62	CHEMBL3308099	1	1
1384	CaR-1	CHEMBL3308100	1	1
1385	CHP-212	CHEMBL3308101	1	1
1386	COLO-741	CHEMBL3308102	1	1
1387	DK-MG	CHEMBL3308814	1	1
1388	EFE-184	CHEMBL3308103	1	1
1389	EPLC-272H	CHEMBL3308104	1	1
1390	GMS-10	CHEMBL3308105	1	1
1391	HCC1395	CHEMBL3308106	1	1
1392	HCC1954	CHEMBL3308107	1	1
1393	HLE	CHEMBL3308108	1	1
1394	HSC-4	CHEMBL3308109	1	1
1396	HuP-T4	CHEMBL3308815	1	1
1397	KU-19-19	CHEMBL3308111	1	1
1398	LCLC-97TM1	CHEMBL3308112	1	1
1399	M059J	CHEMBL3308113	1	1
1400	ME-180	CHEMBL3308114	1	1
1401	MFM-223	CHEMBL3308115	1	1
1402	MSTO-211H	CHEMBL3308116	1	1
1403	NCI-H1573	CHEMBL3308117	1	1
1404	NCI-H1666	CHEMBL3308118	1	1
1405	NCI-H1792	CHEMBL3308816	1	1
1406	NCI-H2052	CHEMBL3308119	1	1
1407	NCI-H2228	CHEMBL3308120	1	1
1408	NCI-H441	CHEMBL3308121	1	1
1409	NCI-H838	CHEMBL3308122	1	1
1410	NY	CHEMBL3308123	1	1
1411	PANC-03-27	CHEMBL3308124	1	1
1412	RCM-1	CHEMBL3308125	1	1
1413	RVH-421	CHEMBL3308126	1	1
1415	SK-MEL-30	CHEMBL3308128	1	1
1416	SNU-387	CHEMBL3308817	1	1
1417	SW1417	CHEMBL3308129	1	1
1418	SW626	CHEMBL3308130	1	1
1419	SW948	CHEMBL3308131	1	1
1422	CAL-12T	CHEMBL3308132	1	1
1424	EFO-27	CHEMBL3308134	1	1
1425	HCC1806	CHEMBL3308135	1	1
1426	HuO-3N1	CHEMBL3308818	1	1
1427	LU-135	CHEMBL3308136	1	1
1429	NCI-H1993	CHEMBL3308138	1	1
1430	NCI-H661	CHEMBL3308139	1	1
1431	PLC-PRF-5	CHEMBL3308140	1	1
1432	SK-NEP-1	CHEMBL3308141	1	1
1433	SW900	CHEMBL3308819	1	1
1434	DB	CHEMBL3308866	1	1
1435	HH	CHEMBL3308142	1	1
1436	HT	CHEMBL3308143	1	1
1437	K5	CHEMBL3308144	1	1
1438	RL	CHEMBL3308515	1	1
1439	TT	CHEMBL3308145	1	1
1440	YT	CHEMBL3308146	1	1
1441	697	CHEMBL3308147	1	1
1442	ACN	CHEMBL3308148	1	1
1443	CMK	CHEMBL3308149	1	1
1444	DEL	CHEMBL3308516	1	1
1445	EB2	CHEMBL3308867	1	1
1446	ES1	CHEMBL3308820	1	1
1447	ES3	CHEMBL3308150	1	1
1448	ES4	CHEMBL3308151	1	1
1449	ES5	CHEMBL3308517	1	1
1450	ES6	CHEMBL3308152	1	1
1451	ES7	CHEMBL3308821	1	1
1452	ES8	CHEMBL3308153	1	1
1453	GAK	CHEMBL3308154	1	1
1454	KGN	CHEMBL3308155	1	1
1455	KLE	CHEMBL3308518	1	1
1456	NB1	CHEMBL3308822	1	1
1457	NB5	CHEMBL3308156	1	1
1458	NB6	CHEMBL3308157	1	1
1459	NB7	CHEMBL3308158	1	1
1460	REH	CHEMBL3308823	1	1
1461	TUR	CHEMBL3308519	1	1
1462	A388	CHEMBL3308159	1	1
1463	BC-3	CHEMBL3308890	1	1
1464	BOKU	CHEMBL3308160	1	1
1465	CESS	CHEMBL3308863	1	1
1466	CW-2	CHEMBL3308161	1	1
1467	DSH1	CHEMBL3308520	1	1
1468	EB-3	CHEMBL3308824	1	1
1469	ECC4	CHEMBL3308162	1	1
1470	EHEB	CHEMBL3308163	1	1
1471	EM-2	CHEMBL3308889	1	1
1472	EW-1	CHEMBL3308164	1	1
1473	EW-3	CHEMBL3308521	1	1
1474	EW-7	CHEMBL3308165	1	1
1475	GB-1	CHEMBL3308166	1	1
1476	GCIY	CHEMBL3308825	1	1
1477	GI-1	CHEMBL3308167	1	1
1478	GOTO	CHEMBL3308168	1	1
1479	HC-1	CHEMBL3308522	1	1
1480	K052	CHEMBL3308169	1	1
1481	KS-1	CHEMBL3308170	1	1
1482	LP-1	CHEMBL3308171	1	1
1483	MLMA	CHEMBL3308826	1	1
1484	MS-1	CHEMBL3308892	1	1
1486	NB10	CHEMBL3308172	1	1
1487	NB12	CHEMBL3308173	1	1
1488	NB13	CHEMBL3308174	1	1
1489	NB14	CHEMBL3308827	1	1
1490	NB17	CHEMBL3308175	1	1
1491	NEC8	CHEMBL3308176	1	1
1492	RH-1	CHEMBL3308524	1	1
1493	SH-4	CHEMBL3308177	1	1
1494	SIMA	CHEMBL3308828	1	1
1495	TE-1	CHEMBL3308178	1	1
1496	TE-5	CHEMBL3308179	1	1
1497	TE-6	CHEMBL3308180	1	1
1498	TE-8	CHEMBL3308525	1	1
1499	TE-9	CHEMBL3308181	1	1
1500	A101D	CHEMBL3308182	1	1
1501	AM-38	CHEMBL3308829	1	1
1502	ATN-1	CHEMBL3308183	1	1
1503	BE-13	CHEMBL3308184	1	1
1504	BL-41	CHEMBL3308526	1	1
1505	BL-70	CHEMBL3308185	1	1
1506	BPH-1	CHEMBL3308186	1	1
1507	CAS-1	CHEMBL3308187	1	1
1508	CPC-N	CHEMBL3308830	1	1
1509	CTB-1	CHEMBL3308188	1	1
1510	CTV-1	CHEMBL3308189	1	1
1511	DG-75	CHEMBL3308527	1	1
1512	DJM-1	CHEMBL3308190	1	1
1513	ECC10	CHEMBL3308191	1	1
1514	ECC12	CHEMBL3308192	1	1
1515	ETK-1	CHEMBL3308831	1	1
1516	EW-11	CHEMBL3308193	1	1
1518	EW-13	CHEMBL3308194	1	1
1519	EW-16	CHEMBL3308195	1	1
1520	EW-18	CHEMBL3308832	1	1
1521	EW-22	CHEMBL3308196	1	1
1522	EW-24	CHEMBL3308197	1	1
1523	GDM-1	CHEMBL3308198	1	1
1524	GR-ST	CHEMBL3308529	1	1
1525	HCE-4	CHEMBL3308199	1	1
1526	HCE-T	CHEMBL3308200	1	1
1527	IA-LM	CHEMBL3308833	1	1
1528	IMR-5	CHEMBL3308201	1	1
1529	JEG-3	CHEMBL3308202	1	1
1530	JVM-2	CHEMBL3308530	1	1
1531	JVM-3	CHEMBL3308203	1	1
1532	KE-37	CHEMBL3308872	1	1
1533	KM-H2	CHEMBL3308204	1	1
1534	KY821	CHEMBL3308834	1	1
1535	L-363	CHEMBL3308205	1	1
1536	L-428	CHEMBL3308873	1	1
1537	L-540	CHEMBL3308531	1	1
1538	LAN-6	CHEMBL3308206	1	1
1539	LC-1F	CHEMBL3308207	1	1
1540	LC4-1	CHEMBL3308835	1	1
1541	LOUCY	CHEMBL3308208	1	1
1543	MC116	CHEMBL3308210	1	1
1544	MN-60	CHEMBL3308532	1	1
1545	NH-12	CHEMBL3308211	1	1
1546	NKM-1	CHEMBL3308212	1	1
1547	NOS-1	CHEMBL3308836	1	1
1548	OMC-1	CHEMBL3308213	1	1
1549	OPM-2	CHEMBL3308883	1	1
1550	RH-18	CHEMBL3308533	1	1
1551	SBC-1	CHEMBL3308214	1	1
1552	SCC-3	CHEMBL3308215	1	1
1554	ST486	CHEMBL3308887	1	1
1555	SW684	CHEMBL3308217	1	1
1556	SW872	CHEMBL3308837	1	1
1557	SW982	CHEMBL3308534	1	1
1558	TE-10	CHEMBL3308218	1	1
1559	TE-11	CHEMBL3308219	1	1
1560	TE-12	CHEMBL3308220	1	1
1561	TE-15	CHEMBL3308221	1	1
1562	TI-73	CHEMBL3308222	1	1
1563	U-266	CHEMBL3308535	1	1
1564	YH-13	CHEMBL3308223	1	1
1565	no-10	CHEMBL3308838	1	1
1566	no-11	CHEMBL3308224	1	1
1567	A3-KAW	CHEMBL3308225	1	1
1568	A4-Fuk	CHEMBL3308226	1	1
1569	ALL-PO	CHEMBL3308227	1	1
1570	ARH-77	CHEMBL3308536	1	1
1571	BALL-1	CHEMBL3308839	1	1
1572	BV-173	CHEMBL3308228	1	1
1573	Becker	CHEMBL3308229	1	1
1574	C-33-A	CHEMBL3308230	1	1
1575	C2BBe1	CHEMBL3308231	1	1
1577	DOHH-2	CHEMBL3308537	1	1
1578	GT3TKB	CHEMBL3308840	1	1
1579	HAL-01	CHEMBL3308233	1	1
1580	HDLM-2	CHEMBL3308234	1	1
1581	HT-144	CHEMBL3308870	1	1
1582	KALS-1	CHEMBL3308235	1	1
1583	KMOE-2	CHEMBL3308236	1	1
1584	KNS-42	CHEMBL3308538	1	1
1585	KNS-62	CHEMBL3308237	1	1
1586	LS-123	CHEMBL3308874	1	1
1587	LS-513	CHEMBL3308841	1	1
1588	LU-139	CHEMBL3308238	1	1
1589	LU-165	CHEMBL3308239	1	1
1590	MC-CAR	CHEMBL3308240	1	1
1591	MEG-01	CHEMBL3308539	1	1
1592	MPP-89	CHEMBL3308241	1	1
1593	MZ1-PC	CHEMBL3308242	1	1
1594	NMC-G1	CHEMBL3308842	1	1
1595	NOMO-1	CHEMBL3308243	1	1
1596	OC-314	CHEMBL3308244	1	1
1597	OCUB-M	CHEMBL3308245	1	1
1598	ONS-76	CHEMBL3308540	1	1
1599	PF-382	CHEMBL3308246	1	1
1600	RL95-2	CHEMBL3308843	1	1
1601	RS4-11	CHEMBL3308247	1	1
1602	SIG-M5	CHEMBL3308248	1	1
1603	SJSA-1	CHEMBL3308885	1	1
1604	SNU-C1	CHEMBL3308249	1	1
1605	TALL-1	CHEMBL3308541	1	1
1607	8-MG-BA	CHEMBL3308251	1	1
1608	CHP-126	CHEMBL3308252	1	1
1609	CHP-134	CHEMBL3308253	1	1
1610	COR-L88	CHEMBL3308865	1	1
1612	D-247MG	CHEMBL3308542	1	1
1613	D-263MG	CHEMBL3308255	1	1
1614	D-336MG	CHEMBL3308844	1	1
1615	D-392MG	CHEMBL3308256	1	1
1616	D-423MG	CHEMBL3308257	1	1
1617	D-502MG	CHEMBL3308258	1	1
1618	D-542MG	CHEMBL3308259	1	1
1619	D-566MG	CHEMBL3308543	1	1
1620	DMS-153	CHEMBL3308260	1	1
1621	DU-4475	CHEMBL3308261	1	1
1622	GI-ME-N	CHEMBL3308868	1	1
1623	HCC1187	CHEMBL3308845	1	1
1624	HCC1599	CHEMBL3308262	1	1
1625	HCC2157	CHEMBL3308891	1	1
1626	HCC2218	CHEMBL3308869	1	1
1627	HD-MY-Z	CHEMBL3308544	1	1
1628	IST-SL1	CHEMBL3308263	1	1
1629	IST-SL2	CHEMBL3308871	1	1
1630	KINGS-1	CHEMBL3308264	1	1
1631	KP-N-YN	CHEMBL3308265	1	1
1632	KP-N-YS	CHEMBL3308266	1	1
1633	LAMA-84	CHEMBL3308267	1	1
1634	LC-2-ad	CHEMBL3308545	1	1
1635	LS-1034	CHEMBL3308846	1	1
1636	LS-411N	CHEMBL3308268	1	1
1637	MFH-ino	CHEMBL3308269	1	1
1638	MMAC-SF	CHEMBL3308270	1	1
1639	MOLT-13	CHEMBL3308875	1	1
1640	MOLT-16	CHEMBL3308271	1	1
1641	MZ2-MEL	CHEMBL3308272	1	1
1642	MZ7-mel	CHEMBL3308546	1	1
1643	NBsusSR	CHEMBL3308847	1	1
1644	NCI-H64	CHEMBL3308273	1	1
1645	NCI-H82	CHEMBL3308882	1	1
1646	OS-RC-2	CHEMBL3308274	1	1
1647	P30-OHK	CHEMBL3308275	1	1
1648	P31-FUJ	CHEMBL3308276	1	1
1650	SK-MM-2	CHEMBL3308277	1	1
1651	SK-N-FI	CHEMBL3308278	1	1
1652	SK-UT-1	CHEMBL3308848	1	1
1653	SNU-C2B	CHEMBL3308279	1	1
1654	U-698-M	CHEMBL3308280	1	1
1655	WSU-NHL	CHEMBL3308281	1	1
1656	BB30-HNC	CHEMBL3308548	1	1
1657	BB49-HNC	CHEMBL3308282	1	1
1658	BB65-RCC	CHEMBL3308283	1	1
1659	CGTH-W-1	CHEMBL3308849	1	1
1660	COLO-668	CHEMBL3308864	1	1
1661	COLO-684	CHEMBL3308284	1	1
1662	COLO-800	CHEMBL3308285	1	1
1663	COLO-829	CHEMBL3308286	1	1
1664	COR-L279	CHEMBL3308549	1	1
1665	CP66-MEL	CHEMBL3308287	1	1
1666	CP67-MEL	CHEMBL3308288	1	1
1667	EC-GI-10	CHEMBL3308289	1	1
1668	IST-MEL1	CHEMBL3308290	1	1
1669	IST-MES1	CHEMBL3308291	1	1
1671	LU-134-A	CHEMBL3308292	1	1
1672	MRK-nu-1	CHEMBL3308550	1	1
1673	NCI-H187	CHEMBL3308878	1	1
1674	NCI-H209	CHEMBL3308293	1	1
1677	NCI-H524	CHEMBL3308296	1	1
1678	NCI-H526	CHEMBL3308881	1	1
1679	NCI-H716	CHEMBL3308297	1	1
1680	NCI-H719	CHEMBL3308551	1	1
1681	NCI-H720	CHEMBL3308851	1	1
1682	NCI-H747	CHEMBL3308895	1	1
1683	NCI-H748	CHEMBL3308298	1	1
1684	NCI-H889	CHEMBL3308299	1	1
1685	OCI-AML2	CHEMBL3308300	1	1
1686	QIMR-WIL	CHEMBL3308301	1	1
1687	RCC10RGB	CHEMBL3308302	1	1
1688	SK-LMS-1	CHEMBL3308552	1	1
1689	SK-PN-DW	CHEMBL3308886	1	1
1690	SU-DHL-1	CHEMBL3308303	1	1
1691	TE-441-T	CHEMBL3308304	1	1
1692	TGBC1TKB	CHEMBL3308852	1	1
1693	VA-ES-BJ	CHEMBL3308888	1	1
1694	KARPAS-45	CHEMBL3308305	1	1
1695	KMS-12-PE	CHEMBL3308553	1	1
1696	KNS-81-FD	CHEMBL3308306	1	1
1697	KURAMOCHI	CHEMBL3308307	1	1
1698	LB771-HNC	CHEMBL3308308	1	1
1699	LB831-BLC	CHEMBL3308853	1	1
1700	LB996-RCC	CHEMBL3308309	1	1
1701	MHH-NB-11	CHEMBL3308310	1	1
1702	NCI-H1092	CHEMBL3308311	1	1
1703	NCI-H1155	CHEMBL3308312	1	1
1704	NCI-H1304	CHEMBL3308554	1	1
1705	NCI-H1355	CHEMBL3308876	1	1
1706	NCI-H1395	CHEMBL3308313	1	1
1707	NCI-H1417	CHEMBL3308854	1	1
1708	NCI-H1436	CHEMBL3308893	1	1
1709	NCI-H1522	CHEMBL3308877	1	1
1710	NCI-H1618	CHEMBL3308314	1	1
1711	NCI-H1648	CHEMBL3308315	1	1
1712	NCI-H1694	CHEMBL3308555	1	1
1713	NCI-H1770	CHEMBL3308316	1	1
1714	NCI-H1838	CHEMBL3308317	1	1
1715	NCI-H1882	CHEMBL3308318	1	1
1716	NCI-H1963	CHEMBL3308855	1	1
1717	NCI-H2081	CHEMBL3308319	1	1
1718	NCI-H2107	CHEMBL3308879	1	1
1719	NCI-H2126	CHEMBL3308894	1	1
1720	NCI-H2141	CHEMBL3308556	1	1
1721	NCI-H2171	CHEMBL3308320	1	1
1722	NCI-H2227	CHEMBL3308321	1	1
1723	NCI-H2291	CHEMBL3308880	1	1
1724	NCI-H510A	CHEMBL3308322	1	1
1725	RPMI-6666	CHEMBL3308884	1	1
1726	RPMI-8866	CHEMBL3308323	1	1
1727	SK-MEL-24	CHEMBL3308324	1	1
1728	TGBC11TKB	CHEMBL3308557	1	1
1729	TGBC24TKB	CHEMBL3308856	1	1
1730	CP50-MEL-B	CHEMBL3308325	1	1
1731	J-RT3-T3-5	CHEMBL3308326	1	1
1732	KARPAS-299	CHEMBL3308327	1	1
1733	KARPAS-422	CHEMBL3308328	1	1
1734	LB1047-RCC	CHEMBL3308329	1	1
1735	LB2241-RCC	CHEMBL3308330	1	1
1736	LB2518-MEL	CHEMBL3308331	1	1
1737	LB647-SCLC	CHEMBL3308332	1	1
1738	MHH-CALL-2	CHEMBL3308333	1	1
1739	MHH-PREB-1	CHEMBL3308334	1	1
1740	MONO-MAC-6	CHEMBL3308335	1	1
1741	LB373-MEL-D	CHEMBL3308336	1	1
1742	COLO-320-HSR	CHEMBL3308337	1	1
1744	KP-N-RT-BM-1	CHEMBL3308339	1	1
1745	MDA-MB-134-VI	CHEMBL3308340	1	1
1746	Ramos-2G6-4C10	CHEMBL3308341	1	1
1747	LNCaP-Clone-FGC	CHEMBL3308342	1	1
1755	Hepatocyte	CHEMBL3308585	1	1
5543	Shh Light II	CHEMBL3430863	1	1
467	Huh-5-2	CHEMBL3308089	0	1
501	HBL	CHEMBL3307524	0	1
552	P815	CHEMBL3307568	0	1
629	BHK-21	CHEMBL3308360	0	1
640	CHO-MG	CHEMBL3307646	0	1
738	RH7777	CHEMBL3307729	0	1
742	RPTEC	CHEMBL3307733	0	1
765	NSO	CHEMBL3307752	0	1
838	KATO III stomach cancer cell lines	CHEMBL3308432	0	1
880	Human Tumor Cell lines	CHEMBL3307829	0	1
