# Supplementary material for: Cell fishing: A similarity based approach and machine learning strategy for multiple cell lines-compound sensitivity prediction
Source: PLoS One. 2019 Oct 7;14(10):e0223276. doi: 10.1371/journal.pone.0223276 (PMC6779297; doi:10.1371/journal.pone.0223276)
Supplement: S2 Table — (ZIP) [file pone.0223276.s002.zip]

Archive with 2 entries (2 files):
- Final_Actives_Cell_PairsDB_22.txt
- Final_Inactives_Cell_PairsDB_22.txt
