# Supplementary material for: Cell fishing: A similarity based approach and machine learning strategy for multiple cell lines-compound sensitivity prediction
Source: PLoS One. 2019 Oct 7;14(10):e0223276. doi: 10.1371/journal.pone.0223276 (PMC6779297; doi:10.1371/journal.pone.0223276)
Supplement: S2 Table — (ZIP) [file pone.0223276.s002.zip › Final_Actives_Cell_PairsDB_22.txt]

CC[C@@]1(O)C(=O)OCC2=C1C=C3N(Cc4c3nc5cc(F)c(N)cc5c4[Si](C)(C)C)C2=O	1
CCc1c2CN3C(=O)C4=C(C=C3c2nc5ccc(cc15)N6CCCC6N7CCCC7OC(=O)N)[C@@](O)(CC)C(=O)OC4	1
CC[C@@]1(O)C(=O)OCC2=C1C=C3N(Cc4c3nc5ccc(cc5c4[Si](C)(C)C)N6CCCC6N7CCCC7OC(=O)N)C2=O	1
CC[C@@]1(O)C(=O)OCC2=C1C=C3N(Cc4c3nc5ccccc5c4[Si](c6ccccc6)(c7ccccc7)C(C)(C)C)C2=O	1
CC[C@@]1(O)C(=O)OCC2=C1C=C3N(Cc4c3nc5c(F)c(F)ccc5c4[Si](C)(C)C)C2=O	1
CC[C@@]1(O)C(=O)OCC2=C1C=C3N(Cc4c3nc5ccccc5c4[Si](C)(C)C)C2=O	1
COc1cc(NS(=O)(=O)C)ccc1Nc2c3ccccc3nc4ccccc24	1
CC[C@@]1(O)C(=O)OCC2=C1C=C3N(Cc4c3nc5ccc(N)cc5c4[Si](C)(C)C)C2=O	1
CC[C@@]1(O)C(=O)OCC2=C1C=C3N(Cc4c3nc5ccc(OC(=O)C)cc5c4[Si](C)(C)C)C2=O	1
CC[C@@]1(O)C(=O)OCC2=C1C=C3N(Cc4c3nc5cc(N)ccc5c4[Si](C)(C)C)C2=O	1
CC[C@@]1(O)C(=O)OCC2=C1C=C3N(Cc4c3nc5ccccc5c4[Si](C)(C)C(C)(C)C)C2=O	1
CC[C@@]1(O)C(=O)OCC2=C1C=C3N(Cc4c3nc5ccc(O)cc5c4[Si](C)(C)C)C2=O	1
CC[C@@]1(O)C(=O)OCC2=C1C=C3N(Cc4cc5ccccc5nc34)C2=O	1
CC[C@@]1(O)C(=O)OCC2=C1C=C3N(Cc4c3nc5cc(F)ccc5c4[Si](C)(C)C)C2=O	1
CCC(=O)OCC1=C(C=C2N(Cc3c2nc4ccc(O)cc4c3[Si](C)(C)C)C1=O)[C@@](O)(CC)C(=O)NCCN(C)C	1
CC[C@@]1(O)C(=O)OCC2=C1C=C3N(Cc4c3nc5cccc(F)c5c4[Si](C)(C)C)C2=O	1
CO[C@]12[C@H]3N[C@H]3CN1C4=C([C@H]2COC(=O)N)C(=O)C(=C(C)C4=O)N	1
CN(C)CCN1C(=O)c2ccc(NCCO)c3cc4ccccc4c(C1=O)c23	1002
OCCNCCNc1ccc(NCCNCCO)c2C(=O)c3c(O)ccc(O)c3C(=O)c12	1002
CCOc1c2ccccc2c3C(=O)N(CCN(C)C)C(=O)c4cccc1c34	1002
CN(C)CCN1C(=O)c2ccc(C)c3cc4ccccc4c(C1=O)c23	1002
CN(C)CCN1C(=O)c2cccc3cc4ccccc4c(C1=O)c23	1002
CN(C)CCN1C(=O)c2ccc(NC(=O)C)c3cc4ccccc4c(C1=O)c23	1002
CN(C)CCN1C(=O)c2cccc3c(Cl)c4ccccc4c(C1=O)c23	1002
CN(C)CCN1C(=O)c2ccc(N(C)C)c3cc4ccccc4c(C1=O)c23	1002
CN(C)CCN1C(=O)c2cccc3c(O)c4ccccc4c(C1=O)c23	1002
CCc1ccc2C(=O)N(CCN(C)C)C(=O)c3c4ccccc4cc1c23	1002
CN(C)CCN1C(=O)c2ccc(Cl)c3cc4c(Cl)cccc4c(C1=O)c23	1002
COc1ccc2C(=O)N(CCN(C)C)C(=O)c3c4ccccc4cc1c23	1002
CN(C)CCOc1ccc2C(=O)N(CCN(C)C)C(=O)c3c4ccccc4cc1c23	1002
CNCCN1C(=O)c2ccc(Cl)c3cc4ccccc4c(C1=O)c23	1002
CN(C)CCN1C(=O)c2ccc(Cl)c3cc4ccccc4c(C1=O)c23	1002
CN(C)CCNc1ccc2C(=O)N(CCN(C)C)C(=O)c3c4ccccc4cc1c23	1002
CN(C)CCN1C(=O)c2cccc3cc(N)cc(C1=O)c23	1002
CCCOc1ccc2C(=O)N(CCN(C)C)C(=O)c3c4ccccc4cc1c23	1002
CN(C)CCNc1c2ccccc2c3C(=O)N(CCN(C)C)C(=O)c4cccc1c34	1002
CNCCN1C(=O)c2ccc(OC)c3cc4ccccc4c(C1=O)c23	1002
CN(C)CCN1C(=O)c2ccc(c3cc4ccccc4c(C1=O)c23)S(=O)(=O)C	1002
CCSc1ccc2C(=O)N(CCN(C)C)C(=O)c3c4ccccc4cc1c23	1002
CN(C)CCN1C(=O)c2cccc3c(N)c4ccccc4c(C1=O)c23	1002
CN(C)CCN1C(=O)c2ccc(O)c3cc4ccccc4c(C1=O)c23	1002
CSc1c2ccccc2c3C(=O)N(CCN(C)C)C(=O)c4cccc1c34	1002
COc1c2ccccc2c3C(=O)N(CCN(C)C)C(=O)c4cccc1c34	1002
COc1cccc2C(=O)c3c(O)c4C[C@](O)(C[C@H](O[C@H]5C[C@H](N)[C@H](O)[C@H](C)O5)c4c(O)c3C(=O)c12)C(=O)CO	1002
CN(C)CCN1C(=O)c2cccc3c(NC(=O)C)c4ccccc4c(C1=O)c23	1002
CN(C)CCN1C(=O)c2ccc(N)c3cc4ccccc4c(C1=O)c23	1002
CN(C)CCN1C(=O)c2cccc3c(C)c4ccccc4c(C1=O)c23	1002
CN(C)CCNc1ccc2C(=O)N(CCN(C)C)C(=O)c3c4cccc(Cl)c4cc1c23	1002
CN(C)CCN1C(=O)c2ccc(I)c3cc4ccccc4c(C1=O)c23	1002
CCOc1ccc2C(=O)N(CCN(C)C)C(=O)c3c4ccccc4cc1c23	1002
CSc1ccc2C(=O)N(CCN(C)C)C(=O)c3c4ccccc4cc1c23	1002
OC1(COC(=O)Nc2ccccc2)C(=O)OCC3=C1C=C4N(Cc5cc6ccccc6nc45)C3=O	1019
CCC1(O)C(=O)OCC2=C1C=C3N(Cc4c(CCNCCO)c5ccccc5nc34)C2=O	1019
CCOCOCCC1(O)C(=O)OCC2=C1C=C3N(Cc4c(CCl)c5cc6OCCOc6cc5nc34)C2=O	1019
CCC1(O)C(=O)OCC2=C1C=C3N(Cc4c(CCl)c5cc6OCCOc6cc5nc34)C2=O	1019
CCC1(O)C(=O)OCC2=C1C=C3N(Cc4c(CCNCc5ccccc5)c6ccccc6nc34)C2=O	1019
COCCOCOCC1(O)C(=O)OCC2=C1C=C3N(Cc4cc5ccccc5nc34)C2=O	1019
CCC1(O)C(=O)OCC2=C1C=C3N(Cc4c(CCN(CCO)C(=O)OCc5ccccc5)c6ccccc6nc34)C2=O	1019
CCN(CCc1c2CN3C(=O)C4=C(C=C3c2nc5cc6OCOc6cc15)C(O)(CC)C(=O)OC4)C(=O)OCc7ccccc7	1019
OC1(CCOC(=O)Nc2ccccc2)C(=O)OCC3=C1C=C4N(Cc5cc6ccccc6nc45)C3=O	1019
CCCN(CCc1c2CN3C(=O)C4=C(C=C3c2nc5ccccc15)C(O)(CC)C(=O)OC4)C(=O)OCc6ccccc6	1019
C[C@H]1CCC[C@@]2(C)O[C@H]2C[C@H](OC(=O)C[C@H](O)C(C)(C)C(=O)[C@H](C)[C@H]1O)\C(=C\c3csc(C)n3)\C	1019
CCC\C=C\C=C\C(=O)O[C@H]1\C(=C\C(=O)OC)\C[C@H]2C[C@@H](OC(=O)C[C@H](O)C[C@@H]3C[C@H](OC(=O)C)C(C)(C)[C@](O)(C[C@@H]4C\C(=C\C(=O)OC)\C[C@@H](O4)\C=C\C(C)(C)[C@]1(O)O2)O3)[C@@H](C)O	1019
CC(=O)OCC1(O)C(=O)OCC2=C1C=C3N(Cc4cc5ccccc5nc34)C2=O	1019
COCOCC1(O)C(=O)OCC2=C1C=C3N(Cc4cc5ccccc5nc34)C2=O	1019
COCCOCOCCC1(O)C(=O)OCC2=C1C=C3N(Cc4cc5ccccc5nc34)C2=O	1019
CCNC(=O)c1noc(c2cc(C(C)C)c(O)cc2O)c1c3ccc(CN4CCOCC4)cc3	1019
OCCC1(O)C(=O)OCC2=C1C=C3N(Cc4cc5ccccc5nc34)C2=O	1019
CCC1(O)C(=O)OCC2=C1C=C3N(Cc4c(CCN(C(C)C)C(=O)OCc5ccccc5)c6ccccc6nc34)C2=O	1019
CC(=O)OCCC1(O)C(=O)OCC2=C1C=C3N(Cc4cc5ccccc5nc34)C2=O	1019
CCC1(O)C(=O)OCC2=C1C=C3N(Cc4c(CCN(Cc5ccccc5)C(=O)OCc6ccccc6)c7ccccc7nc34)C2=O	1019
OCC1(O)C(=O)OCC2=C1C=C3N(Cc4cc5ccccc5nc34)C2=O	1019
OCCC1(O)C(=O)OCC2=C1C=C3N(Cc4c(CCl)c5cc6OCCOc6cc5nc34)C2=O	1019
CO[C@]12[C@H]3N[C@H]3CN1C4=C([C@H]2COC(=O)N)C(=O)C(=C(C)C4=O)N	1019
CCC1(O)C(=O)OCC2=C1C=C3N(Cc4c(CCNCCOC(=O)C)c5ccccc5nc34)C2=O	1019
CCNCCc1c2CN3C(=O)C4=C(C=C3c2nc5ccccc15)C(O)(CC)C(=O)OC4	1019
CCC1(O)C(=O)OCC2=C1C=C3N(Cc4c(CCN(CCOC(=O)C)C(=O)OCc5ccccc5)c6ccccc6nc34)C2=O	1019
CS(=O)(=O)O	1019
NC1=NC(=O)N(C=C1)[C@@H]2O[C@H](CO)[C@@H](O)C2(F)F	1019
CC(C)NC(=O)OCCC1(O)C(=O)OCC2=C1C=C3N(Cc4cc5ccccc5nc34)C2=O	1019
COCOCCC1(O)C(=O)OCC2=C1C=C3N(Cc4cc5ccccc5nc34)C2=O	1019
CCOCOCCC1(O)C(=O)OCC2=C1C=C3N(Cc4cc5ccccc5nc34)C2=O	1019
COCC(=O)OCCC1(O)C(=O)OCC2=C1C=C3N(Cc4cc5ccccc5nc34)C2=O	1019
CCC1=C[C@@H]2CN(C1)Cc3c([nH]c4ccccc34)[C@@](C2)(C(=O)OC)c5cc6c(cc5OC)N(C)[C@H]7[C@](O)([C@H](OC(=O)C)[C@]8(CC)C=CCN9CC[C@]67[C@H]89)C(=O)OC	1019
COc1cc2c(ccc3c4cc(OC)c(OC)cc4c[n+](C)c23)cc1O	1019
COc1cccc2C(=O)c3c(O)c4C[C@](O)(C[C@H](O[C@H]5C[C@H](N)[C@H](O)[C@H](C)O5)c4c(O)c3C(=O)c12)C(=O)CO	1019
CCC1(O)C(=O)OCC2=C1C=C3N(Cc4c(CCNC(C)C)c5ccccc5nc34)C2=O	1019
CCC1(O)C(=O)OCC2=C1C=C3N(Cc4cc5ccccc5nc34)C2=O	1019
CC(=CC[C@@H](O)C1=CC(=O)c2c(O)ccc(O)c2C1=O)C	1019
COCOCCC1(O)C(=O)OCC2=C1C=C3N(Cc4c(CCl)c5cc6OCCOc6cc5nc34)C2=O	1019
CCCCCCCC(=O)O[C@@H]1[C@@H](OC(=O)\C(=C/C)\C)C(=C2[C@@H]3OC(=O)[C@@](C)(O)[C@@]3(O)[C@H](C[C@](C)(OC(=O)C)[C@@H]12)OC(=O)CCC)C	1019
Cc1nc2C(=O)C(=CC(=O)c2s1)Nc3ccc(Cl)cc3	1026
Cc1nc2C(=O)C(=CC(=O)c2s1)Nc3ccc(Br)cc3	1026
CCOc1ccc(NC2=CC(=O)c3sc(C)nc3C2=O)cc1	1026
Cc1nc2C(=O)C(=CC(=O)c2s1)Nc3ccccc3	1026
Cc1nc2C(=O)C(=CC(=O)c2s1)Nc3ccc(F)cc3	1026
Cc1nc2C(=O)C(=CC(=O)c2s1)Nc3ccc(O)cc3	1026
Cc1nc2C(=O)C(=CC(=O)c2s1)Nc3ccc(I)cc3	1026
COc1ccc(NC2=CC(=O)c3sc(C)nc3C2=O)cc1	1026
Cn1cnc2c(NCc3ccccc3)nc(NCCO)nc12	1026
Cc1ccc(NC2=CC(=O)c3sc(C)nc3C2=O)cc1	1026
Clc1ccc(OCCCCCCN2C(=O)CN(/C/2=N/C#N)c3ccncc3)cc1	103
CC1N(\C(=N\C#N)\N(CCCCCCCOc2ccc(Cl)cc2)C1=O)c3ccncc3	103
Clc1ccc(OCCCCCCCN2C(=O)C(N(/C/2=N/C#N)c3ccncc3)c4ccccc4)cc1	103
Clc1ccc(OCCCCCCCN2C(=O)CCN(/C/2=N/C#N)c3ccncc3)cc1	103
Clc1ccc(OCCCCCCN2C(=O)CCN(/C/2=N/C#N)c3ccncc3)cc1	103
Clc1ccc(OCCCCCN2C(=O)C(N(/C/2=N/C#N)c3ccncc3)c4ccccc4)cc1	103
Clc1ccc(OCCCCCCCN2C(=O)CN(/C/2=N/C#N)c3ccncc3)cc1	103
Clc1ccc(OCCCCCN2C(=O)CN(/C/2=N/C#N)c3ccncc3)cc1	103
CCC1N(\C(=N\C#N)\N(CCCCCOc2ccc(Cl)cc2)C1=O)c3ccncc3	103
CCC1N(\C(=N\C#N)\N(CCCCCCOc2ccc(Cl)cc2)C1=O)c3ccncc3	103
Clc1ccc(OCCCCCC\N=C(/NC#N)\Nc2ccncc2)cc1	103
Clc1ccc(OCCCCCCN2C(=O)C(N(/C/2=N/C#N)c3ccncc3)c4ccccc4)cc1	103
CCC1N(\C(=N\C#N)\N(CCCCCCCOc2ccc(Cl)cc2)C1=O)c3ccncc3	103
Clc1ccc(OCCCCCN2C(=O)CCN(/C/2=N/C#N)c3ccncc3)cc1	103
CC1N(\C(=N\C#N)\N(CCCCCOc2ccc(Cl)cc2)C1=O)c3ccncc3	103
CC1N(\C(=N\C#N)\N(CCCCCCOc2ccc(Cl)cc2)C1=O)c3ccncc3	103
C[C@]12O[C@H](C[C@]1(O)CO)n3c4ccccc4c5c6C(=O)NCc6c7c8ccccc8n2c7c35	1036
COc1ccc(cc1CO)c2ccc3c(nc(nc3n2)N4CCOC[C@@H]4C)N5CCOC[C@@H]5C	1036
NC1=NC(=O)N(C=C1)[C@@H]2O[C@H](CO)[C@@H](O)[C@@H]2O	1036
NC(=O)Nc1cc(sc1C(=O)N[C@H]2CCCNC2)c3cccc(F)c3	1036
CO[C@H]1C[C@H](C)CC2=C(NCC=C)C(=O)C=C(NC(=O)\C(=C\C=C/[C@H](OC)[C@@H](OC(=O)N)\C(=C\[C@H](C)[C@H]1O)\C)\C)C2=O	1036
COc1cc2c(Nc3ccc(NC(=O)c4ccccc4)cc3)ncnc2cc1OCCCN5CCOCC5	1036
COc1cc(ccc1Nc2ncc(Cl)c(Nc3ccccc3S(=O)(=O)C(C)C)n2)N4CCC(CC4)N5CCN(C)CC5	1036
Oc1ccc2[nH]c3cc(c4ccccc4Cl)c5C(=O)NC(=O)c5c3c2c1	1036
CC[C@@]1(O)C(=O)OCC2=C1C=C3N(Cc4cc5ccccc5nc34)C2=O	1036
CC(=CC[C@@H](O)C1=CC(=O)c2c(O)ccc(O)c2C1=O)C	1036
CC(C)CCN1C(C)C(=O)N(C)c2cnc(Nc3cc(F)c(O)c(F)c3)nc12	1036
COc1cc(cc(OC)c1O)[C@H]2[C@@H]3[C@H](COC3=O)[C@H](O[C@@H]4O[C@@H]5CO[C@@H](C)O[C@H]5[C@H](O)[C@H]4O)c6cc7OCOc7cc26	1036
C[C@H]1CCC[C@@]2(C)O[C@H]2C[C@H](OC(=O)C[C@H](O)C(C)(C)C(=O)[C@H](C)[C@H]1O)\C(=C\c3csc(C)n3)\C	1036
COc1ccc(C2=N[C@H]([C@H](N2C(=O)N3CCNC(=O)C3)c4ccc(Cl)cc4)c5ccc(Cl)cc5)c(OC(C)C)c1	1036
CN(NC(=O)CC(=O)NN(C)C(=S)c1ccccc1)C(=S)c2ccccc2	1036
CN1C(=O)N(c2ccc(cc2)C(C)(C)C#N)c3c1cnc4ccc(cc34)c5cnc6ccccc6c5	1036
CCC\C=C\C=C\C(=O)O[C@H]1\C(=C\C(=O)OC)\C[C@H]2C[C@@H](OC(=O)C[C@H](O)C[C@@H]3C[C@H](OC(=O)C)C(C)(C)[C@](O)(C[C@@H]4C\C(=C\C(=O)OC)\C[C@@H](O4)\C=C\C(C)(C)[C@]1(O)O2)O3)[C@@H](C)O	1036
CO[C@@H]1C[C@H](C[C@@H](C)[C@@H]2CC(=O)[C@H](C)\C=C(/C)\[C@@H](O)[C@@H](OC)C(=O)[C@H](C)C[C@H](C)\C=C\C=C\C=C(/C)\[C@H](C[C@@H]3CC[C@@H](C)[C@@](O)(O3)C(=O)C(=O)N4CCCC[C@H]4C(=O)O2)OC)CC[C@H]1O	1036
CCC1=C[C@@H]2CN(C1)Cc3c([nH]c4ccccc34)[C@@](C2)(C(=O)OC)c5cc6c(cc5OC)N(C)[C@H]7[C@](O)([C@H](OC(=O)C)[C@]8(CC)C=CCN9CC[C@]67[C@H]89)C(=O)OC	1036
ONC(=O)CCCCCCC(=O)Nc1ccccc1	1036
CCCCCCCC(=O)O[C@@H]1[C@@H](OC(=O)\C(=C/C)\C)C(=C2[C@@H]3OC(=O)[C@@](C)(O)[C@@]3(O)[C@H](C[C@](C)(OC(=O)C)[C@@H]12)OC(=O)CCC)C	1036
CC(=O)O[C@@]12CO[C@@H]1C[C@H](O)[C@]3(C)[C@@H]2[C@H](OC(=O)c4ccccc4)[C@]5(O)C[C@H](OC(=O)[C@H](O)[C@@H](NC(=O)OC(C)(C)C)c6ccccc6)C(=C([C@@H](O)C3=O)C5(C)C)C	1036
COc1cccc2C(=O)c3c(O)c4C[C@](O)(C[C@H](O[C@H]5C[C@H](N)[C@H](O)[C@H](C)O5)c4c(O)c3C(=O)c12)C(=O)CO	1036
CNC(=O)c1ccccc1Sc2ccc3c(\C=C\c4ccccn4)n[nH]c3c2	1036
OC1=C(C#N)C(=O)Nc2scc(c3ccc(cc3)c4ccccc4O)c12	1036
Fc1cc(cc(c1)C2=N\C(=N/c3ccc(cc3)n4cnc(n4)N5CCOCC5)\NC=C2)N6CCOCC6	1036
NC1=NC(=O)N(C=C1)[C@@H]2O[C@H](CO)[C@@H](O)C2(F)F	1036
Ic1cnc(Nc2cccc(NC(=O)N3CCCC3)c2)nc1NCCCNC(=O)c4cccs4	1036
CCNC(=O)c1noc(c2cc(C(C)C)c(O)cc2O)c1c3ccc(CN4CCOCC4)cc3	1036
C[C@@H](O)[C@H](NC(=O)[C@@H](C)[C@H](O)[C@@H](C)NC(=O)[C@@H](NC(=O)c1nc(nc(N)c1C)[C@H](CC(=O)N)NC[C@H](N)C(=O)N)[C@@H](O[C@@H]2O[C@@H](CO)[C@@H](O)[C@H](O)[C@@H]2O[C@H]3O[C@H](CO)[C@@H](O)[C@H](OC(=O)N)[C@@H]3O)c4c[nH]cn4)C(=O)NCCc5nc(cs5)c6nc(cs6)C(=O)NCCC[S+](C)C	1036
CC(=O)C1=C(C)c2cnc(Nc3ccc(cn3)N4CCNCC4)nc2N(C5CCCC5)C1=O	1036
CC1(C)CCC(=C(CN2CCN(CC2)c3ccc(cc3)C(=O)NS(=O)(=O)c4ccc(N[C@H](CCN5CCOCC5)CSc6ccccc6)c(c4)S(=O)(=O)C(F)(F)F)C1)c7ccc(Cl)cc7	1036
CS(=O)(=O)O	1036
CCN(CC)CCCCNc1ncc2cc(c(NC(=O)NC(C)(C)C)nc2n1)c3cc(OC)cc(OC)c3	1036
CC(C)C[C@H](NC(=O)[C@H](Cc1ccccc1)NC(=O)c2cnccn2)B(O)O	1036
CC[C@]1(O)C[C@@H]2CN(CCc3c([nH]c4ccccc34)[C@@](C2)(C(=O)OC)c5cc6c(cc5OC)N(C)[C@H]7[C@](O)([C@H](OC(=O)C)[C@]8(CC)C=CCN9CC[C@]67[C@H]89)C(=O)OC)C1	1036
CCC(=O)N1CCN(CC1)c2ccc(cc2C(F)(F)F)N3C(=O)C=Cc4cnc5ccc(cc5c34)c6cnc7ccccc7c6	1036
C\C(=C/C=C/C(=C/C(=O)O)/C)\C=C\C1=C(C)CCCC1(C)C	1036
Cc1cc(ccc1NS(=O)(=O)c2cc(Cl)ccc2Cl)[N+](=O)[O-]	1036
CN(Cc1cnc2nc(N)nc(N)c2n1)c3ccc(cc3)C(=O)N[C@@H](CCC(=O)O)C(=O)O	1036
CC(C)c1ccccc1Cc2cc(C(=O)Nc3ccc(cc3)S(=O)(=O)c4ccccc4C(C)(C)C)c(O)c(O)c2O	1036
CO[C@]12[C@H]3N[C@H]3CN1C4=C([C@H]2COC(=O)N)C(=O)C(=C(C)C4=O)N	1036
CS(=O)(=O)N1CCN(Cc2cc3nc(nc(N4CCOCC4)c3s2)c5cccc6[nH]ncc56)CC1	1036
CO[C@@H]1C[C@H](C[C@@H](C)[C@@H]2CC(=O)[C@H](C)\C=C(/C)\[C@@H](O)[C@@H](OC)C(=O)[C@H](C)C[C@H](C)\C=C\C=C\C=C(/C)\[C@H](C[C@@H]3CC[C@@H](C)[C@@](O)(O3)C(=O)C(=O)N4CCCC[C@H]4C(=O)O2)OC)CC[C@H]1OC(=O)C(C)(CO)CO	1036
C[C@]1(CCCN1c2nc(Nc3cc([nH]n3)C4CC4)c5cccn5n2)C(=O)Nc6ccc(F)nc6	1036
OC[C@@H](O)CONC(=O)c1ccc(F)c(F)c1Nc2ccc(I)cc2F	1036
COc1ccc(C[C@H]2NC(=O)\C=C\C[C@H](OC(=O)[C@H](CC(C)C)OC(=O)CCNC2=O)C(=O)\C=C\c3ccccc3)cc1	1041
COc1ccc(C[C@H]2NC(=O)\C=C\C[C@H](OC(=O)[C@H](CC(C)C)OC(=O)CCNC2=O)C(O)C#Cc3ccccc3)cc1	1041
C[C@@H]1[C@H](OC(=O)C(C)(C)C)OC(=O)[C@@]1(C)C(=O)C	1041
COc1ccc(C[C@H]2NC(=O)\C=C\C[C@H](OC(=O)[C@H](CC(C)C)OC(=O)[C@@H](C)CNC2=O)C(Br)C#Cc3ccccc3)cc1	1041
COc1ccc(C[C@H]2NC(=O)\C=C\C[C@H](OC(=O)[C@H](CC(C)C)OC(=O)CCNC2=O)C(O)\C=C\c3ccccc3)cc1	1041
COc1ccc(C[C@H]2NC(=O)\C=C\C[C@H](OC(=O)[C@H](CC(C)C)OC(=O)[C@H](C)CNC2=O)C(=O)C#Cc3ccccc3)cc1	1041
C[C@@H]1[C@H](OC(=O)C)OC(=O)[C@]1(CCC(=O)C)C(=O)C	1041
COc1ccc(C[C@H]2NC(=O)\C=C\C[C@H](OC(=O)[C@H](CC(C)C)OC(=O)[C@@H](C)CNC2=O)C(O)C#Cc3ccccc3)cc1	1041
COc1ccc(C[C@H]2NC(=O)\C=C\C[C@H](OC(=O)[C@H](CC(C)C)OC(=O)CCNC2=O)[C@@](C)(O)\C=C/c3ccccc3)cc1	1041
C[C@@H]1[C@H](OC(=O)C)OC(=O)[C@@]1(C)C(=O)C	1041
COc1ccc(C[C@H]2NC(=O)\C=C\C[C@@H](CCCc3ccccc3)OC(=O)[C@H](CC(C)C)OC(=O)CCNC2=O)cc1	1041
COc1ccc(C[C@H]2NC(=O)\C=C\C[C@H](OC(=O)[C@H](CC(C)C)OC(=O)[C@H](C)CNC2=O)C(=O)\C=C\c3ccccc3)cc1	1041
COc1ccc(C[C@H]2NC(=O)\C=C\C[C@@H](C[C@H]3O[C@@H]3c4ccccc4)OC(=O)[C@H](CC(C)C)OC(=O)[C@H](C)CNC2=O)cc1	1041
COc1ccc(C[C@H]2NC(=O)\C=C\C[C@H](OC(=O)[C@H](CC(C)C)OC(=O)[C@H](C)CNC2=O)C(O)\C=C\c3ccccc3)cc1	1041
COc1ccc(C[C@H]2NC(=O)\C=C\C[C@H](OC(=O)[C@H](CC(C)C)OC(=O)CCNC2=O)[C@](C)(O)C#Cc3ccccc3)cc1	1041
C[C@@H]1[C@H](OC(=O)c2ccccc2)OC(=O)[C@]1(C)C(=O)C	1041
COc1ccc(C[C@H]2NC(=O)\C=C\C[C@H](OC(=O)[C@H](CC(C)C)OC(=O)[C@@H](C)CNC2=O)C(OS(=O)(=O)C)C#Cc3ccccc3)cc1	1041
COc1ccc(C[C@H]2NC(=O)\C=C\C[C@H](OC(=O)[C@H](CC(C)C)OC(=O)[C@H](C)CNC2=O)C(OC(=O)C)\C=C\c3ccccc3)cc1	1041
COc1ccc(C[C@H]2NC(=O)\C=C\C[C@H](OC(=O)[C@H](CC(C)C)OC(=O)CCNC2=O)C(=O)CCc3ccccc3)cc1	1041
C[C@@H]1[C@H](OC(=O)C(C)(C)C)OC(=O)[C@]1(C)C(=O)C	1041
C[C@@H]1[C@H](OC(=O)C)OC(=O)[C@]1(Br)C(=O)C	1041
COc1ccc(C[C@H]2NC(=O)\C=C\C[C@H](OC(=O)[C@H](CC(C)C)OC(=O)[C@H](C)CNC2=O)[C@H](C)[C@H]3O[C@@H]3c4ccccc4)cc1	1041
COc1ccc(C[C@H]2NC(=O)\C=C\C[C@H](OC(=O)[C@H](CC(C)C)OC(=O)[C@H](C)CNC2=O)[C@@H](C)[C@H]3O[C@@H]3c4ccccc4)cc1	1041
C[C@@H]1[C@H](OC(=O)C)OC(=O)[C@]1(C)C(=O)CBr	1041
COc1ccc(C[C@H]2NC(=O)\C=C\C[C@H](OC(=O)[C@H](CC(C)C)OC(=O)[C@H](C)CNC2=O)C(OS(=O)(=O)C)C#Cc3ccccc3)cc1	1041
COc1ccc(C[C@H]2NC(=O)\C=C\C[C@H](OC(=O)[C@H](CC(C)C)OC(=O)[C@H](C)CNC2=O)C(=O)\C=C\c3ccccc3)cc1Cl	1041
COc1ccc(C[C@H]2NC(=O)\C=C\C[C@H](OC(=O)[C@H](CC(C)C)OC(=O)CCNC2=O)C(=O)C#Cc3ccccc3)cc1	1041
COc1ccc(C[C@H]2NC(=O)\C=C\C[C@H](OC(=O)[C@H](CC(C)C)OC(=O)[C@H](C)CNC2=O)C(Br)C#Cc3ccccc3)cc1	1041
COc1ccc(C[C@H]2NC(=O)\C=C\C[C@H](OC(=O)[C@H](CC(C)C)OC(=O)[C@H](C)CNC2=O)C(O)CCc3ccccc3)cc1	1041
COc1ccc(C[C@H]2NC(=O)\C=C\C[C@H](OC(=O)[C@H](CC(C)C)OC(=O)[C@H](C)CNC2=O)[C@H](C)\C=C\c3ccccc3)cc1	1041
COc1ccc(C[C@H]2NC(=O)\C=C\C[C@H](OC(=O)[C@H](CC(C)C)OC(=O)CCNC2=O)C(Br)C#Cc3ccccc3)cc1	1041
COc1ccc(C[C@H]2NC(=O)\C=C\C[C@H](OC(=O)[C@H](CC(C)C)OC(=O)[C@H](C)CNC2=O)[C@H](C)\C=C\c3ccccc3)cc1Cl	1041
C[C@@H]1[C@H](OC(=O)c2ccccc2)OC(=O)[C@@]1(C)C(=O)C	1041
COc1ccc(C[C@H]2NC(=O)\C=C\C[C@@H](C\C=C\c3ccccc3)OC(=O)[C@H](CC(C)C)OC(=O)[C@H](C)CNC2=O)cc1	1041
COc1ccc(C[C@H]2NC(=O)\C=C\C[C@H](OC(=O)[C@H](CC(C)C)OC(=O)[C@@H](C)CNC2=O)C(=O)C#Cc3ccccc3)cc1	1041
COc1ccc(C[C@H]2NC(=O)\C=C\C[C@H](OC(=O)[C@H](CC(C)C)OC(=O)CCNC2=O)[C@](C)(O)\C=C/c3ccccc3)cc1	1041
C[C@@H]1[C@H](OC(=O)C)OC(=O)[C@]1(OC(=O)c2ccccc2)C(=O)C	1041
COc1ccc(C[C@H]2NC(=O)\C=C\C[C@H](OC(=O)[C@H](CC(C)C)OC(=O)[C@H](C)CNC2=O)[C@H](C)[C@H]3O[C@@H]3c4ccccc4)cc1Cl	1041
COc1ccc(C[C@H]2NC(=O)\C=C\C[C@H](OC(=O)[C@H](CC(C)C)OC(=O)CCNC2=O)[C@@](C)(O)C#Cc3ccccc3)cc1	1041
COc1ccc(C[C@H]2NC(=O)\C=C\C[C@H](OC(=O)[C@H](CC(C)C)OC(=O)CCNC2=O)C(=O)\C=C/c3ccccc3)cc1	1041
COc1ccc(C[C@H]2NC(=O)\C=C\C[C@@H](CC#Cc3ccccc3)OC(=O)[C@H](CC(C)C)OC(=O)[C@@H](C)CNC2=O)cc1	1041
C[C@@H]1[C@H](OC(=O)C)OC(=O)[C@]1(C)C(=O)C	1041
COc1ccc(C[C@H]2NC(=O)\C=C\C[C@H](OC(=O)[C@H](CC(C)C)OC(=O)[C@H](C)CNC2=O)[C@@H](C)\C=C\c3ccccc3)cc1	1041
COc1ccc(C[C@H]2NC(=O)\C=C\C[C@H](OC(=O)[C@H](CC(C)C)OC(=O)CCNC2=O)C(O)CCc3ccccc3)cc1	1041
COc1ccc(C[C@H]2NC(=O)\C=C\C[C@H](OC(=O)[C@H](CC(C)C)OC(=O)CCNC2=O)C(OS(=O)(=O)C)C#Cc3ccccc3)cc1	1041
COc1ccc(C[C@H]2NC(=O)\C=C\C[C@@H](C\C=C\c3ccccc3)OC(=O)[C@H](CC(C)C)OC(=O)[C@H](C)CNC2=O)cc1Cl	1041
COc1ccc(C[C@H]2NC(=O)\C=C\C[C@H](OC(=O)[C@H](CC(C)C)OC(=O)[C@H](C)CNC2=O)C(=O)[C@H]3O[C@@H]3c4ccccc4)cc1	1041
COc1ccc(C[C@H]2NC(=O)\C=C\C[C@@H](CCCc3ccccc3)OC(=O)[C@H](CC(C)C)OC(=O)CCNC2=O)cc1Cl	1041
COc1cccc2C(=O)c3c(O)c4C[C@](O)(C[C@H](O[C@H]5C[C@H](N)[C@H](O)[C@H](C)O5)c4c(O)c3C(=O)c12)C(=O)CO	1050
COc1cc(cc(OC)c1O)[C@H]2[C@@H]3[C@H](COC3=O)[C@H](O[C@@H]4O[C@@H]5CO[C@@H](C)O[C@H]5[C@H](O)[C@H]4O)c6cc7OCOc7cc26	1050
COc1cc(NS(=O)(=O)C)ccc1Nc2c3ccccc3nc4ccccc24	1050
C1Cc2cc3cccc4Nc5ccccc5c(c34)[n+]2C1	1050
Nc1ccc2c(Nc3c4ccccc4nc5cccc2c35)c1	1050
Cc1ccc2Nc3c4ccccc4nc5cccc(c2c1)c35	1050
N1c2ccccc2c3nccc4cccc1c34	1050
N1c2ccccc2c3cccc4nc5ccccc5c1c34	1050
N#CCCCc1cnc2c3ccccc3Nc4cccc1c24	1050
Clc1ccc2Nc3c4ccccc4nc5cccc(c2c1)c35	1050
Cc1nc(O)c2cc(CN(CC#C)c3ccc(cc3)S(=O)(=O)N4CCOCC4)ccc2n1	1057
CN1CCN(CC1)S(=O)(=O)c2ccc(cc2)N(CC#C)Cc3ccc4nc(C)nc(O)c4c3	1057
Cc1nc(O)c2cc(CN(CC#C)c3cccc(I)c3)ccc2n1	1057
CCc1cccc(c1)N(CC#C)Cc2ccc3nc(C)nc(O)c3c2	1057
Cc1nc(O)c2cc(CN(CC#C)c3ccc(cc3)C(=O)c4ccccc4)ccc2n1	1057
CN(Cc1ccc2nc(C)nc(O)c2c1)c3ccc(Cc4ccccc4)cc3	1057
CCN(Cc1ccc2nc(C)nc(O)c2c1)c3ccc(cc3)C(=O)C(F)(F)F	1057
Cc1nc(O)c2cc(CN(CC#C)c3ccc(cc3)[N+](=O)[O-])ccc2n1	1057
NC1=NC(=O)c2cc(CN(CC#C)c3ccc(cc3)C(=O)NC(CCC(=O)O)C(=O)O)ccc2N1	1057
Cc1cccc(c1)N(CC#C)Cc2ccc3nc(C)nc(O)c3c2	1057
CCN(Cc1ccc2nc(C)nc(O)c2c1)c3ccc(cc3)S(=O)(=O)c4ccccc4	1057
Cc1nc(O)c2cc(CN(CC#C)c3ccc(cc3)[S+]([O-])c4ccccc4)ccc2n1	1057
Cc1nc(O)c2cc(CN(CC#C)c3cccc(c3)C(F)(F)F)ccc2n1	1057
Cc1nc(S)c2cc(CN(CC#C)c3cccc(c3)C(F)(F)F)ccc2n1	1057
Cc1nc(O)c2cc(CN(CC#C)c3ccc(cc3)C#N)ccc2n1	1057
Cc1nc(O)c2cc(CN(CC#C)c3ccc(c(c3)C(F)(F)F)S(=O)(=O)c4ccccc4)ccc2n1	1057
Cc1nc(O)c2cc(CN(CC#C)c3ccc(cc3)S(=O)(=O)c4ccccc4)ccc2n1	1057
Cc1nc(O)c2cc(CN(CC#C)c3cccc(Br)c3)ccc2n1	1057
Cc1nc(O)c2cc(CN(CC#C)c3ccc(cc3)S(=O)(=O)C(F)(F)F)ccc2n1	1057
Cc1nc(O)c2cc(CN(CC#C)c3ccc(cc3)C(=O)NC(CCC(=O)O)C(=O)O)ccc2n1	1057
Cc1nc(O)c2cc(CN(CC#C)c3ccc(C#N)c(Cl)c3)ccc2n1	1057
COc1ccc(cc1)S(=O)(=O)c2ccc(CN3CCCc4cc5c(cc34)nc(C)n5C)cc2	1058
Nc1nc2cc3CCCN(Cc4ccc(cc4)S(=O)(=O)N5CCOCC5)c3cc2[nH]1	1058
COc1ccc(cc1)S(=O)(=O)c2ccc(CN3CCCc4cc5[nH]c(C)nc5cc34)cc2	1058
CSc1nc2cc3CCCN(Cc4ccc(cc4)S(=O)(=O)c5ccccc5)c3cc2[nH]1	1058
Nc1nc2cc3CCCN(Cc4ccc5cc(CO)ccc5c4)c3cc2[nH]1	1058
CNc1nc2cc3CCCN(Cc4ccc(cc4)S(=O)(=O)c5ccccc5)c3cc2[nH]1	1058
COc1ccc(cc1)S(=O)(=O)c2ccc(CN3CCCc4cc5c(cc34)nc(N)n5C)cc2	1058
Nc1nc2cc3C(CCCc3cc2[nH]1)Sc4ccc(cc4)S(=O)(=O)c5ccccc5	1058
COc1ccc(cc1)S(=O)(=O)c2ccc(CN3CCCc4cc5[nH]c(N)nc5cc34)cc2	1058
Nc1nc2cc3CCCN(Cc4ccc(cc4)S(=O)(=O)c5ccccc5)c3cc2[nH]1	1058
COc1ccc(cc1OC)C2CC(=NN2C(=O)C)c3cccc4ccccc34	106
O=CCN1N=C(CC1c2ccc3ccccc3c2)c4ccc5ccccc5c4	106
COc1ccc(cc1OC)C2CC(=NN2C(=O)C)c3ccc(Br)cc3	106
Oc1ccc(cc1)c2nc(cc3c4ccccc4[nH]c23)C(=O)N\N=C\c5ccccc5	106
[O-][N+](=O)c1ccc(cc1)c2nc(cc3c4ccccc4[nH]c23)C(=O)N\N=C\c5ccccc5Cl	106
COc1ccc(OC)c(c1)C2CC(=NN2CC=O)c3ccc4ccccc4c3	106
COc1cc(cc(OC)c1OC)C2CC(=NN2C(=O)C)c3ccc(Br)cc3	106
CN(C)c1ccc(\C=N\NC(=O)c2cc3c4ccccc4[nH]c3c(n2)c5cccc(c5)[N+](=O)[O-])cc1	106
COc1ccc(C2CC(=NN2C(=O)C)c3cccc4ccccc34)c(OC)c1OC	106
COc1ccc(cc1O)C2CC(=NN2CC=O)c3ccc4ccccc4c3	106
COc1ccc(OC)c(c1)C2CC(=NN2C(=O)C)c3cccc4ccccc34	106
CC(=O)N1N=C(CC1c2ccc3OCOc3c2)c4cccc5ccccc45	106
CC(=O)N1N=C(CC1c2cccc(c2)[N+](=O)[O-])c3cccc4ccccc34	106
[O-][N+](=O)c1ccc(cc1)c2nc(cc3c4ccccc4[nH]c23)C(=O)N\N=C\c5ccccc5	106
COc1ccc(cc1)C2CC(=NN2C(=O)C)c3cccc4ccccc34	106
COc1cc(cc(OC)c1OC)C2CC(=NN2C(=O)C)c3ccccc3	106
COc1cc(ccc1O)C2CC(=NN2C(=O)C)c3ccccc3	106
[O-][N+](=O)c1cccc(c1)c2nc(cc3c4ccccc4[nH]c23)C(=O)N\N=C\c5ccccc5	106
CC(=O)N1N=C(CC1c2ccccc2)c3cccc4ccccc34	106
Clc1ccccc1\C=N\NC(=O)c2cc3c4ccccc4[nH]c3c(n2)c5ccccc5	106
CC(=O)N1N=C(CC1c2ccc3OCOc3c2)c4cccc(c4)[N+](=O)[O-]	106
COc1cc(cc(OC)c1OC)C2CC(=NN2C(=O)C)c3cccc4ccccc34	106
CC(=O)N1CC(C(=N1)c2ccc3ccccc3c2)c4ccc5OCOc5c4	106
CC(=O)N1N=C(CC1c2ccccc2)c3cccc(c3)[N+](=O)[O-]	106
COc1ccc(cc1OC)C2CC(=NN2C(=O)C)c3ccccc3	106
CN(C)c1ccc(\C=N\NC(=O)c2cc3c4ccccc4[nH]c3c(n2)c5ccc(O)cc5)cc1	106
CC(=O)N1N=C(CC1c2ccc3OCOc3c2)c4ccccc4	106
COc1ccc(cc1OC)C2CC(=NN2CC=O)c3ccc4ccccc4c3	106
[O-][N+](=O)c1cccc(c1)C2CC(=NN2CC=O)c3ccc4ccccc4c3	106
COc1ccc(\C=N\NC(=O)c2cc3c4ccccc4[nH]c3c(n2)c5ccc(O)cc5)cc1	106
COc1cc(OC)c(cc1OC)C2CC(=NN2C(=O)C)c3occc3	106
COc1ccc(cc1N)c2cnnn2c3cc(OC)c(OC)c(OC)c3	106
COc1ccc(cc1)C2CC(=NN2C(=O)C)c3cccc(c3)[N+](=O)[O-]	106
CC(=O)O[C@H]1C(=O)[C@]2(C)[C@@H](O)C[C@H]3OC[C@@]3(OC(=O)C)[C@H]2[C@H](OC(=O)c4ccccc4)[C@]5(O)C[C@H](OC(=O)[C@H](O)[C@@H](NC(=O)c6ccccc6)c7ccccc7)C(=C1C5(C)C)C	106
CC(=O)N1N=C(CC1c2ccccc2[N+](=O)[O-])c3cccc4ccccc34	106
COc1cc(ccc1O)C2CC(=NN2C(=O)C)c3cccc4ccccc34	106
COc1ccc(cc1)C2CC(=NN2CC=O)c3ccc4ccccc4c3	106
COc1ccc(cc1)c2nc(cc3c4ccccc4[nH]c23)C(=O)N\N=C\c5ccccc5Cl	106
COc1ccc(\C=C/c2cc(OC)c(OC)c(OC)c2)cc1O	106
[O-][N+](=O)c1ccccc1C2CC(=NN2CC=O)c3ccc4ccccc4c3	106
COc1cc(cc(OC)c1OC)C2CC(=NN2CC=O)c3ccc4ccccc4c3	106
COc1ccc(cc1OC)C2CC(=NN2C(=O)C)c3cccc(c3)[N+](=O)[O-]	106
COc1ccc(\C=N\NC(=O)c2cc3c4ccccc4[nH]c3c(n2)c5ccccc5)cc1	106
CC(=O)N1N=C(CC1c2ccc3ccccc3c2)c4cccc5ccccc45	106
Oc1ccc(cc1)c2nc(cc3c4ccccc4[nH]c23)C(=O)N\N=C\c5ccccc5Cl	106
COc1ccc(C2CC(=NN2CC=O)c3ccc4ccccc4c3)c(OC)c1OC	106
COc1ccc(CCCN2CCC(COC(c3ccc(Br)cc3)c4ccc(Br)cc4)CC2)cc1	1089
COc1ccc(CCCN2CCN(CCC(c3ccccc3)c4ccccc4)CC2)cc1	1089
COc1ccc(CCCN2CCC(COCc3ccc(Cl)c(Cl)c3)CC2)cc1	1089
COc1ccc(CCCN2CCC(COCc3ccccn3)CC2)cc1	1089
COc1ccc(CCCN2C3CCC2CC(COC(c4ccccc4)c5ccccc5)C3)cc1	1089
COc1ccc(CCCN2CCC(COCC3CCCCC3)CC2)cc1	1089
COc1ccccc1CCCN2CCC(COC(c3ccccc3)c4ccccc4)CC2	1089
Clc1ccc(CCCN2CCC(COC(c3ccccc3)c4ccccc4)CC2)cc1Cl	1089
COc1ccc(CCCN2CCC(COCc3ccc(Cl)cc3)CC2)cc1	1089
Clc1ccc(CCCN2CCC(COC(c3ccccc3)c4ccccc4)CC2)cc1	1089
CCCCCCCCN1CCC(COC(c2ccccc2)c3ccccc3)CC1	1089
C(CN1CCC(COC(c2ccccc2)c3ccccc3)CC1)Cc4ccccc4	1089
COc1ccc(CCCN2CCC(CCC(c3ccccc3)c4ccccc4)CC2)cc1	1089
COc1ccc(\C=C\CN2CCC(COC(c3ccccc3)c4ccccc4)CC2)cc1	1089
CCCCCCCN1CCC(COC(c2ccccc2)c3ccccc3)CC1	1089
Cc1ccc(CCCN2CCC(COC(c3ccccc3)c4ccccc4)CC2)cc1	1089
CN(CCOc1ccc(NS(=O)(=O)C)cc1)CCc2ccc(NS(=O)(=O)C)cc2	1089
COc1ccc(CCCN2CCC(CC2)C(O)CC(c3ccccc3)c4ccccc4)cc1	1089
COc1ccc(CCCN2CCC(COC(c3ccc(Cl)cc3)c4ccc(Cl)cc4)CC2)cc1	1089
COc1ccc(CC2(CN3CCC(COC(c4ccccc4)c5ccccc5)CC3)CCCCC2)cc1	1089
C(OC(c1ccccc1)c2ccccc2)C3CCN(CC4CCc5ccccc5C4)CC3	1089
COc1ccc(CCCN2CCC(COCc3ccccc3)CC2)cc1	1089
Clc1ccccc1CCCN2CCC(COC(c3ccccc3)c4ccccc4)CC2	1089
COc1ccc(CCN2CCC(COC(c3ccccc3)c4ccccc4)CC2)cc1	1089
COc1cccc(CCCN2CCC(COC(c3ccccc3)c4ccccc4)CC2)c1	1089
CC(C)NCC(O)c1ccc(NS(=O)(=O)C)cc1	1089
CCCCCCC[N+](CC)(CC)CCCCc1ccc(Cl)cc1	1089
COc1ccc(CCCN2CCC(CNC(c3ccccc3)c4ccccc4)CC2)cc1	1089
CCCCCCCCCN1CCC(COC(c2ccccc2)c3ccccc3)CC1	1089
COc1ccc(CCCN2CCC(=CCC(c3ccccc3)c4ccccc4)CC2)cc1	1089
COc1ccc(CCCN2CCC(COC(c3ccccc3)c4ccccc4)CC2)cc1	1089
CCCCCCCCCCN1CCC(COC(c2ccccc2)c3ccccc3)CC1	1089
COc1ccc(Cl)cc1C(=O)NCCc2ccc(cc2)S(=O)(=O)NC(=O)NC3CCCCC3	1089
COc1ccc(CCCN2CCC(COC(c3ccccc3)c4ccc(Cl)cc4)CC2)cc1	1089
CC[N+](CC)(CC)CC	1089
CCCCCCN1CCC(COC(c2ccccc2)c3ccccc3)CC1	1089
CC\C=C/C\C=C/C\C=C/C\C=C/C\C=C/C\C=C/CCC(=O)OC[C@H]1O[C@@H](C=CC1=O)C2CCCC=C2C	1094
CC1=CCCCC1[C@H]2O[C@H](CO)C(=O)C=C2	1094
CCCCCCCC\C=C/CCCCCCCC(=O)OC[C@H]1O[C@H](CC2=CCCCC2)C=CC1=O	1094
CC(=O)OC[C@H]1O[C@H](C2CCCC=C2C)C(=O)C=C1	1094
CCCCC\C=C/C\C=C/C\C=C/C\C=C/CCCC(=O)OC[C@H]1O[C@H](CC2=CCCCC2)C=CC1=O	1094
CCCC(=O)OC[C@H]1O[C@H](CC2=CCCCC2)C=CC1=O	1094
OC[C@H]1O[C@H](CC2=CCCCC2)C=CC1=O	1094
CC(=O)OC[C@H]1O[C@@H](C=CC1=O)C2CCCC=C2C	1094
CC1=CCCCC1C2OC(CO)C(=O)C=C2	1094
CCCC(=O)OC[C@H]1O[C@@H](C=CC1=O)C2CCCC=C2C	1094
CC(=O)OC[C@H]1O[C@H](CC2=CCCCC2)C=CC1=O	1094
O=C1COC(CC2=CCCCC2)C=C1	1094
OC[C@H]1O[C@H](CC2=CCCCC2)C(=O)C=C1	1094
CC(=O)OCC1OC(C2CCCC=C2C)C(=O)C=C1	1094
CCCCC\C=C/C\C=C/C\C=C/C\C=C/CCCC(=O)OC[C@H]1O[C@@H](C=CC1=O)C2CCCC=C2C	1094
CC1=CCCCC1[C@H]2O[C@H](CO)C=CC2=O	1094
CCCCC\C=C/C\C=C/C\C=C/C\C=C/CCCC(=O)OC[C@H]1O[C@H](C2CCCC=C2C)C(=O)C=C1	1094
CC1=CCCCC1C2OCC(=O)C=C2	1094
CC1OC(C=CC1=O)C2CCCC=C2C	1094
CCCCCCCC\C=C/CCCCCCCC(=O)OC[C@H]1O[C@@H](C=CC1=O)C2CCCC=C2C	1094
CC\C=C/C\C=C/C\C=C/C\C=C/C\C=C/C\C=C/CCC(=O)OC[C@H]1O[C@H](CC2=CCCCC2)C=CC1=O	1094
CC1OC(CC2=CCCCC2)C=CC1=O	1094
CC1OC(C2CCCC=C2C)C(=O)C=C1	1094
COc1ccc(cc1OC)c2cc3nccn3c(Nc4ncccc4C(=O)N)n2	1096
COc1ccc(cc1CO)c2ccc3c(nc(nc3n2)N4CCOC[C@@H]4C)N5CCOC[C@@H]5C	1096
Fc1ccc(CC2=NNC(=O)c3ccccc23)cc1C(=O)N4CCN(CC4)C(=O)C5CC5	1096
CO[C@@H]1[C@@H](C[C@H]2O[C@]1(C)n3c4ccccc4c5c6CNC(=O)c6c7c8ccccc8n2c7c35)N(C)C(=O)c9ccccc9	1096
CO[C@H]1C[C@H](C)CC2=C(NCC=C)C(=O)C=C(NC(=O)\C(=C\C=C/[C@H](OC)[C@@H](OC(=O)N)\C(=C\[C@H](C)[C@H]1O)\C)\C)C2=O	1096
Cc1cc(cc2[nH]c(nc12)C3=C(NC[C@@H](O)c4cccc(Cl)c4)C=CNC3=O)N5CCOCC5	1096
COc1cc(F)c(F)c(Nc2ccc(I)cc2F)c1NS(=O)(=O)C3(CC(O)CO)CC3	1096
COc1cc(ccc1Nc2ncc(Cl)c(Nc3ccccc3S(=O)(=O)C(C)C)n2)N4CCC(CC4)N5CCN(C)CC5	1096
CC[C@@]1(O)C(=O)OCC2=C1C=C3N(Cc4cc5ccccc5nc34)C2=O	1096
OC[C@H]1O[C@H]([C@H](O)[C@]1(O)C#C)N2C=CC(=O)NC2=O	1096
NC(=S)c1ncn2CCC(=Nc12)S	1096
C[C@H]1CCC[C@@]2(C)O[C@H]2C[C@H](OC(=O)C[C@H](O)C(C)(C)C(=O)[C@H](C)[C@H]1O)\C(=C\c3csc(C)n3)\C	1096
COc1cc2ncn(c3cc(OCc4ccccc4C(F)(F)F)c(s3)C(=O)N)c2cc1OC	1096
OCCCNc1cc(ccn1)c2ccnc(Nc3cccc(Cl)c3)n2	1096
CN(NC(=O)CC(=O)NN(C)C(=S)c1ccccc1)C(=S)c2ccccc2	1096
CN1C(=O)N(c2ccc(cc2)C(C)(C)C#N)c3c1cnc4ccc(cc34)c5cnc6ccccc6c5	1096
CCC\C=C\C=C\C(=O)O[C@H]1\C(=C\C(=O)OC)\C[C@H]2C[C@@H](OC(=O)C[C@H](O)C[C@@H]3C[C@H](OC(=O)C)C(C)(C)[C@](O)(C[C@@H]4C\C(=C\C(=O)OC)\C[C@@H](O4)\C=C\C(C)(C)[C@]1(O)O2)O3)[C@@H](C)O	1096
CO[C@@H]1C[C@H](C[C@@H](C)[C@@H]2CC(=O)[C@H](C)\C=C(/C)\[C@@H](O)[C@@H](OC)C(=O)[C@H](C)C[C@H](C)\C=C\C=C\C=C(/C)\[C@H](C[C@@H]3CC[C@@H](C)[C@@](O)(O3)C(=O)C(=O)N4CCCC[C@H]4C(=O)O2)OC)CC[C@H]1O	1096
CCC1=C[C@@H]2CN(C1)Cc3c([nH]c4ccccc34)[C@@](C2)(C(=O)OC)c5cc6c(cc5OC)N(C)[C@H]7[C@](O)([C@H](OC(=O)C)[C@]8(CC)C=CCN9CC[C@]67[C@H]89)C(=O)OC	1096
ONC(=O)CCCCCCC(=O)Nc1ccccc1	1096
CCCCCCCC(=O)O[C@@H]1[C@@H](OC(=O)\C(=C/C)\C)C(=C2[C@@H]3OC(=O)[C@@](C)(O)[C@@]3(O)[C@H](C[C@](C)(OC(=O)C)[C@@H]12)OC(=O)CCC)C	1096
CC(=O)O[C@@]12CO[C@@H]1C[C@H](O)[C@]3(C)[C@@H]2[C@H](OC(=O)c4ccccc4)[C@]5(O)C[C@H](OC(=O)[C@H](O)[C@@H](NC(=O)OC(C)(C)C)c6ccccc6)C(=C([C@@H](O)C3=O)C5(C)C)C	1096
COc1cccc2C(=O)c3c(O)c4C[C@](O)(C[C@H](O[C@H]5C[C@H](N)[C@H](O)[C@H](C)O5)c4c(O)c3C(=O)c12)C(=O)CO	1096
OC1=C(C#N)C(=O)Nc2scc(c3ccc(cc3)c4ccccc4O)c12	1096
Fc1cc(cc(c1)C2=N\C(=N/c3ccc(cc3)n4cnc(n4)N5CCOCC5)\NC=C2)N6CCOCC6	1096
NC1=NC(=O)N(C=C1)[C@@H]2O[C@H](CO)[C@@H](O)C2(F)F	1096
CCNC(=O)c1noc(c2cc(C(C)C)c(O)cc2O)c1c3ccc(CN4CCOCC4)cc3	1096
CC(=O)O[C@H]1C(=O)[C@]2(C)[C@@H](O)C[C@H]3OC[C@@]3(OC(=O)C)[C@H]2[C@H](OC(=O)c4ccccc4)[C@]5(O)C[C@H](OC(=O)[C@H](O)[C@@H](NC(=O)c6ccccc6)c7ccccc7)C(=C1C5(C)C)C	1096
NC(=S)c1ncn2ccc(S)nc12	1096
CS(=O)(=O)O	1096
Nc1ccccc1NC(=O)c2ccc(CNC(=O)OCc3cccnc3)cc2	1096
N[C@@H](CSC(c1ccccc1)(c2ccccc2)c3ccccc3)C(=O)O	1096
CC(C)C[C@H](NC(=O)[C@H](Cc1ccccc1)NC(=O)c2cnccn2)B(O)O	1096
CN(C)C\C=C\C(=O)Nc1cc2c(Nc3ccc(F)c(Cl)c3)ncnc2cc1O[C@H]4CCOC4	1096
CC[C@]1(O)C[C@@H]2CN(CCc3c([nH]c4ccccc34)[C@@](C2)(C(=O)OC)c5cc6c(cc5OC)N(C)[C@H]7[C@](O)([C@H](OC(=O)C)[C@]8(CC)C=CCN9CC[C@]67[C@H]89)C(=O)OC)C1	1096
CCC(=O)N1CCN(CC1)c2ccc(cc2C(F)(F)F)N3C(=O)C=Cc4cnc5ccc(cc5c34)c6cnc7ccccc7c6	1096
CN(Cc1cnc2nc(N)nc(N)c2n1)c3ccc(cc3)C(=O)N[C@@H](CCC(=O)O)C(=O)O	1096
CO[C@]12[C@H]3N[C@H]3CN1C4=C([C@H]2COC(=O)N)C(=O)C(=C(C)C4=O)N	1096
NC1=NC(=O)N(C=C1)[C@@H]2O[C@H](CO)[C@@](O)(C#C)[C@H]2O	1096
CO[C@@H]1C[C@H](C[C@@H](C)[C@@H]2CC(=O)[C@H](C)\C=C(/C)\[C@@H](O)[C@@H](OC)C(=O)[C@H](C)C[C@H](C)\C=C\C=C\C=C(/C)\[C@H](C[C@@H]3CC[C@@H](C)[C@@](O)(O3)C(=O)C(=O)N4CCCC[C@H]4C(=O)O2)OC)CC[C@H]1OC(=O)C(C)(CO)CO	1096
CC[C@H]1N(C2CCCC2)c3nc(Nc4ccc(cc4OC)C(=O)NC5CCN(C)CC5)ncc3N(C)C1=O	1096
C[C@]1(CCCN1c2nc(Nc3cc([nH]n3)C4CC4)c5cccn5n2)C(=O)Nc6ccc(F)nc6	1096
COc1cc2ncnc(Nc3ccc(F)c(Cl)c3)c2cc1OCCCN4CCOCC4	1096
OC[C@H]1O[C@@H](On2c3cc(O)ccc3c4c5C(=O)N(NCc6cccc(O)c6)C(=O)c5c7c8ccc(O)cc8[nH]c7c24)[C@H](O)[C@@H](O)[C@@H]1O	110
OC[C@H]1O[C@@H](On2c3cc(O)ccc3c4c5C(=O)N(NCc6cnc7ccccc7c6)C(=O)c5c8c9ccc(O)cc9[nH]c8c24)[C@H](O)[C@@H](O)[C@@H]1O	110
OC[C@H]1O[C@@H](On2c3cc(O)ccc3c4c5C(=O)N(NCc6ccncc6CO)C(=O)c5c7c8ccc(O)cc8[nH]c7c24)[C@H](O)[C@@H](O)[C@@H]1O	110
OC[C@H]1O[C@@H](On2c3cc(O)ccc3c4c5C(=O)N(NCc6occc6)C(=O)c5c7c8ccc(O)cc8[nH]c7c24)[C@H](O)[C@@H](O)[C@@H]1O	110
CSC6=NC(=O)N(Cc7ccc(Cl)cc7)CCN6Cc8ccc(Cl)cc8	110
OC[C@H]1O[C@@H](On2c3cc(O)ccc3c4c5C(=O)N(NCc6cocc6)C(=O)c5c7c8ccc(O)cc8[nH]c7c24)[C@H](O)[C@@H](O)[C@@H]1O	110
OC[C@H]1O[C@@H](On2c3cc(O)ccc3c4c5C(=O)N(NCc6cnccc6CO)C(=O)c5c7c8ccc(O)cc8[nH]c7c24)[C@H](O)[C@@H](O)[C@@H]1O	110
OC[C@H]1O[C@@H](On2c3cc(O)ccc3c4c5C(=O)N(NCc6cnccn6)C(=O)c5c7c8ccc(O)cc8[nH]c7c24)[C@H](O)[C@@H](O)[C@@H]1O	110
COCC(NC1CC(O[C@H]2C[C@@](O)(Cc3c(O)c4C(=O)c5cccc(OC)c5C(=O)c4c(O)c23)C(=O)CO)OC(C)C1O)C#N	110
OC[C@H]1O[C@@H](On2c3cc(O)ccc3c4c5C(=O)N(NCc6ccncc6)C(=O)c5c7c8ccc(O)cc8[nH]c7c24)[C@H](O)[C@@H](O)[C@@H]1O	110
OC[C@H]1O[C@@H](On2c3cc(O)ccc3c4c5C(=O)N(NCc6cccnc6)C(=O)c5c7c8ccc(O)cc8[nH]c7c24)[C@H](O)[C@@H](O)[C@@H]1O	110
OC[C@H]1O[C@@H](On2c3cc(O)ccc3c4c5C(=O)N(NCc6ccc(Br)cc6)C(=O)c5c7c8ccc(O)cc8[nH]c7c24)[C@H](O)[C@@H](O)[C@@H]1O	110
Cc1ccc(CNN2C(=O)c3c(C2=O)c4c5ccc(O)cc5n(O[C@@H]6O[C@H](CO)[C@@H](O)[C@H](O)[C@H]6O)c4c7[nH]c8cc(O)ccc8c37)cc1	110
OC[C@H]1O[C@@H](On2c3cc(O)ccc3c4c5C(=O)N(NCc6cncc(CO)c6)C(=O)c5c7c8ccc(O)cc8[nH]c7c24)[C@H](O)[C@@H](O)[C@@H]1O	110
OC[C@H]1O[C@@H](On2c3cc(O)ccc3c4c5C(=O)N(NCc6ccc(cc6)[N+](=O)[O-])C(=O)c5c7c8ccc(O)cc8[nH]c7c24)[C@H](O)[C@@H](O)[C@@H]1O	110
COc1cccc2C(=O)c3c(O)c4C[C@](O)(C[C@H](OC5CC(C(O)C(C)O5)N6CCOCC6C#N)c4c(O)c3C(=O)c12)C(=O)CO	110
OC[C@H]1O[C@@H](On2c3cc(O)ccc3c4c5C(=O)N(NCc6cccc(CO)c6)C(=O)c5c7c8ccc(O)cc8[nH]c7c24)[C@H](O)[C@@H](O)[C@@H]1O	110
CO[C@]12[C@H]3N[C@H]3CN1C4=C([C@H]2COC(=O)N)C(=O)C(=C(C)C4=O)N	110
CSC5=NC(=O)N(Cc6ccc(Cl)cc6)CCN5Cc7ccc(Cl)cc7	110
OC[C@H]1O[C@@H](On2c3cc(O)ccc3c4c5C(=O)N(NCc6cc(CO)ccn6)C(=O)c5c7c8ccc(O)cc8[nH]c7c24)[C@H](O)[C@@H](O)[C@@H]1O	110
OC[C@H]1O[C@@H](On2c3cc(O)ccc3c4c5C(=O)N(NCc6ccccn6)C(=O)c5c7c8ccc(O)cc8[nH]c7c24)[C@H](O)[C@@H](O)[C@@H]1O	110
OC[C@H]1O[C@@H](On2c3cc(O)ccc3c4c5C(=O)N(NCc6ccc(CO)cc6)C(=O)c5c7c8ccc(O)cc8[nH]c7c24)[C@H](O)[C@@H](O)[C@@H]1O	110
OC[C@H]1O[C@@H](On2c3cc(O)ccc3c4c5C(=O)N(NCc6ccnc(CO)c6)C(=O)c5c7c8ccc(O)cc8[nH]c7c24)[C@H](O)[C@@H](O)[C@@H]1O	110
CSC%10=NC(=O)N(Cc%11ccc(Cl)cc%11)CCN%10Cc%12ccc(Cl)cc%12	110
OC[C@H]1O[C@@H](On2c3cc(O)ccc3c4c5C(=O)N(NCc6ccnc7ccccc67)C(=O)c5c8c9ccc(O)cc9[nH]c8c24)[C@H](O)[C@@H](O)[C@@H]1O	110
OC[C@H]1O[C@@H](On2c3cc(O)ccc3c4c5C(=O)N(NCc6cccc(CO)n6)C(=O)c5c7c8ccc(O)cc8[nH]c7c24)[C@H](O)[C@@H](O)[C@@H]1O	110
OC[C@H]1O[C@@H](On2c3cc(O)ccc3c4c5C(=O)N(NCc6ccc(CO)cn6)C(=O)c5c7c8ccc(O)cc8[nH]c7c24)[C@H](O)[C@@H](O)[C@@H]1O	110
OC[C@H]1O[C@@H](On2c3cc(O)ccc3c4c5C(=O)N(NCc6ccccc6CO)C(=O)c5c7c8ccc(O)cc8[nH]c7c24)[C@H](O)[C@@H](O)[C@@H]1O	110
COc1cccc2C(=O)c3c(O)c4C[C@](O)(C[C@H](O[C@H]5C[C@H](N)[C@H](O)[C@H](C)O5)c4c(O)c3C(=O)c12)C(=O)CO	110
COc1cccc2C(=O)c3c(O)c4C[C@](O)(C[C@H](OC5CC(NCC#N)C(O)C(C)O5)c4c(O)c3C(=O)c12)C(=O)CO	110
OC[C@H]1O[C@@H](On2c3cc(O)ccc3c4c5C(=O)N(NCc6ccc[nH]6)C(=O)c5c7c8ccc(O)cc8[nH]c7c24)[C@H](O)[C@@H](O)[C@@H]1O	110
OC[C@H]1O[C@@H](On2c3cc(O)ccc3c4c5C(=O)N(NCc6ccc(O)cc6)C(=O)c5c7c8ccc(O)cc8[nH]c7c24)[C@H](O)[C@@H](O)[C@@H]1O	110
OC[C@H]1O[C@@H](On2c3cc(O)ccc3c4c5C(=O)N(NCc6ncccc6CO)C(=O)c5c7c8ccc(O)cc8[nH]c7c24)[C@H](O)[C@@H](O)[C@@H]1O	110
OC[C@H]1O[C@@H](On2c3cc(O)ccc3c4c5C(=O)N(NCc6ccc(CO)nc6)C(=O)c5c7c8ccc(O)cc8[nH]c7c24)[C@H](O)[C@@H](O)[C@@H]1O	110
OC[C@H]1O[C@@H](On2c3cc(O)ccc3c4c5C(=O)N(NCc6ccc(cc6)C#N)C(=O)c5c7c8ccc(O)cc8[nH]c7c24)[C@H](O)[C@@H](O)[C@@H]1O	110
OC[C@H]1O[C@@H](On2c3cc(O)ccc3c4c5C(=O)N(NCc6ccccc6)C(=O)c5c7c8ccc(O)cc8[nH]c7c24)[C@H](O)[C@@H](O)[C@@H]1O	110
OC[C@H]1O[C@@H](On2c3cc(O)ccc3c4c5C(=O)N(NCc6ccc7ccccc7n6)C(=O)c5c8c9ccc(O)cc9[nH]c8c24)[C@H](O)[C@@H](O)[C@@H]1O	110
OCC(CO)NN1C(=O)c2c(C1=O)c3c4ccc(O)cc4n([C@@H]5O[C@H](CO)[C@@H](O)[C@H](O)[C@H]5O)c3c6[nH]c7cc(O)ccc7c26	110
C[C@]12O[C@H](C[C@]1(O)CO)n3c4ccccc4c5c6C(=O)NCc6c7c8ccccc8n2c7c35	1107
COc1ccc(cc1OC)c2cc3nccn3c(Nc4ncccc4C(=O)N)n2	1107
COc1ccc(cc1CO)c2ccc3c(nc(nc3n2)N4CCOC[C@@H]4C)N5CCOC[C@@H]5C	1107
CC[C@@]1(O)C(=O)OCC2=C1C=C3N(Cc4cc5ccccc5nc34)C2=O	1107
CC(=CC[C@@H](O)C1=CC(=O)c2c(O)ccc(O)c2C1=O)C	1107
C[C@H]1CCC[C@@]2(C)O[C@H]2C[C@H](OC(=O)C[C@H](O)C(C)(C)C(=O)[C@H](C)[C@H]1O)\C(=C\c3csc(C)n3)\C	1107
OCCCNc1cc(ccn1)c2ccnc(Nc3cccc(Cl)c3)n2	1107
CN1C(=O)N(c2ccc(cc2)C(C)(C)C#N)c3c1cnc4ccc(cc34)c5cnc6ccccc6c5	1107
CCC\C=C\C=C\C(=O)O[C@H]1\C(=C\C(=O)OC)\C[C@H]2C[C@@H](OC(=O)C[C@H](O)C[C@@H]3C[C@H](OC(=O)C)C(C)(C)[C@](O)(C[C@@H]4C\C(=C\C(=O)OC)\C[C@@H](O4)\C=C\C(C)(C)[C@]1(O)O2)O3)[C@@H](C)O	1107
CCC1=C[C@@H]2CN(C1)Cc3c([nH]c4ccccc34)[C@@](C2)(C(=O)OC)c5cc6c(cc5OC)N(C)[C@H]7[C@](O)([C@H](OC(=O)C)[C@]8(CC)C=CCN9CC[C@]67[C@H]89)C(=O)OC	1107
ONC(=O)CCCCCCC(=O)Nc1ccccc1	1107
CCCCCCCC(=O)O[C@@H]1[C@@H](OC(=O)\C(=C/C)\C)C(=C2[C@@H]3OC(=O)[C@@](C)(O)[C@@]3(O)[C@H](C[C@](C)(OC(=O)C)[C@@H]12)OC(=O)CCC)C	1107
CC(=O)O[C@@]12CO[C@@H]1C[C@H](O)[C@]3(C)[C@@H]2[C@H](OC(=O)c4ccccc4)[C@]5(O)C[C@H](OC(=O)[C@H](O)[C@@H](NC(=O)OC(C)(C)C)c6ccccc6)C(=C([C@@H](O)C3=O)C5(C)C)C	1107
COc1cccc2C(=O)c3c(O)c4C[C@](O)(C[C@H](O[C@H]5C[C@H](N)[C@H](O)[C@H](C)O5)c4c(O)c3C(=O)c12)C(=O)CO	1107
Fc1cc(cc(c1)C2=N\C(=N/c3ccc(cc3)n4cnc(n4)N5CCOCC5)\NC=C2)N6CCOCC6	1107
NC1=NC(=O)N(C=C1)[C@@H]2O[C@H](CO)[C@@H](O)C2(F)F	1107
CCNC(=O)c1noc(c2cc(C(C)C)c(O)cc2O)c1c3ccc(CN4CCOCC4)cc3	1107
CC1(C)CCC(=C(CN2CCN(CC2)c3ccc(cc3)C(=O)NS(=O)(=O)c4ccc(N[C@H](CCN5CCOCC5)CSc6ccccc6)c(c4)S(=O)(=O)C(F)(F)F)C1)c7ccc(Cl)cc7	1107
CS(=O)(=O)O	1107
CC(C)C[C@H](NC(=O)[C@H](Cc1ccccc1)NC(=O)c2cnccn2)B(O)O	1107
CC[C@]1(O)C[C@@H]2CN(CCc3c([nH]c4ccccc34)[C@@](C2)(C(=O)OC)c5cc6c(cc5OC)N(C)[C@H]7[C@](O)([C@H](OC(=O)C)[C@]8(CC)C=CCN9CC[C@]67[C@H]89)C(=O)OC)C1	1107
CN(Cc1cnc2nc(N)nc(N)c2n1)c3ccc(cc3)C(=O)N[C@@H](CCC(=O)O)C(=O)O	1107
CO[C@]12[C@H]3N[C@H]3CN1C4=C([C@H]2COC(=O)N)C(=O)C(=C(C)C4=O)N	1107
C[C@]12O[C@H](C[C@]1(O)CO)n3c4ccccc4c5c6C(=O)NCc6c7c8ccccc8n2c7c35	1116
COc1ccc2c(c1)c(CC(=O)NCCN(C)C)c(C)n2S(=O)(=O)c3ccccc3	1116
COc1ccc2c(c1)c(CC(=O)NCCN(C)C)c(C)n2C(=O)c3ccc(Br)cc3	1116
CN(c1ccc(NC(=O)c2ccc(Cl)c(Cl)c2)cc1OCc3cc(C)ccc3C)S(=O)(=O)C	1116
COc1ccc(cc1CO)c2ccc3c(nc(nc3n2)N4CCOC[C@@H]4C)N5CCOC[C@@H]5C	1116
NC1(CCC1)c2ccc(cc2)c3nc4C=CN5C(=O)NN=C5c4cc3c6ccccc6	1116
NC1=NC(=O)N(C=C1)[C@@H]2O[C@H](CO)[C@@H](O)[C@@H]2O	1116
NC(=O)Nc1cc(sc1C(=O)N[C@H]2CCCNC2)c3cccc(F)c3	1116
CO[C@@H]1[C@@H](C[C@H]2O[C@]1(C)n3c4ccccc4c5c6CNC(=O)c6c7c8ccccc8n2c7c35)N(C)C(=O)c9ccccc9	1116
CO[C@H]1C[C@H](C)CC2=C(NCC=C)C(=O)C=C(NC(=O)\C(=C\C=C/[C@H](OC)[C@@H](OC(=O)N)\C(=C\[C@H](C)[C@H]1O)\C)\C)C2=O	1116
COc1cc2c(Nc3ccc(NC(=O)c4ccccc4)cc3)ncnc2cc1OCCCN5CCOCC5	1116
COc1c(F)c(F)cc(C(=O)Nc2ccc(N(C)S(=O)(=O)C)c(OCc3cc(C)ccc3C)c2)c1F	1116
CN(c1ccc(NC(=O)c2ccc3ccccc3c2)cc1OCc4cc(C)ccc4C)S(=O)(=O)C	1116
COc1cc(F)c(F)c(Nc2ccc(I)cc2F)c1NS(=O)(=O)C3(CC(O)CO)CC3	1116
CN1C(=O)N(c2ccc(cc2)C(C)(C)C#N)c3c1cnc4ccc(cc34)c5cnc6ccccc6c5	1116
CN(C)CCOc1ccc(cc1)c2nc(c3ccncc3)c([nH]2)c4ccc5\C(=N\O)\CCc5c4	1116
CN(c1ccc(NC(=O)c2cccc(c2)[N+](=O)[O-])cc1OCc3cc(C)ccc3C)S(=O)(=O)C	1116
Oc1ccc2[nH]c3cc(c4ccccc4Cl)c5C(=O)NC(=O)c5c3c2c1	1116
CNCc1ccc(cc1)c2[nH]c3cc(F)cc4C(=O)NCCc2c34	1116
CC[C@@]1(O)C(=O)OCC2=C1C=C3N(Cc4cc5ccccc5nc34)C2=O	1116
C[C@@H](Nc1ccccc1C(=O)O)C2=CC(=CN3C(=O)C=C(N=C23)N4CCOCC4)C	1116
CC(=CC[C@@H](O)C1=CC(=O)c2c(O)ccc(O)c2C1=O)C	1116
CC(C)CCN1C(C)C(=O)N(C)c2cnc(Nc3cc(F)c(O)c(F)c3)nc12	1116
CN(c1ccc(NC(=O)c2ccc(I)cc2)cc1OCc3cc(C)ccc3C)S(=O)(=O)C	1116
COc1cc(cc(OC)c1O)[C@H]2[C@@H]3[C@H](COC3=O)[C@H](O[C@@H]4O[C@@H]5CO[C@@H](C)O[C@H]5[C@H](O)[C@H]4O)c6cc7OCOc7cc26	1116
Cn1cnc2c(F)c(Nc3ccc(Br)cc3Cl)c(cc12)C(=O)NOCCO	1116
C[C@@]1(O)C[C@@H](C1)c2nc(c3ccc4ccc(nc4c3)c5ccccc5)c6c(N)nccn26	1116
CN(c1ncccc1CNc2nc(Nc3ccc4NC(=O)Cc4c3)ncc2C(F)(F)F)S(=O)(=O)C	1116
CSc1ccc(cc1)C(=O)Nc2ccc(N(C)S(=O)(=O)C)c(OCc3cc(C)ccc3C)c2	1116
COc1ccc(C2=N[C@H]([C@H](N2C(=O)N3CCNC(=O)C3)c4ccc(Cl)cc4)c5ccc(Cl)cc5)c(OC(C)C)c1	1116
COc1cc(cc(OC)c1OC)C(=O)Nc2ccc(N(C)S(=O)(=O)C)c(OCc3cc(C)ccc3C)c2	1116
CN(c1ccc(NC(=O)c2ccc(Br)cc2)cc1OCc3cc(C)ccc3C)S(=O)(=O)C	1116
C[C@]1(CCCN1c2nc(Nc3cc([nH]n3)C4CC4)c5cccn5n2)C(=O)Nc6ccc(F)nc6	1116
CN(NC(=O)CC(=O)NN(C)C(=S)c1ccccc1)C(=S)c2ccccc2	1116
CN(c1ccc(NC(=O)c2cc(cc(c2)C(F)(F)F)C(F)(F)F)cc1OCc3cc(C)ccc3C)S(=O)(=O)C	1116
CCC\C=C\C=C\C(=O)O[C@H]1\C(=C\C(=O)OC)\C[C@H]2C[C@@H](OC(=O)C[C@H](O)C[C@@H]3C[C@H](OC(=O)C)C(C)(C)[C@](O)(C[C@@H]4C\C(=C\C(=O)OC)\C[C@@H](O4)\C=C\C(C)(C)[C@]1(O)O2)O3)[C@@H](C)O	1116
CCCCC\C=C\C=C\[C@]12O[C@@H]3[C@@H]4[C@@H]5O[C@]5(CO)[C@@H](O)[C@@]6(O)[C@@H](C=C(C)C6=O)[C@@]4(O1)[C@H](C)[C@@H](OC(=O)C)[C@@]3(O2)C(=C)C	1116
COc1cc(Nc2c(cnc3cc(OCCCN4CCN(C)CC4)c(OC)cc23)C#N)c(Cl)cc1Cl	1116
CN1C(=O)C=C(c2cccc(Cl)c2)c3cc(ccc13)[C@](N)(c4ccc(Cl)cc4)c5cncn5C	1116
CN(c1ccc(NC(=O)c2ccc(Cl)cc2)cc1OCc3cc(C)ccc3C)S(=O)(=O)C	1116
COc1ccc2c(c1)c(CC(=O)NCCN(C)C)c(C)n2C(=O)c3cc(OC)c(OC)c(OC)c3	1116
Cc1ccc(NC(=O)Nc2nnc(Sc3ncnc4cc(OCCCN5CCOCC5)ccc34)s2)cc1	1116
CCC1=C[C@@H]2CN(C1)Cc3c([nH]c4ccccc34)[C@@](C2)(C(=O)OC)c5cc6c(cc5OC)N(C)[C@H]7[C@](O)([C@H](OC(=O)C)[C@]8(CC)C=CCN9CC[C@]67[C@H]89)C(=O)OC	1116
ONC(=O)CCCCCCC(=O)Nc1ccccc1	1116
Cc1c2ccncc2c(C)c3c4ccccc4[nH]c13	1116
CCCCCCCC(=O)O[C@@H]1[C@@H](OC(=O)\C(=C/C)\C)C(=C2[C@@H]3OC(=O)[C@@](C)(O)[C@@]3(O)[C@H](C[C@](C)(OC(=O)C)[C@@H]12)OC(=O)CCC)C	1116
CC(=O)O[C@@]12CO[C@@H]1C[C@H](O)[C@]3(C)[C@@H]2[C@H](OC(=O)c4ccccc4)[C@]5(O)C[C@H](OC(=O)[C@H](O)[C@@H](NC(=O)OC(C)(C)C)c6ccccc6)C(=C([C@@H](O)C3=O)C5(C)C)C	1116
CN1CCN(CC1)c2ccc(Nc3ncc4nc(Nc5ccccc5)n(C6CCCC6)c4n3)cc2	1116
CNC(=O)c1ccccc1Sc2ccc3c(\C=C\c4ccccn4)n[nH]c3c2	1116
Fc1cc(cc(c1)C2=N\C(=N/c3ccc(cc3)n4cnc(n4)N5CCOCC5)\NC=C2)N6CCOCC6	1116
C(Cc1c[nH]c2ccccc12)Nc3ccc(Nc4ccncc4)cc3	1116
CN1CCN(Cc2ccc(NC(=O)c3ccc(C)c(c3)C#Cc4cnc5cccnn45)cc2C(F)(F)F)CC1	1116
NC1=NC(=O)N(C=C1)[C@@H]2O[C@H](CO)[C@@H](O)C2(F)F	1116
CN(c1ccc(NC(=O)c2ccc(C)cc2)cc1OCc3cc(C)ccc3C)S(=O)(=O)C	1116
CN(c1ccc(NC(=O)c2ccc(cc2)C#N)cc1OCc3cc(C)ccc3C)S(=O)(=O)C	1116
CCNC(=O)c1noc(c2cc(C(C)C)c(O)cc2O)c1c3ccc(CN4CCOCC4)cc3	1116
CN(C)c1ccc(cc1)C(=O)Nc2ccc(N(C)S(=O)(=O)C)c(OCc3cc(C)ccc3C)c2	1116
C[C@@H](O)[C@H](NC(=O)[C@@H](C)[C@H](O)[C@@H](C)NC(=O)[C@@H](NC(=O)c1nc(nc(N)c1C)[C@H](CC(=O)N)NC[C@H](N)C(=O)N)[C@@H](O[C@@H]2O[C@@H](CO)[C@@H](O)[C@H](O)[C@@H]2O[C@H]3O[C@H](CO)[C@@H](O)[C@H](OC(=O)N)[C@@H]3O)c4c[nH]cn4)C(=O)NCCc5nc(cs5)c6nc(cs6)C(=O)NCCC[S+](C)C	1116
CC(=O)C1=C(C)c2cnc(Nc3ccc(cn3)N4CCNCC4)nc2N(C5CCCC5)C1=O	1116
COc1ccc(cc1OC)C(=O)Nc2ccc(N(C)S(=O)(=O)C)c(OCc3cc(C)ccc3C)c2	1116
CCc1ccc(cc1)C(=O)Nc2ccc(N(C)S(=O)(=O)C)c(OCc3cc(C)ccc3C)c2	1116
CS(=O)(=O)O	1116
Fc1ccc(C(=O)NOCC2CC2)c(Nc3ccc(I)cc3Cl)c1F	1116
O=C1C=C(Oc2c1cccc2c3cccc4c5ccccc5sc34)N6CCOCC6	1116
CN(c1ccc(NC(=O)c2cccc3ccccc23)cc1OCc4cc(C)ccc4C)S(=O)(=O)C	1116
C[C@H]1CCC[C@@]2(C)O[C@H]2C[C@H](OC(=O)C[C@H](O)C(C)(C)C(=O)[C@H](C)[C@H]1O)\C(=C\c3csc(C)n3)\C	1116
CN(C)C\C=C\C(=O)Nc1cc2c(Nc3ccc(F)c(Cl)c3)ncnc2cc1O[C@H]4CCOC4	1116
CC[C@]1(O)C[C@@H]2CN(CCc3c([nH]c4ccccc34)[C@@](C2)(C(=O)OC)c5cc6c(cc5OC)N(C)[C@H]7[C@](O)([C@H](OC(=O)C)[C@]8(CC)C=CCN9CC[C@]67[C@H]89)C(=O)OC)C1	1116
CN(Cc1cnc2nc(N)nc(N)c2n1)c3ccc(cc3)C(=O)N[C@@H](CCC(=O)O)C(=O)O	1116
CCOc1ccc(cc1)C(=O)Nc2ccc(N(C)S(=O)(=O)C)c(OCc3cc(C)ccc3C)c2	1116
COc1ccc(cc1)C(=O)Nc2ccc(N(C)S(=O)(=O)C)c(OCc3cc(C)ccc3C)c2	1116
CN(c1ccc(NC(=O)c2ccc(cc2)C(F)(F)F)cc1OCc3cc(C)ccc3C)S(=O)(=O)C	1116
CC(C)c1ccccc1Cc2cc(C(=O)Nc3ccc(cc3)S(=O)(=O)c4ccccc4C(C)(C)C)c(O)c(O)c2O	1116
CO[C@]12[C@H]3N[C@H]3CN1C4=C([C@H]2COC(=O)N)C(=O)C(=C(C)C4=O)N	1116
CS(=O)(=O)N1CCN(Cc2cc3nc(nc(N4CCOCC4)c3s2)c5cccc6[nH]ncc56)CC1	1116
CO[C@@H]1C[C@H](C[C@@H](C)[C@@H]2CC(=O)[C@H](C)\C=C(/C)\[C@@H](O)[C@@H](OC)C(=O)[C@H](C)C[C@H](C)\C=C\C=C\C=C(/C)\[C@H](C[C@@H]3CC[C@@H](C)[C@@](O)(O3)C(=O)C(=O)N4CCCC[C@H]4C(=O)O2)OC)CC[C@H]1OC(=O)C(C)(CO)CO	1116
CN(c1ccc(NC(=O)c2ccc3OCOc3c2)cc1OCc4cc(C)ccc4C)S(=O)(=O)C	1116
O=C1Nc2ccccc2N1C3CCN(Cc4ccc(cc4)c5nc6cc7[nH]cnc7cc6nc5c8ccccc8)CC3	1116
Ic1cnc(Nc2cccc(NC(=O)N3CCCC3)c2)nc1NCCCNC(=O)c4cccs4	1116
COc1cccc2C(=O)c3c(O)c4C[C@](O)(C[C@H](O[C@H]5C[C@H](N)[C@H](O)[C@H](C)O5)c4c(O)c3C(=O)c12)C(=O)CO	1116
COc1cc2ncnc(Nc3ccc(F)c(Cl)c3)c2cc1OCCCN4CCOCC4	1116
CN(c1ccc(NC(=O)c2ccc(cc2)c3ccccc3)cc1OCc4cc(C)ccc4C)S(=O)(=O)C	1116
CN(c1ccc(NC(=O)c2ccc(OC(F)(F)F)cc2)cc1OCc3cc(C)ccc3C)S(=O)(=O)C	1116
OC[C@@H](O)CONC(=O)c1ccc(F)c(F)c1Nc2ccc(I)cc2F	1116
C[C@@H]1C[C@H]2O[C@@H]2\C=C/C=C/C(=N\OCC(=O)NC3CCCCC3)/Cc4c(Cl)c(O)cc(O)c4C(=O)O1	1118
C[C@@H]1C[C@H]2O[C@@H]2\C=C/C=C/C(=N\OCC(=O)N3CCOCC3)/Cc4c(Cl)c(O)cc(O)c4C(=O)O1	1118
C[C@@H]1C[C@H]2O[C@@H]2\C=C/C=C/C(=N\OCC(=O)NCC3CCCCC3)/Cc4c(Cl)c(O)cc(O)c4C(=O)O1	1118
CCOCCNC(=O)CO\N=C\1/C=C/C=C\[C@@H]2[C@@H](C[C@H](OC(c3c(C1)c(Cl)c(O)cc3O)=O)C)O2	1118
C[C@@H]1C[C@H]2O[C@@H]2\C=C/C=C/C(=N\OCC(=O)NCCc3cccn3C)/Cc4c(Cl)c(O)cc(O)c4C(=O)O1	1118
CCN(CC)CCNC(=O)CO\N=C\1/C=C/C=C\[C@@H]2[C@@H](C[C@H](OC(c3c(C1)c(Cl)c(O)cc3O)=O)C)O2	1118
C1CCCCCC[n+]2cccc(CCCCCC\C=C\CCCCCC[n+]3cccc(CCCCC1)c3)c2	1118
C[C@@H]1C[C@H]2O[C@@H]2\C=C/C=C/C(=N\OCC(=O)NC3CCCC3)/Cc4c(Cl)c(O)cc(O)c4C(=O)O1	1118
C[C@@H]1C[C@H]2O[C@@H]2\C=C/C=C/C(=N\OCC(=O)N3CCN(C)CC3)/Cc4c(Cl)c(O)cc(O)c4C(=O)O1	1118
C[C@@H]1C[C@H]2O[C@@H]2\C=C/C=C/C(=N\OCC(=O)N3CCC(CC3)C(=O)N)/Cc4c(Cl)c(O)cc(O)c4C(=O)O1	1118
C[C@@H]1C[C@H]2O[C@@H]2\C=C/C=C/C(=O)Cc3c(Cl)c(O)cc(O)c3C(=O)O1	1118
C[C@@H]1C[C@H]2O[C@@H]2\C=C/C=C/C(=N\OCC(=O)N(CCO)CCO)/Cc3c(Cl)c(O)cc(O)c3C(=O)O1	1118
COc1ccc(NC(=O)CO\N=C\2/C=C/C=C\[C@@H]3[C@@H](C[C@H](OC(c4c(C2)c(Cl)c(O)cc4O)=O)C)O3)cc1	1118
C[C@@H]1C[C@H]2O[C@@H]2\C=C/C=C/C(=N\OCC(=O)N3CCCCC3)/Cc4c(Cl)c(O)cc(O)c4C(=O)O1	1118
C[C@@H]1C[C@H]2O[C@@H]2\C=C/C=C/C(=N\OCC(=O)Nc3ccccc3)/Cc4c(Cl)c(O)cc(O)c4C(=O)O1	1118
C1CCCCCC[n+]2cccc(CCCCCC\C=C\CCCC[n+]3cccc(CCCCC1)c3)c2	1118
C[C@@H]1C[C@H]2O[C@@H]2\C=C/C=C/C(=N\OCC(=O)N3CCC(O)CC3)/Cc4c(Cl)c(O)cc(O)c4C(=O)O1	1118
C[C@@H]1C[C@H]2O[C@@H]2\C=C/C=C/C(=N\OCC(=O)N3CCC(CC3)N4CCCCC4)/Cc5c(Cl)c(O)cc(O)c5C(=O)O1	1118
C[C@@H]1C[C@H]2O[C@@H]2\C=C/C=C/C(=N\OCC(=O)N3CCCC3)/Cc4c(Cl)c(O)cc(O)c4C(=O)O1	1118
COC(=O)CNC(=O)CO\N=C\1/C=C/C=C\[C@@H]2[C@@H](C[C@H](OC(c3c(C1)c(Cl)c(O)cc3O)=O)C)O2	1118
C[C@@H]1C[C@H]2O[C@@H]2\C=C/C=C/C(=N\OCC(=O)NCc3cccnc3)/Cc4c(Cl)c(O)cc(O)c4C(=O)O1	1118
CCN(CC)c1ccc(NC(=O)CO\N=C\2/C=C/C=C\[C@@H]3[C@@H](C[C@H](OC(c4c(C2)c(Cl)c(O)cc4O)=O)C)O3)cc1	1118
C1CCCCCCc2ccc[n+](CCCCCC\C=C\CCCCCCc3ccc[n+](CCCCCC1)c3)c2	1118
C[C@@H]1C[C@H]2O[C@@H]2\C=C/C=C/C(=N\OCC(=O)N3CCCCCC3)/Cc4c(Cl)c(O)cc(O)c4C(=O)O1	1118
C[C@@H]1C[C@H]2O[C@@H]2\C=C/C=C/C(=N\OCC(=O)Nc3cccnc3)/Cc4c(Cl)c(O)cc(O)c4C(=O)O1	1118
C[C@@H]1C[C@H]2O[C@@H]2\C=C/C=C/C(=N\O)/Cc3c(Cl)c(O)cc(O)c3C(=O)O1	1118
C[C@@H]1C[C@H]2O[C@@H]2\C=C/C=C/C(=N\OCC(=O)NCCO)/Cc3c(Cl)c(O)cc(O)c3C(=O)O1	1118
COc1cc2cc([nH]c2c(OC)c1OC)C(=O)N3CC(CCl)c4c3cc(N(C)C(=O)OCc5ccc(cc5)[N+](=O)[O-])c6ccccc46	1122
COc1cc2cc([nH]c2c(OC)c1OC)C(=O)N3CC(CCl)c4c3cc(NC(=O)OCc5ccc(cc5OCCCO)[N+](=O)[O-])c6ccccc46	1122
COc1cc2cc([nH]c2c(OC)c1OC)C(=O)N3CC(CCl)c4c3cc(NC(=O)OCc5ccc(cc5)[N+](=O)[O-])c6ccccc46	1122
CNc1cc2N(CC(CCl)c2c3ccccc13)C(=O)c4cc5cc(OC)c(OC)c(OC)c5[nH]4	1122
COc1cc2cc([nH]c2c(OC)c1OC)C(=O)N3CC(CCl)c4c3cc(N)c5ccccc45	1122
COc1cc(ccc1COC(=O)Nc2cc3N(CC(CCl)c3c4ccccc24)C(=O)c5cc6cc(OC)c(OC)c(OC)c6[nH]5)[N+](=O)[O-]	1122
COc1cc2cc([nH]c2c(OC)c1OC)C(=O)N3CC(CCl)c4c3cc(NC(=O)OCc5ccc(cc5OCCCN6CCOCC6)[N+](=O)[O-])c7ccccc47	1122
COc1cc2cc([nH]c2c(OC)c1OC)C(=O)N3CC(CCl)c4c3cc(NC(=O)OCc5ccc(cc5OCCCN(C)C)[N+](=O)[O-])c6ccccc46	1122
COCCOc1cc(ccc1COC(=O)Nc2cc3N(CC(CCl)c3c4ccccc24)C(=O)c5cc6cc(OC)c(OC)c(OC)c6[nH]5)[N+](=O)[O-]	1122
COc1cc(ccc1COC(=O)Nc2ccc(COC(=O)Nc3cc4N(CC(CCl)c4c5ccccc35)C(=O)c6cc7cc(OC)c(OC)c(OC)c7[nH]6)cc2)[N+](=O)[O-]	1122
CN(C)CCOc1ccc2[nH]c(cc2c1)C(=O)N3CC(CCl)c4c3cc(NC(=O)OCc5ccc(cc5)[N+](=O)[O-])c6ccccc46	1122
CN(C)CCOc1ccc2[nH]c(cc2c1)C(=O)N3CC(CCl)c4c3cc(N)c5ccccc45	1122
COc1cc2cc([nH]c2c(OC)c1OC)C(=O)N3CC(CCl)c4c3cc(NC(=O)OC(C)c5ccc(cc5)[N+](=O)[O-])c6ccccc46	1122
COc1cc2cc([nH]c2c(OC)c1OC)C(=O)N3CC(CCl)c4c3cc(NC(=O)OCc5ccc(cc5OCCO)[N+](=O)[O-])c6ccccc46	1122
COc1cc2cc([nH]c2c(OC)c1OC)C(=O)N3CC(CCl)c4c3cc(NC(=O)OCc5ccc(cc5OCC(O)CO)[N+](=O)[O-])c6ccccc46	1122
CC[C@@H]1\C=C(/C)\C[C@H](C)C[C@H](OC)[C@H]2O[C@](O)([C@H](C)C[C@@H]2OC)C(=O)C(=O)N3CCCC[C@H]3C(=O)O[C@@H]([C@H](C)[C@@H](O)CC1=O)\C(=C\[C@@H]4CC[C@@H](O)[C@H](O)C4)\C	1125
CC[C@@H]1\C=C(/C)\C[C@H](C)C[C@H](OC)[C@H]2O[C@](O)([C@H](C)C[C@@H]2OC)C(=O)C(=O)N3CCCC[C@H]3C(=O)O[C@@H]([C@H](C)[C@@H](O)CC1=O)\C(=C\[C@@H]4CC[C@@H](Oc5ccccc5)[C@H](O)C4)\C	1125
CC[C@@H]1\C=C(/C)\C[C@H](C)C[C@H](OC)[C@H]2O[C@](O)([C@H](C)C[C@@H]2OC)C(=O)C(=O)N3CCCC[C@H]3C(=O)O[C@@H]([C@H](C)[C@@H](O)CC1=O)\C(=C\[C@@H]4CC[C@@H](Oc5ccc(F)cc5)[C@@H](C4)OC)\C	1125
CC[C@@H]1\C=C(/C)\C[C@H](C)C[C@H](OC)[C@H]2O[C@](O)([C@H](C)C[C@@H]2OC)C(=O)C(=O)N3CCCC[C@H]3C(=O)O[C@@H]([C@H](C)[C@@H](O)CC1=O)\C(=C\[C@@H]4CC[C@@H](Oc5ccc(cc5)C(F)(F)F)[C@@H](C4)OC)\C	1125
CC[C@@H]1\C=C(/C)\C[C@H](C)C[C@H](OC)[C@H]2O[C@](O)([C@H](C)C[C@@H]2OC)C(=O)C(=O)N3CCCC[C@H]3C(=O)O[C@@H]([C@H](C)[C@@H](O)CC1=O)\C(=C\[C@@H]4CC[C@@H](Oc5ccc(O)cc5)[C@H](O)C4)\C	1125
CC[C@@H]1\C=C(/C)\C[C@H](C)C[C@H](OC)[C@H]2O[C@](O)([C@H](C)C[C@@H]2OC)C(=O)C(=O)N3CCCC[C@H]3C(=O)O[C@@H]([C@H](C)[C@@H](O)CC1=O)\C(=C\[C@@H]4CC[C@@H](Oc5cccc(C)c5)[C@@H](C4)OC)\C	1125
CC[C@@H]1\C=C(/C)\C[C@H](C)C[C@H](OC)[C@H]2O[C@](O)([C@H](C)C[C@@H]2OC)C(=O)C(=O)N3CCCC[C@H]3C(=O)O[C@@H]([C@H](C)[C@@H](O)CC1=O)\C(=C\[C@@H]4CC[C@@H](Oc5ccccc5)[C@@H](C4)OC)\C	1125
CC[C@@H]1\C=C(/C)\C[C@H](C)C[C@H](OC)[C@H]2O[C@](O)([C@H](C)C[C@@H]2OC)C(=O)C(=O)N3CCCC[C@H]3C(=O)O[C@@H]([C@H](C)[C@@H](O)CC1=O)\C(=C\[C@@H]4CC[C@@H](Oc5ccc(C)cc5)[C@@H](C4)OC)\C	1125
CC[C@@H]1\C=C(/C)\C[C@H](C)C[C@H](OC)[C@H]2O[C@](O)([C@H](C)C[C@@H]2OC)C(=O)C(=O)N3CCCC[C@H]3C(=O)O[C@@H]([C@H](C)[C@@H](O)CC1=O)\C(=C\[C@@H]4CC[C@@H](Oc5ccc(OC)cc5)[C@H](O)C4)\C	1125
CC[C@@H]1\C=C(/C)\C[C@H](C)C[C@H](OC)[C@H]2O[C@](O)([C@H](C)C[C@@H]2OC)C(=O)C(=O)N3CCCC[C@H]3C(=O)O[C@@H]([C@H](C)[C@@H](O)CC1=O)\C(=C\[C@@H]4CC[C@@H](Oc5ccc(SC)cc5)[C@@H](C4)OC)\C	1125
CC[C@@H]1\C=C(/C)\C[C@H](C)C[C@H](OC)[C@H]2O[C@](O)([C@H](C)C[C@@H]2OC)C(=O)C(=O)N3CCCC[C@H]3C(=O)O[C@@H]([C@H](C)[C@@H](O)CC1=O)\C(=C\[C@@H]4CC[C@@H](O)[C@@H](C4)Oc5ccccc5)\C	1125
CC[C@@H]1\C=C(/C)\C[C@H](C)C[C@H](OC)[C@H]2O[C@](O)([C@H](C)C[C@@H]2OC)C(=O)C(=O)N3CCCC[C@H]3C(=O)O[C@@H]([C@H](C)[C@@H](O)CC1=O)\C(=C\[C@@H]4CC[C@@H](O)[C@@H](C4)Oc5ccc(C)cc5)\C	1125
CC[C@@H]1\C=C(/C)\C[C@H](C)C[C@H](OC)[C@H]2O[C@](O)([C@H](C)C[C@@H]2OC)C(=O)C(=O)N3CCCC[C@H]3C(=O)O[C@@H]([C@H](C)[C@@H](O)CC1=O)\C(=C\[C@@H]4CC[C@@H](O)[C@@H](C4)OC)\C	1125
CC[C@@H]1\C=C(/C)\C[C@H](C)C[C@H](OC)[C@H]2O[C@](O)([C@H](C)C[C@@H]2OC)C(=O)C(=O)N3CCCC[C@H]3C(=O)O[C@@H]([C@H](C)[C@@H](O)CC1=O)\C(=C\[C@@H]4CC[C@@H](Oc5ccc(O)cc5)[C@@H](C4)OC)\C	1125
CC[C@@H]1\C=C(/C)\C[C@H](C)C[C@H](OC)[C@H]2O[C@](O)([C@H](C)C[C@@H]2OC)C(=O)C(=O)N3CCCC[C@H]3C(=O)O[C@@H]([C@H](C)[C@@H](O)CC1=O)\C(=C\[C@@H]4CC[C@@H](Oc5ccc(C)cc5)[C@H](O)C4)\C	1125
CC[C@@H]1\C=C(/C)\C[C@H](C)C[C@H](OC)[C@H]2O[C@](O)([C@H](C)C[C@@H]2OC)C(=O)C(=O)N3CCCC[C@H]3C(=O)O[C@@H]([C@H](C)[C@@H](O)CC1=O)\C(=C\[C@@H]4CC[C@@H](O)[C@@H](C4)Oc5ccc(O)cc5)\C	1125
CC[C@@H]1\C=C(/C)\C[C@H](C)C[C@H](OC)[C@H]2O[C@](O)([C@H](C)C[C@@H]2OC)C(=O)C(=O)N3CCCC[C@H]3C(=O)O[C@@H]([C@H](C)[C@@H](O)CC1=O)\C(=C\[C@@H]4CC[C@@H](Oc5cc(cc(c5)C(F)(F)F)C(F)(F)F)[C@@H](C4)OC)\C	1125
CC[C@@H]1\C=C(/C)\C[C@H](C)C[C@H](OC)[C@H]2O[C@](O)([C@H](C)C[C@@H]2OC)C(=O)C(=O)N3CCCC[C@H]3C(=O)O[C@@H]([C@H](C)[C@@H](O)CC1=O)\C(=C\[C@@H]4CC[C@@H](Oc5cccc(OC)c5)[C@@H](C4)OC)\C	1125
CC[C@@H]1\C=C(/C)\C[C@H](C)C[C@H](OC)[C@H]2O[C@](O)([C@H](C)C[C@@H]2OC)C(=O)C(=O)N3CCCC[C@H]3C(=O)O[C@@H]([C@H](C)[C@@H](O)CC1=O)\C(=C\[C@@H]4CC[C@@H](Oc5cccc(O)c5)[C@@H](C4)OC)\C	1125
CC[C@@H]1\C=C(/C)\C[C@H](C)C[C@H](OC)[C@H]2O[C@](O)([C@H](C)C[C@@H]2OC)C(=O)C(=O)N3CCCC[C@H]3C(=O)O[C@@H]([C@H](C)[C@@H](O)CC1=O)\C(=C\[C@@H]4CC[C@@H](O)[C@@H](C4)Oc5ccc(OC)cc5)\C	1125
CC[C@@H]1\C=C(/C)\C[C@H](C)C[C@H](OC)[C@H]2O[C@](O)([C@H](C)C[C@@H]2OC)C(=O)C(=O)N3CCCC[C@H]3C(=O)O[C@@H]([C@H](C)[C@@H](O)CC1=O)\C(=C\[C@@H]4CC[C@@H](Oc5ccc(OC)cc5)[C@@H](C4)OC)\C	1125
CC[C@@H]1\C=C(/C)\C[C@H](C)C[C@H](OC)[C@H]2O[C@](O)([C@H](C)C[C@@H]2OC)C(=O)C(=O)N3CCCC[C@H]3C(=O)O[C@@H]([C@H](C)[C@@H](O)CC1=O)\C(=C\[C@@H]4CC[C@@H](Oc5ccc(cc5)N(C)C)[C@@H](C4)OC)\C	1125
Clc1ccc(OCCCCCCN2C(=O)CN(/C/2=N/C#N)c3ccncc3)cc1	1142
COc1cccc(C(=O)c2cc(OC)c(OC)c(OC)c2)c1N	1142
COc1cc(cc(OC)c1OC)C(=O)c2cc(ccc2N)N(C)C	1142
COc1ccc(\C=C/c2cc(OC)c(OC)c(OC)c2)cc1O	1142
COc1ccc(N)c(C(=O)c2cc(OC)c(OC)c(OC)c2)c1OC	1142
CC1N(\C(=N\C#N)\N(CCCCCCCOc2ccc(Cl)cc2)C1=O)c3ccncc3	1142
Clc1ccc(OCCCCCCCN2C(=O)C(N(/C/2=N/C#N)c3ccncc3)c4ccccc4)cc1	1142
Clc1ccc(OCCCCCCCN2C(=O)CCN(/C/2=N/C#N)c3ccncc3)cc1	1142
COc1cc(cc(OC)c1OC)C(=O)c2ccccc2N	1142
Clc1ccc(OCCCCCCN2C(=O)CCN(/C/2=N/C#N)c3ccncc3)cc1	1142
COc1cc(cc(OC)c1OC)C(=O)c2cccc(N)c2	1142
COc1cccc(c1)C(=O)c2cc(OC)c(OC)c(OC)c2	1142
Clc1ccc(OCCCCCN2C(=O)C(N(/C/2=N/C#N)c3ccncc3)c4ccccc4)cc1	1142
Clc1ccc(OCCCCCCCN2C(=O)CN(/C/2=N/C#N)c3ccncc3)cc1	1142
Clc1ccc(OCCCCCN2C(=O)CN(/C/2=N/C#N)c3ccncc3)cc1	1142
COc1ccc(O)c(c1)C(=O)c2cc(OC)c(OC)c(OC)c2	1142
CCC1N(\C(=N\C#N)\N(CCCCCCOc2ccc(Cl)cc2)C1=O)c3ccncc3	1142
COc1cc(cc(OC)c1OC)C(=O)c2cc3OCOc3cc2N	1142
COc1cc(cc(OC)c1OC)C(=O)c2ccccc2O	1142
COc1ccc(C(=O)c2cc(OC)c(OC)c(OC)c2)c(N)c1	1142
Clc1ccc(OCCCCCC\N=C(/NC#N)\Nc2ccncc2)cc1	1142
COc1ccc(cc1)C(=O)c2cc(OC)c(OC)c(OC)c2	1142
COc1ccc(cc1O)C(=O)c2cc(OC)c(OC)c(OC)c2	1142
COc1ccc(N)c(c1)C(=O)c2cc(OC)c(OC)c(OC)c2	1142
Clc1ccc(OCCCCCCN2C(=O)C(N(/C/2=N/C#N)c3ccncc3)c4ccccc4)cc1	1142
COc1ccc(C(=O)c2cc(OC)c(OC)c(OC)c2)c(O)c1	1142
CCC1N(\C(=N\C#N)\N(CCCCCCCOc2ccc(Cl)cc2)C1=O)c3ccncc3	1142
COc1cc(N)c(cc1OC)C(=O)c2cc(OC)c(OC)c(OC)c2	1142
CC1N(\C(=N\C#N)\N(CCCCCCOc2ccc(Cl)cc2)C1=O)c3ccncc3	1142
C(=C\c1ccc2ccccc2c1)/c3ccccc3	1143
COc1ccc(\C=C\c2ccccc2Cl)cc1	1143
COc1ccc(\C=C\c2ccc(O)c(O)c2)cc1	1143
CCOc1ccc(\C=C\c2ccccc2)cc1	1143
CN(C)c1ccc(\C=C\c2ccccc2)cc1	1143
COc1ccc(\C=C\c2cccc(Cl)c2)cc1	1143
COc1ccc(\C=C\c2cccc(F)c2)cc1	1143
COc1ccc(\C=C\c2cccc(OC)c2)cc1	1143
COc1ccc(\C=C\c2cccc(C)c2)cc1	1143
COc1ccc(\C=C\c2ccccc2F)cc1	1143
COc1ccc(\C=C\c2cccc(O)c2O)cc1	1143
COc1ccc(\C=C\c2ccc(C)cc2)cc1	1143
C[C@]12O[C@H](C[C@]1(O)CO)n3c4ccccc4c5c6C(=O)NCc6c7c8ccccc8n2c7c35	1156
COc1ccc(cc1OC)c2cc3nccn3c(Nc4ncccc4C(=O)N)n2	1156
Oc1c(CC=C)cccc1\C=N\NC(=O)CN2CCN(Cc3ccccc3)CC2	1156
NC1=NC(=O)N(C=C1)[C@@H]2O[C@H](CO)[C@@H](O)[C@@H]2O	1156
NC(=O)N(c1ccc(C(=O)N)c(n1)c2ccc(F)cc2F)c3c(F)cccc3F	1156
NC(=O)Nc1cc(sc1C(=O)N[C@H]2CCCNC2)c3cccc(F)c3	1156
CO[C@@H]1[C@@H](C[C@H]2O[C@]1(C)n3c4ccccc4c5c6CNC(=O)c6c7c8ccccc8n2c7c35)N(C)C(=O)c9ccccc9	1156
CO[C@H]1C[C@H](C)CC2=C(NCC=C)C(=O)C=C(NC(=O)\C(=C\C=C/[C@H](OC)[C@@H](OC(=O)N)\C(=C\[C@H](C)[C@H]1O)\C)\C)C2=O	1156
CC[C@@]1(O)C(=O)OCC2=C1C=C3N(Cc4cc5ccccc5nc34)C2=O	1156
OC(=O)c1ccc(cc1C2CCCC2)c3c[nH]c4ncc(cc34)c5ccccc5	1156
CC(=CC[C@@H](O)C1=CC(=O)c2c(O)ccc(O)c2C1=O)C	1156
CNC(=O)c1ccccc1Sc2ccc3c(\C=C\c4ccccn4)n[nH]c3c2	1156
COc1cc(cc(OC)c1O)[C@H]2[C@@H]3[C@H](COC3=O)[C@H](O[C@@H]4O[C@@H]5CO[C@@H](C)O[C@H]5[C@H](O)[C@H]4O)c6cc7OCOc7cc26	1156
C[C@@]1(O)C[C@@H](C1)c2nc(c3ccc4ccc(nc4c3)c5ccccc5)c6c(N)nccn26	1156
CN(c1ncccc1CNc2nc(Nc3ccc4NC(=O)Cc4c3)ncc2C(F)(F)F)S(=O)(=O)C	1156
C[C@H]1CCC[C@@]2(C)O[C@H]2C[C@H](OC(=O)C[C@H](O)C(C)(C)C(=O)[C@H](C)[C@H]1O)\C(=C\c3csc(C)n3)\C	1156
Cn1cc(C2=C(C(=O)NC2=O)c3ccc(Cl)cc3Cl)c4ccccc14	1156
C[C@]1(CCCN1c2nc(Nc3cc([nH]n3)C4CC4)c5cccn5n2)C(=O)Nc6ccc(F)nc6	1156
Cc1cn(cn1)c2cc(NC(=O)c3ccc(C)c(Nc4nccc(n4)c5cccnc5)c3)cc(c2)C(F)(F)F	1156
CN(NC(=O)CC(=O)NN(C)C(=S)c1ccccc1)C(=S)c2ccccc2	1156
CCC\C=C\C=C\C(=O)O[C@H]1\C(=C\C(=O)OC)\C[C@H]2C[C@@H](OC(=O)C[C@H](O)C[C@@H]3C[C@H](OC(=O)C)C(C)(C)[C@](O)(C[C@@H]4C\C(=C\C(=O)OC)\C[C@@H](O4)\C=C\C(C)(C)[C@]1(O)O2)O3)[C@@H](C)O	1156
CN1C(=O)C=C(c2cccc(Cl)c2)c3cc(ccc13)[C@](N)(c4ccc(Cl)cc4)c5cncn5C	1156
OC[C@H](Cc1ccccc1)Nc2nc(Oc3ccc4CCCc4c3)nc5c2ncn5Cc6ccc(cc6)c7ccccc7	1156
COC(=O)[C@H](CCSC)NC(=O)c1ccc(NC[C@@H](N)CS)cc1c2ccccc2	1156
CCC1=C[C@@H]2CN(C1)Cc3c([nH]c4ccccc34)[C@@](C2)(C(=O)OC)c5cc6c(cc5OC)N(C)[C@H]7[C@](O)([C@H](OC(=O)C)[C@]8(CC)C=CCN9CC[C@]67[C@H]89)C(=O)OC	1156
ONC(=O)CCCCCCC(=O)Nc1ccccc1	1156
CCCCCCCC(=O)O[C@@H]1[C@@H](OC(=O)\C(=C/C)\C)C(=C2[C@@H]3OC(=O)[C@@](C)(O)[C@@]3(O)[C@H](C[C@](C)(OC(=O)C)[C@@H]12)OC(=O)CCC)C	1156
CC(=O)O[C@@]12CO[C@@H]1C[C@H](O)[C@]3(C)[C@@H]2[C@H](OC(=O)c4ccccc4)[C@]5(O)C[C@H](OC(=O)[C@H](O)[C@@H](NC(=O)OC(C)(C)C)c6ccccc6)C(=C([C@@H](O)C3=O)C5(C)C)C	1156
COc1cccc2C(=O)c3c(O)c4C[C@](O)(C[C@H](O[C@H]5C[C@H](N)[C@H](O)[C@H](C)O5)c4c(O)c3C(=O)c12)C(=O)CO	1156
CCCCCCCCCCCC1=C(O)C(=O)C=C(O)C1=O	1156
CC(C)CCN1C(C)C(=O)N(C)c2cnc(Nc3cc(F)c(O)c(F)c3)nc12	1156
Fc1cc(cc(c1)C2=N\C(=N/c3ccc(cc3)n4cnc(n4)N5CCOCC5)\NC=C2)N6CCOCC6	1156
CN1CCN(Cc2ccc(NC(=O)c3ccc(C)c(c3)C#Cc4cnc5cccnn45)cc2C(F)(F)F)CC1	1156
NC1=NC(=O)N(C=C1)[C@@H]2O[C@H](CO)[C@@H](O)C2(F)F	1156
CCNC(=O)c1noc(c2cc(C(C)C)c(O)cc2O)c1c3ccc(CN4CCOCC4)cc3	1156
C[C@@H](O)[C@H](NC(=O)[C@@H](C)[C@H](O)[C@@H](C)NC(=O)[C@@H](NC(=O)c1nc(nc(N)c1C)[C@H](CC(=O)N)NC[C@H](N)C(=O)N)[C@@H](O[C@@H]2O[C@@H](CO)[C@@H](O)[C@H](O)[C@@H]2O[C@H]3O[C@H](CO)[C@@H](O)[C@H](OC(=O)N)[C@@H]3O)c4c[nH]cn4)C(=O)NCCc5nc(cs5)c6nc(cs6)C(=O)NCCC[S+](C)C	1156
CS(=O)(=O)O	1156
Fc1ccc(C(=O)NOCC2CC2)c(Nc3ccc(I)cc3Cl)c1F	1156
N#C\C(=C/1\Nc2ccccc2S1)\c3ccnc(NCCc4cccnc4)n3	1156
CC[C@]1(O)C[C@@H]2CN(CCc3c([nH]c4ccccc34)[C@@](C2)(C(=O)OC)c5cc6c(cc5OC)N(C)[C@H]7[C@](O)([C@H](OC(=O)C)[C@]8(CC)C=CCN9CC[C@]67[C@H]89)C(=O)OC)C1	1156
CN(Cc1cnc2nc(N)nc(N)c2n1)c3ccc(cc3)C(=O)N[C@@H](CCC(=O)O)C(=O)O	1156
Cc1cc(ccc1NS(=O)(=O)c2cc(Cl)ccc2Cl)[N+](=O)[O-]	1156
CC(C)c1ccccc1Cc2cc(C(=O)Nc3ccc(cc3)S(=O)(=O)c4ccccc4C(C)(C)C)c(O)c(O)c2O	1156
CO[C@]12[C@H]3N[C@H]3CN1C4=C([C@H]2COC(=O)N)C(=O)C(=C(C)C4=O)N	1156
CN(c1ccc2c(C)n(C)nc2c1)c3ccnc(Nc4ccc(C)c(c4)S(=O)(=O)N)n3	1156
Clc1ccc(OCCCCCCN2C(=O)CN(/C/2=N/C#N)c3ccncc3)cc1	1159
COc1cccc(C(=O)c2cc(OC)c(OC)c(OC)c2)c1N	1159
COc1cc(cc(OC)c1OC)C(=O)c2cc(ccc2N)N(C)C	1159
COc1ccc(\C=C/c2cc(OC)c(OC)c(OC)c2)cc1O	1159
COc1ccc(N)c(C(=O)c2cc(OC)c(OC)c(OC)c2)c1OC	1159
CCOC(=O)Nc1cc(CO)cc(Nc2c3ccccc3nc4ccccc24)c1	1159
CC1N(\C(=N\C#N)\N(CCCCCCCOc2ccc(Cl)cc2)C1=O)c3ccncc3	1159
Clc1ccc(OCCCCCCCN2C(=O)C(N(/C/2=N/C#N)c3ccncc3)c4ccccc4)cc1	1159
Clc1ccc(OCCCCCCCN2C(=O)CCN(/C/2=N/C#N)c3ccncc3)cc1	1159
COc1ccc(O)c(c1)C(=O)c2cc(OC)c(OC)c(OC)c2	1159
COc1cc(cc(OC)c1OC)C(=O)c2ccccc2N	1159
Clc1ccc(OCCCCCCN2C(=O)CCN(/C/2=N/C#N)c3ccncc3)cc1	1159
COc1cc(cc(OC)c1OC)C(=O)c2cccc(N)c2	1159
COc1cccc(c1)C(=O)c2cc(OC)c(OC)c(OC)c2	1159
CCOC(=O)Nc1cc(COC(=O)CCCC(=O)Nc2cc(C(=O)NCCN(C)C)n(C)c2)cc(Nc3c4ccccc4nc5ccccc35)c1	1159
Clc1ccc(OCCCCCN2C(=O)C(N(/C/2=N/C#N)c3ccncc3)c4ccccc4)cc1	1159
Clc1ccc(OCCCCCCCN2C(=O)CN(/C/2=N/C#N)c3ccncc3)cc1	1159
Clc1ccc(OCCCCCN2C(=O)CN(/C/2=N/C#N)c3ccncc3)cc1	1159
CN(C)CCNC(=O)c1cc(cn1C)c2cc(NC(=O)CCC(=O)Nc3cc(CO)cc(Nc4c5ccccc5nc6ccccc46)c3)cn2C	1159
CCC1N(\C(=N\C#N)\N(CCCCCOc2ccc(Cl)cc2)C1=O)c3ccncc3	1159
CN(C)CCNC(=O)c1cc(NC(=O)CCC(=O)Nc2cc(CO)cc(Nc3c4ccccc4nc5ccccc35)c2)cn1C	1159
CCC1N(\C(=N\C#N)\N(CCCCCCOc2ccc(Cl)cc2)C1=O)c3ccncc3	1159
COc1cc(cc(OC)c1OC)C(=O)c2cc3OCOc3cc2N	1159
COc1cc(cc(OC)c1OC)C(=O)c2cc(Cl)ccc2O	1159
COc1cc(cc(OC)c1OC)C(=O)c2ccccc2O	1159
COc1ccc(C(=O)c2cc(OC)c(OC)c(OC)c2)c(N)c1	1159
CCOC(=O)Nc1cc(COC(=O)CCCC(=O)Nc2cc(c3cc(C(=O)NCCN(C)C)n(C)c3)n(C)c2)cc(Nc4c5ccccc5nc6ccccc46)c1	1159
Clc1ccc(OCCCCCC\N=C(/NC#N)\Nc2ccncc2)cc1	1159
COc1ccc(cc1)C(=O)c2cc(OC)c(OC)c(OC)c2	1159
COc1ccc(cc1O)C(=O)c2cc(OC)c(OC)c(OC)c2	1159
COc1ccc(N)c(c1)C(=O)c2cc(OC)c(OC)c(OC)c2	1159
Clc1ccc(OCCCCCCN2C(=O)C(N(/C/2=N/C#N)c3ccncc3)c4ccccc4)cc1	1159
COc1ccc(C(=O)c2cc(OC)c(OC)c(OC)c2)c(O)c1	1159
CCC1N(\C(=N\C#N)\N(CCCCCCCOc2ccc(Cl)cc2)C1=O)c3ccncc3	1159
Nc1cc(CO)cc(Nc2c3ccccc3nc4ccccc24)c1	1159
CCOC(=O)Nc1cc(COC(=O)CCC(=O)Nc2cc(C(=O)NCCN(C)C)n(C)c2)cc(Nc3c4ccccc4nc5ccccc35)c1	1159
COc1cc(cc(OC)c1OC)C(=O)c2cc(Cl)ccc2N	1159
Clc1ccc(OCCCCCN2C(=O)CCN(/C/2=N/C#N)c3ccncc3)cc1	1159
CNc1ccc(Cl)cc1C(=O)c2cc(OC)c(OC)c(OC)c2	1159
CC1N(\C(=N\C#N)\N(CCCCCOc2ccc(Cl)cc2)C1=O)c3ccncc3	1159
COc1cc(N)c(cc1OC)C(=O)c2cc(OC)c(OC)c(OC)c2	1159
CC1N(\C(=N\C#N)\N(CCCCCCOc2ccc(Cl)cc2)C1=O)c3ccncc3	1159
COc1cc(ccc1O)[C@H](O)[C@H](C)Oc2ccc(\C=C\C)cc2OC	1167
CC1(C)C[C@@H](O)CN([C@H]1C(=O)NO)S(=O)(=O)c2ccc(OCc3nccc4ccccc34)cc2	1167
OC[C@@H]1CN(CC[C@@H]1Cc2ccc(Cl)c(Cl)c2)C3CCN(CC3)C(=O)c4ccc5ncccc5c4	1167
OC(=O)COc1cccc2C=C(COC(=O)N(c3ccccc3)c4ccccc4)CCc12	1167
Cc1[nH]c(C(=O)N)c(C)c1c2ccnc(Nc3ccc(F)cc3)n2	1167
OC(=O)COc1cccc2CC(COC(=O)N(c3ccccc3)c4ccccc4)CCc12	1167
Cc1[nH]c(C#N)c(C)c1c2ccnc(Nc3cccc(O)c3)n2	1167
Cc1ccc(Nc2nccc(n2)c3c(C)[nH]c(C#N)c3C)cc1[N+](=O)[O-]	1167
NCCCC(=O)N[C@H](Cc1ccc(Cl)cc1)C(=O)N2CCN(CC2)c3ccccc3CNCCc4cccs4	1167
Cc1ncccc1COc2ccc(cc2)S(=O)(=O)N3C[C@H](O)CC(C)(C)[C@@H]3C(=O)NO	1167
N[C@H](CNc1cc(c2ccncn2)c(nn1)c3cccc(c3)C(F)(F)F)Cc4ccccc4	1167
Cc1cc(F)ccc1COc2ccc(cc2)S(=O)(=O)N3C[C@H](O)CC(C)(C)[C@@H]3C(=O)NO	1167
NC(=O)N(O)CCC#Cc1ccc(OCCN2CCC(=C3c4ccc(Cl)cc4CCc5cccnc35)CC2)cc1	1167
CCC\C(=N/OC(c1ccccc1)c2ccccc2)\CC3CCc4c(C3)cccc4OCC(=O)O	1167
Cc1ccc(Nc2ncnn3cc(C(=O)NCCCn4nccn4)c(C)c23)cc1O	1167
CC(C)C[C@H]1CN(CCN1)c2cc(c3ccncc3)c(nn2)c4cccc5ccccc45	1167
CCOC(=O)c1cn2ncnc(Nc3ccc(C)c(O)c3)c2c1OCC	1167
Cc1c(F)cccc1COc2ccc(cc2)S(=O)(=O)N3C[C@H](O)CC(C)(C)[C@@H]3C(=O)NO	1167
OC(=O)COc1cccc2C[C@](O)(COC(=O)N(c3ccccc3)c4ccccc4)CCc12	1167
O[C@@H]1[C@@H](COC(=O)N(c2ccccc2)c3ccccc3)CCc4c(OCC(=O)O)cccc14	1167
Cc1cnsc1COc2ccc(cc2)S(=O)(=O)N3C[C@H](O)CC(C)(C)[C@@H]3C(=O)NO	1167
NCCC(=O)N[C@H](Cc1ccc(Cl)cc1)C(=O)N2CCN(CC2)c3ccccc3CNCCc4cccs4	1167
O[C@@H]1c2cccc(OCC(=O)O)c2CC[C@]1(O)COC(=O)N(c3ccccc3)c4ccccc4	1167
NC(=O)N(O)CCC#Cc1ccc(OCCCCN2CCN(CC2)[C@H](c3ccccc3)c4ccc(Cl)cc4)cc1	1167
CC(C)c1c(cn2ncnc(Nc3ccc(C)c(O)c3)c12)C(=O)NCCCN4CCCC4	1167
Cc1[nH]c(C#N)c(C)c1c2ccnc(Nc3cccc(c3)[N+](=O)[O-])n2	1167
O[C@H]1c2cccc(OCC(=O)O)c2CC[C@]1(O)COC(=O)N(c3ccccc3)c4ccccc4	1167
N[C@H](CNc1cc(c2ccncc2)c(nn1)c3cccc4ccccc34)Cc5ccc(F)cc5	1167
Cc1ccc(Nc2ncnn3cc(C(=O)NCCCN4CCOCC4)c(C)c23)cc1O	1167
CN([C@@H](Cc1ccc(OS(=O)(=O)c2cccc3cnccc23)cc1)C(=O)N4CCN(CC4)c5ccccc5)S(=O)(=O)c6cccc7cnccc67	1167
Cc1ccc(Nc2ncnn3cc(C(=O)NCCCN4CCCC4)c(C)c23)cc1O	1167
C[C@H](Nc1nccc(n1)c2cc(nnc2c3cccc(c3)C(F)(F)F)C4CCNCC4)c5ccccc5	1167
NC(=O)N(O)CCC#Cc1ccc(OCCN2CCN(CC2)[C@H](c3ccccc3)c4ccc(Cl)cc4)cc1	1167
NC(=O)N(O)CCC#Cc1ccc(OCCCCN2CCN(CC2)C(c3ccc(F)cc3)c4ccc(F)cc4)cc1	1167
CCCc1c(cn2ncnc(Nc3ccc(C)c(O)c3)c12)C(=O)OCC	1167
Cc1ccc(Nc2nccc(n2)c3c(C)[nH]c(C#N)c3C)cc1O	1167
Cc1ccc(F)cc1COc2ccc(cc2)S(=O)(=O)N3C[C@H](O)CC[C@@H]3C(=O)NO	1167
OC(=O)COc1cccc2C[C@@](O)(COC(=O)N(c3ccccc3)c4ccccc4)CCc12	1167
COc1ccc(C[C@H](C)[C@@H](C)Cc2cc(OC)c(O)cc2O)cc1O	1167
CC(=O)OCCCS(=O)(=O)c1cnc2N(C(=O)[C@@](C)(Cc3ccc(Br)cc3)n12)c4cc(Cl)cc(Cl)c4	1167
Cc1cc(Nc2nccc(n2)c3c(C)[nH]c(C#N)c3C)ccc1F	1167
Cc1ccc(F)cc1COc2ccc(cc2)S(=O)(=O)N3C[C@H](O)CC(C)(C)[C@@H]3C(=O)NO	1167
Cc1[nH]c(c(C)c1c2ccnc(Nc3ccc(F)cc3)n2)[N+](=O)[O-]	1167
Cc1c[nH]c(C)c1c2ccnc(Nc3cccc(c3)[N+](=O)[O-])n2	1167
NC(=O)N(O)CCC#Cc1ccc(OCCCN2CCN(CC2)[C@H](c3ccccc3)c4ccc(Cl)cc4)cc1	1167
CC(C)c1c(OCCCN2CCCCC2)cn3ncnc(Nc4ccc(C)c(O)c4)c13	1167
CC(=O)NCCCS(=O)(=O)c1cnc2N(C(=O)[C@@](C)(Cc3ccc(Br)cc3)n12)c4cc(Cl)cc(Cl)c4	1167
CCCc1c(cn2ncnc(Nc3ccc(C)c(O)c3)c12)C(=O)NCCCN4CCCC4	1167
N[C@H](CNc1cc(c2ccncc2)c(nn1)c3cccc4ccccc34)Cc5ccccc5	1167
Cc1[nH]c(C#N)c(C)c1c2ccnc(Nc3ccc(F)cc3)n2	1167
CCOC(=O)c1cn2ncnc(Nc3ccc(C)c(O)c3)c2c1C(C)C	1167
C[C@H](Nc1cc(ccn1)c2cc(nnc2c3cccc(c3)C(F)(F)F)C4CCNCC4)c5ccccc5	1167
CC(C)c1c(NC(=O)OCCCN2CCCCC2)cn3ncnc(Nc4ccc(C)c(O)c4)c13	1167
O[C@H]1[C@@H](COC(=O)N(c2ccccc2)c3ccccc3)CCc4c(OCC(=O)O)cccc14	1167
Clc1ccc(C[C@@H](NC(=O)C2CCCNC2)C(=O)N3CCN(CC3)c4ccccc4CNCCc5cccs5)cc1	1167
C[C@@]1(Cc2ccc(Br)cc2)C(=O)N(c3cc(Cl)cc(Cl)c3)c4ncc(n14)S(=O)(=O)N5CCC(O)CC5	1167
CC1(C)C[C@@H](O)CN([C@H]1C(=O)NO)S(=O)(=O)c2ccc(OCc3ccnc4ccccc34)cc2	1167
CC1(C)C[C@@H](O)CN([C@H]1C(=O)NO)S(=O)(=O)c2ccc(OCc3ccccc3Br)cc2	1167
CC(C)c1ccccc1COc2ccc(cc2)S(=O)(=O)N3C[C@H](O)CC(C)(C)[C@@H]3C(=O)NO	1167
CC(C)c1c(NC(=O)NCCCN2CCCCC2)cn3ncnc(Nc4ccc(C)c(O)c4)c13	1167
Cc1nscc1COc2ccc(cc2)S(=O)(=O)N3C[C@H](O)CC(C)(C)[C@@H]3C(=O)NO	1167
CC1(C)C[C@@H](O)CN([C@H]1C(=O)NO)S(=O)(=O)c2ccc(OCc3ccc(Br)cc3)cc2	1167
CC(C)(C)c1cc(SC(C)(C)Sc2cc(c(O)c(c2)C(C)(C)C)C(C)(C)C)cc(c1O)C(C)(C)C	1167
Cc1[nH]c(C#N)c(C)c1c2ccnc(Nc3ccc(O)cc3)n2	1167
Clc1ccc(C[C@@H](NC(=O)c2cccnc2)C(=O)N3CCN(CC3)c4ccccc4CNCCc5cccs5)cc1	1167
Cc1ccccc1COc2ccc(cc2)S(=O)(=O)N3C[C@H](O)CC(C)(C)[C@@H]3C(=O)NO	1167
C[C@@]1(O)CCCN([C@H]1C(=O)NO)S(=O)(=O)c2ccc(OCc3ccc(F)cc3Cl)cc2	1167
CCc1ccccc1COc2ccc(cc2)S(=O)(=O)N3C[C@H](O)CC(C)(C)[C@@H]3C(=O)NO	1167
C([C@H]1CN(CCN1)c2cc(c3ccncc3)c(nn2)c4cccc5ccccc45)c6ccccc6	1167
C[C@@]1(Cc2ccc(Br)cc2)C(=O)N(c3cc(Cl)cc(Cl)c3)c4ncc(n14)S(=O)(=O)N5CCC(=O)CC5	1167
CN([C@@H](Cc1ccc(OS(=O)(=O)c2cccc3cnccc23)cc1)C(=O)N4CCN(CC4)c5ccccc5C)S(=O)(=O)c6cccc7cnccc67	1167
CC#CCC(C)[C@H](O)\C=C\[C@H]1[C@H](O)C[C@@H]2C\C(=C/CCCC(=O)O)\C[C@H]12	1167
COc1cccc(OC2=C(Oc3cccc(OC)c3)C(=O)c4c(OC)ccc(OC)c4C2=O)c1	1188
COc1cc(OC)cc(OC2=C(Cl)C(=O)c3c(O)ccc(O)c3C2=O)c1	1188
Oc1c(Cl)c(Oc2ccccc2)c(O)c3C(=O)C=CC(=O)c13	1188
Oc1c(Oc2ccccc2)c(Oc3ccccc3)c(O)c4C(=O)C=CC(=O)c14	1188
COc1cccc(OC2=C(Cl)C(=O)c3c(O)ccc(O)c3C2=O)c1	1188
COc1cc(OC)c2c3C(=O)c4c(OC)ccc(OC)c4C(=O)c3oc2c1	1188
COc1cccc(OC2=C(Cl)C(=O)c3c(OC(=O)C)ccc(OC(=O)C)c3C2=O)c1	1188
Oc1cc(O)c2c3C(=O)c4c(O)ccc(O)c4C(=O)c3oc2c1	1188
Oc1cccc(OC2=C(Cl)C(=O)c3c(O)ccc(O)c3C2=O)c1	1188
Oc1cc(O)c2c3C(=O)c4ccccc4C(=O)c3oc2c1	1188
COc1ccc2cc3c4cc5OCOc5cc4CC[n+]3cc2c1NCCCCCCN	1188
COc1cc(OC)cc(OC2=C(Cl)C(=O)c3c(OC)ccc(OC)c3C2=O)c1	1188
COc1cccc(OC2=C(Cl)C(=O)c3c(OC)ccc(OC)c3C2=O)c1	1188
Oc1cc(O)cc(OC2=C(Cl)C(=O)c3c(O)ccc(O)c3C2=O)c1	1188
COc1cc(OC)cc(OC2=C(Cl)C(=O)c3c(OC(=O)C)ccc(OC(=O)C)c3C2=O)c1	1188
COc1ccc2cc3c4cc5OCOc5cc4CC[n+]3cc2c1NCCc6ccccc6	1188
COc1ccc(OC)c2C(=O)C(=C(Cl)C(=O)c12)Oc3cccc(O)c3	1188
[O-][N+](=O)c1ccc2c(Nc3c4ccccc4nc5cccc2c35)c1	1191
COc1cccc2C(=O)c3c(O)c4C[C@](O)(C[C@H](O[C@H]5C[C@H](N)[C@H](O)[C@H](C)O5)c4c(O)c3C(=O)c12)C(=O)CO	1191
COc1cc(cc(OC)c1O)[C@H]2[C@@H]3[C@H](COC3=O)[C@H](O[C@@H]4O[C@@H]5CO[C@@H](C)O[C@H]5[C@H](O)[C@H]4O)c6cc7OCOc7cc26	1191
COc1cc(NS(=O)(=O)C)ccc1Nc2c3ccccc3nc4ccccc24	1191
N#CCCCc1cc2cccc3Nc4ccccc4c(n1)c23	1191
C1Cc2cc3cccc4Nc5ccccc5c(c34)[n+]2C1	1191
Nc1ccc2c(Nc3c4ccccc4nc5cccc2c35)c1	1191
Cc1ccc2Nc3c4ccccc4nc5cccc(c2c1)c35	1191
N1c2ccccc2c3nccc4cccc1c34	1191
N1c2ccccc2c3cccc4nc5ccccc5c1c34	1191
N#CCCCc1cnc2c3ccccc3Nc4cccc1c24	1191
Clc1ccc2Nc3c4ccccc4nc5cccc(c2c1)c35	1191
COc1ccc(cc1OC)c2cc3nccn3c(Nc4ncccc4C(=O)N)n2	1201
COc1ccc(cc1CO)c2ccc3c(nc(nc3n2)N4CCOC[C@@H]4C)N5CCOC[C@@H]5C	1201
NC(=O)Nc1cc(sc1C(=O)N[C@H]2CCCNC2)c3cccc(F)c3	1201
CO[C@@H]1[C@@H](C[C@H]2O[C@]1(C)n3c4ccccc4c5c6CNC(=O)c6c7c8ccccc8n2c7c35)N(C)C(=O)c9ccccc9	1201
COc1cc(F)c(F)c(Nc2ccc(I)cc2F)c1NS(=O)(=O)C3(CC(O)CO)CC3	1201
CC[C@@]1(O)C(=O)OCC2=C1C=C3N(Cc4cc5ccccc5nc34)C2=O	1201
C[C@@H](Nc1ccccc1C(=O)O)C2=CC(=CN3C(=O)C=C(N=C23)N4CCOCC4)C	1201
CC(=CC[C@@H](O)C1=CC(=O)c2c(O)ccc(O)c2C1=O)C	1201
COc1cc(cc(OC)c1O)[C@H]2[C@@H]3[C@H](COC3=O)[C@H](O[C@@H]4O[C@@H]5CO[C@@H](C)O[C@H]5[C@H](O)[C@H]4O)c6cc7OCOc7cc26	1201
Cn1cnc2c(F)c(Nc3ccc(Br)cc3Cl)c(cc12)C(=O)NOCCO	1201
C[C@@]1(O)C[C@@H](C1)c2nc(c3ccc4ccc(nc4c3)c5ccccc5)c6c(N)nccn26	1201
CN(c1ncccc1CNc2nc(Nc3ccc4NC(=O)Cc4c3)ncc2C(F)(F)F)S(=O)(=O)C	1201
Oc1ccc2ccccc2c1SSc3c(O)ccc4ccccc34	1201
C[C@H]1CCC[C@@]2(C)O[C@H]2C[C@H](OC(=O)C[C@H](O)C(C)(C)C(=O)[C@H](C)[C@H]1O)\C(=C\c3csc(C)n3)\C	1201
C[C@]1(CCCN1c2nc(Nc3cc([nH]n3)C4CC4)c5cccn5n2)C(=O)Nc6ccc(F)nc6	1201
CN(NC(=O)CC(=O)NN(C)C(=S)c1ccccc1)C(=S)c2ccccc2	1201
CN1C(=O)N(c2ccc(cc2)C(C)(C)C#N)c3c1cnc4ccc(cc34)c5cnc6ccccc6c5	1201
CCC\C=C\C=C\C(=O)O[C@H]1\C(=C\C(=O)OC)\C[C@H]2C[C@@H](OC(=O)C[C@H](O)C[C@@H]3C[C@H](OC(=O)C)C(C)(C)[C@](O)(C[C@@H]4C\C(=C\C(=O)OC)\C[C@@H](O4)\C=C\C(C)(C)[C@]1(O)O2)O3)[C@@H](C)O	1201
CN1C(=O)C=C(c2cccc(Cl)c2)c3cc(ccc13)[C@](N)(c4ccc(Cl)cc4)c5cncn5C	1201
OC[C@H](Cc1ccccc1)Nc2nc(Oc3ccc4CCCc4c3)nc5c2ncn5Cc6ccc(cc6)c7ccccc7	1201
COC(=O)[C@H](CCSC)NC(=O)c1ccc(NC[C@@H](N)CS)cc1c2ccccc2	1201
CCC1=C[C@@H]2CN(C1)Cc3c([nH]c4ccccc34)[C@@](C2)(C(=O)OC)c5cc6c(cc5OC)N(C)[C@H]7[C@](O)([C@H](OC(=O)C)[C@]8(CC)C=CCN9CC[C@]67[C@H]89)C(=O)OC	1201
CCCCCCCC(=O)O[C@@H]1[C@@H](OC(=O)\C(=C/C)\C)C(=C2[C@@H]3OC(=O)[C@@](C)(O)[C@@]3(O)[C@H](C[C@](C)(OC(=O)C)[C@@H]12)OC(=O)CCC)C	1201
CC(=O)O[C@@]12CO[C@@H]1C[C@H](O)[C@]3(C)[C@@H]2[C@H](OC(=O)c4ccccc4)[C@]5(O)C[C@H](OC(=O)[C@H](O)[C@@H](NC(=O)OC(C)(C)C)c6ccccc6)C(=C([C@@H](O)C3=O)C5(C)C)C	1201
COc1cccc2C(=O)c3c(O)c4C[C@](O)(C[C@H](O[C@H]5C[C@H](N)[C@H](O)[C@H](C)O5)c4c(O)c3C(=O)c12)C(=O)CO	1201
CCCCCCCCCCCC1=C(O)C(=O)C=C(O)C1=O	1201
OC1=C(C#N)C(=O)Nc2scc(c3ccc(cc3)c4ccccc4O)c12	1201
Fc1cc(cc(c1)C2=N\C(=N/c3ccc(cc3)n4cnc(n4)N5CCOCC5)\NC=C2)N6CCOCC6	1201
CN1CCN(Cc2ccc(NC(=O)c3ccc(C)c(c3)C#Cc4cnc5cccnn45)cc2C(F)(F)F)CC1	1201
NC1=NC(=O)N(C=C1)[C@@H]2O[C@H](CO)[C@@H](O)C2(F)F	1201
CCNC(=O)c1noc(c2cc(C(C)C)c(O)cc2O)c1c3ccc(CN4CCOCC4)cc3	1201
C[C@@H](O)[C@H](NC(=O)[C@@H](C)[C@H](O)[C@@H](C)NC(=O)[C@@H](NC(=O)c1nc(nc(N)c1C)[C@H](CC(=O)N)NC[C@H](N)C(=O)N)[C@@H](O[C@@H]2O[C@@H](CO)[C@@H](O)[C@H](O)[C@@H]2O[C@H]3O[C@H](CO)[C@@H](O)[C@H](OC(=O)N)[C@@H]3O)c4c[nH]cn4)C(=O)NCCc5nc(cs5)c6nc(cs6)C(=O)NCCC[S+](C)C	1201
CC(=O)C1=C(C)c2cnc(Nc3ccc(cn3)N4CCNCC4)nc2N(C5CCCC5)C1=O	1201
CS(=O)(=O)O	1201
N#C\C(=C/1\Nc2ccccc2S1)\c3ccnc(NCCc4cccnc4)n3	1201
CN(C)C\C=C\C(=O)Nc1cc2c(Nc3ccc(F)c(Cl)c3)ncnc2cc1O[C@H]4CCOC4	1201
CC[C@]1(O)C[C@@H]2CN(CCc3c([nH]c4ccccc34)[C@@](C2)(C(=O)OC)c5cc6c(cc5OC)N(C)[C@H]7[C@](O)([C@H](OC(=O)C)[C@]8(CC)C=CCN9CC[C@]67[C@H]89)C(=O)OC)C1	1201
Cc1cc(ccc1NS(=O)(=O)c2cc(Cl)ccc2Cl)[N+](=O)[O-]	1201
Cc1c[nH]c(n1)c2cnc(NCCNc3ccc(cn3)C#N)nc2c4ccc(Cl)cc4Cl	1201
CC(C)c1ccccc1Cc2cc(C(=O)Nc3ccc(cc3)S(=O)(=O)c4ccccc4C(C)(C)C)c(O)c(O)c2O	1201
CO[C@]12[C@H]3N[C@H]3CN1C4=C([C@H]2COC(=O)N)C(=O)C(=C(C)C4=O)N	1201
CO[C@@H]1C[C@H](C[C@@H](C)[C@@H]2CC(=O)[C@H](C)\C=C(/C)\[C@@H](O)[C@@H](OC)C(=O)[C@H](C)C[C@H](C)\C=C\C=C\C=C(/C)\[C@H](C[C@@H]3CC[C@@H](C)[C@@](O)(O3)C(=O)C(=O)N4CCCC[C@H]4C(=O)O2)OC)CC[C@H]1OC(=O)C(C)(CO)CO	1201
O=C1Nc2ccccc2N1C3CCN(Cc4ccc(cc4)c5nc6cc7[nH]cnc7cc6nc5c8ccccc8)CC3	1201
OC[C@@H](O)CONC(=O)c1ccc(F)c(F)c1Nc2ccc(I)cc2F	1201
C[C@]12O[C@H](C[C@]1(O)CO)n3c4ccccc4c5c6C(=O)NCc6c7c8ccccc8n2c7c35	1203
COc1ccc(cc1OC)c2cc3nccn3c(Nc4ncccc4C(=O)N)n2	1203
COc1ccc(cc1CO)c2ccc3c(nc(nc3n2)N4CCOC[C@@H]4C)N5CCOC[C@@H]5C	1203
Oc1c(CC=C)cccc1\C=N\NC(=O)CN2CCN(Cc3ccccc3)CC2	1203
NC1=NC(=O)N(C=C1)[C@@H]2O[C@H](CO)[C@@H](O)[C@@H]2O	1203
NC(=O)Nc1cc(sc1C(=O)N[C@H]2CCCNC2)c3cccc(F)c3	1203
CO[C@@H]1[C@@H](C[C@H]2O[C@]1(C)n3c4ccccc4c5c6CNC(=O)c6c7c8ccccc8n2c7c35)N(C)C(=O)c9ccccc9	1203
CO[C@H]1C[C@H](C)CC2=C(NCC=C)C(=O)C=C(NC(=O)\C(=C\C=C/[C@H](OC)[C@@H](OC(=O)N)\C(=C\[C@H](C)[C@H]1O)\C)\C)C2=O	1203
COc1cc(F)c(F)c(Nc2ccc(I)cc2F)c1NS(=O)(=O)C3(CC(O)CO)CC3	1203
CC[C@@]1(O)C(=O)OCC2=C1C=C3N(Cc4cc5ccccc5nc34)C2=O	1203
CC(=CC[C@@H](O)C1=CC(=O)c2c(O)ccc(O)c2C1=O)C	1203
COc1cc(cc(OC)c1O)[C@H]2[C@@H]3[C@H](COC3=O)[C@H](O[C@@H]4O[C@@H]5CO[C@@H](C)O[C@H]5[C@H](O)[C@H]4O)c6cc7OCOc7cc26	1203
CN(c1ncccc1CNc2nc(Nc3ccc4NC(=O)Cc4c3)ncc2C(F)(F)F)S(=O)(=O)C	1203
C[C@H]1CCC[C@@]2(C)O[C@H]2C[C@H](OC(=O)C[C@H](O)C(C)(C)C(=O)[C@H](C)[C@H]1O)\C(=C\c3csc(C)n3)\C	1203
C[C@]1(CCCN1c2nc(Nc3cc([nH]n3)C4CC4)c5cccn5n2)C(=O)Nc6ccc(F)nc6	1203
CN(NC(=O)CC(=O)NN(C)C(=S)c1ccccc1)C(=S)c2ccccc2	1203
CN1C(=O)N(c2ccc(cc2)C(C)(C)C#N)c3c1cnc4ccc(cc34)c5cnc6ccccc6c5	1203
CCC\C=C\C=C\C(=O)O[C@H]1\C(=C\C(=O)OC)\C[C@H]2C[C@@H](OC(=O)C[C@H](O)C[C@@H]3C[C@H](OC(=O)C)C(C)(C)[C@](O)(C[C@@H]4C\C(=C\C(=O)OC)\C[C@@H](O4)\C=C\C(C)(C)[C@]1(O)O2)O3)[C@@H](C)O	1203
CCC1=C[C@@H]2CN(C1)Cc3c([nH]c4ccccc34)[C@@](C2)(C(=O)OC)c5cc6c(cc5OC)N(C)[C@H]7[C@](O)([C@H](OC(=O)C)[C@]8(CC)C=CCN9CC[C@]67[C@H]89)C(=O)OC	1203
CCCCCCCC(=O)O[C@@H]1[C@@H](OC(=O)\C(=C/C)\C)C(=C2[C@@H]3OC(=O)[C@@](C)(O)[C@@]3(O)[C@H](C[C@](C)(OC(=O)C)[C@@H]12)OC(=O)CCC)C	1203
CC(=O)O[C@@]12CO[C@@H]1C[C@H](O)[C@]3(C)[C@@H]2[C@H](OC(=O)c4ccccc4)[C@]5(O)C[C@H](OC(=O)[C@H](O)[C@@H](NC(=O)OC(C)(C)C)c6ccccc6)C(=C([C@@H](O)C3=O)C5(C)C)C	1203
COc1cccc2C(=O)c3c(O)c4C[C@](O)(C[C@H](O[C@H]5C[C@H](N)[C@H](O)[C@H](C)O5)c4c(O)c3C(=O)c12)C(=O)CO	1203
CCCCCCCCCCCC1=C(O)C(=O)C=C(O)C1=O	1203
Fc1cc(cc(c1)C2=N\C(=N/c3ccc(cc3)n4cnc(n4)N5CCOCC5)\NC=C2)N6CCOCC6	1203
C(Cc1c[nH]c2ccccc12)Nc3ccc(Nc4ccncc4)cc3	1203
CN1CCN(Cc2ccc(NC(=O)c3ccc(C)c(c3)C#Cc4cnc5cccnn45)cc2C(F)(F)F)CC1	1203
NC1=NC(=O)N(C=C1)[C@@H]2O[C@H](CO)[C@@H](O)C2(F)F	1203
CCNC(=O)c1noc(c2cc(C(C)C)c(O)cc2O)c1c3ccc(CN4CCOCC4)cc3	1203
C[C@@H](O)[C@H](NC(=O)[C@@H](C)[C@H](O)[C@@H](C)NC(=O)[C@@H](NC(=O)c1nc(nc(N)c1C)[C@H](CC(=O)N)NC[C@H](N)C(=O)N)[C@@H](O[C@@H]2O[C@@H](CO)[C@@H](O)[C@H](O)[C@@H]2O[C@H]3O[C@H](CO)[C@@H](O)[C@H](OC(=O)N)[C@@H]3O)c4c[nH]cn4)C(=O)NCCc5nc(cs5)c6nc(cs6)C(=O)NCCC[S+](C)C	1203
CS(=O)(=O)O	1203
O=C1C=C(Oc2c1cccc2c3cccc4c5ccccc5sc34)N6CCOCC6	1203
CC[C@]1(O)C[C@@H]2CN(CCc3c([nH]c4ccccc34)[C@@](C2)(C(=O)OC)c5cc6c(cc5OC)N(C)[C@H]7[C@](O)([C@H](OC(=O)C)[C@]8(CC)C=CCN9CC[C@]67[C@H]89)C(=O)OC)C1	1203
CN(Cc1cnc2nc(N)nc(N)c2n1)c3ccc(cc3)C(=O)N[C@@H](CCC(=O)O)C(=O)O	1203
Cc1cc(ccc1NS(=O)(=O)c2cc(Cl)ccc2Cl)[N+](=O)[O-]	1203
CC(C)c1ccccc1Cc2cc(C(=O)Nc3ccc(cc3)S(=O)(=O)c4ccccc4C(C)(C)C)c(O)c(O)c2O	1203
CO[C@]12[C@H]3N[C@H]3CN1C4=C([C@H]2COC(=O)N)C(=O)C(=C(C)C4=O)N	1203
CO[C@@H]1C[C@H](C[C@@H](C)[C@@H]2CC(=O)[C@H](C)\C=C(/C)\[C@@H](O)[C@@H](OC)C(=O)[C@H](C)C[C@H](C)\C=C\C=C\C=C(/C)\[C@H](C[C@@H]3CC[C@@H](C)[C@@](O)(O3)C(=O)C(=O)N4CCCC[C@H]4C(=O)O2)OC)CC[C@H]1OC(=O)C(C)(CO)CO	1203
Ic1cnc(Nc2cccc(NC(=O)N3CCCC3)c2)nc1NCCCNC(=O)c4cccs4	1203
OC[C@@H](O)CONC(=O)c1ccc(F)c(F)c1Nc2ccc(I)cc2F	1203
COc1ccc(cc1OC)c2cc3nccn3c(Nc4ncccc4C(=O)N)n2	1204
Oc1c(CC=C)cccc1\C=N\NC(=O)CN2CCN(Cc3ccccc3)CC2	1204
CO[C@H]1C[C@H](C)CC2=C(NCC=C)C(=O)C=C(NC(=O)\C(=C\C=C/[C@H](OC)[C@@H](OC(=O)N)\C(=C\[C@H](C)[C@H]1O)\C)\C)C2=O	1204
CC[C@@]1(O)C(=O)OCC2=C1C=C3N(Cc4cc5ccccc5nc34)C2=O	1204
C[C@@]1(O)C[C@@H](C1)c2nc(c3ccc4ccc(nc4c3)c5ccccc5)c6c(N)nccn26	1204
C[C@H]1CCC[C@@]2(C)O[C@H]2C[C@H](OC(=O)C[C@H](O)C(C)(C)C(=O)[C@H](C)[C@H]1O)\C(=C\c3csc(C)n3)\C	1204
C[C@]1(CCCN1c2nc(Nc3cc([nH]n3)C4CC4)c5cccn5n2)C(=O)Nc6ccc(F)nc6	1204
CN(NC(=O)CC(=O)NN(C)C(=S)c1ccccc1)C(=S)c2ccccc2	1204
CN1C(=O)N(c2ccc(cc2)C(C)(C)C#N)c3c1cnc4ccc(cc34)c5cnc6ccccc6c5	1204
CCC\C=C\C=C\C(=O)O[C@H]1\C(=C\C(=O)OC)\C[C@H]2C[C@@H](OC(=O)C[C@H](O)C[C@@H]3C[C@H](OC(=O)C)C(C)(C)[C@](O)(C[C@@H]4C\C(=C\C(=O)OC)\C[C@@H](O4)\C=C\C(C)(C)[C@]1(O)O2)O3)[C@@H](C)O	1204
CN1C(=O)C=C(c2cccc(Cl)c2)c3cc(ccc13)[C@](N)(c4ccc(Cl)cc4)c5cncn5C	1204
CCC1=C[C@@H]2CN(C1)Cc3c([nH]c4ccccc34)[C@@](C2)(C(=O)OC)c5cc6c(cc5OC)N(C)[C@H]7[C@](O)([C@H](OC(=O)C)[C@]8(CC)C=CCN9CC[C@]67[C@H]89)C(=O)OC	1204
ONC(=O)CCCCCCC(=O)Nc1ccccc1	1204
CCCCCCCC(=O)O[C@@H]1[C@@H](OC(=O)\C(=C/C)\C)C(=C2[C@@H]3OC(=O)[C@@](C)(O)[C@@]3(O)[C@H](C[C@](C)(OC(=O)C)[C@@H]12)OC(=O)CCC)C	1204
CC(=O)O[C@@]12CO[C@@H]1C[C@H](O)[C@]3(C)[C@@H]2[C@H](OC(=O)c4ccccc4)[C@]5(O)C[C@H](OC(=O)[C@H](O)[C@@H](NC(=O)OC(C)(C)C)c6ccccc6)C(=C([C@@H](O)C3=O)C5(C)C)C	1204
COc1cccc2C(=O)c3c(O)c4C[C@](O)(C[C@H](O[C@H]5C[C@H](N)[C@H](O)[C@H](C)O5)c4c(O)c3C(=O)c12)C(=O)CO	1204
Fc1cc(cc(c1)C2=N\C(=N/c3ccc(cc3)n4cnc(n4)N5CCOCC5)\NC=C2)N6CCOCC6	1204
NC1=NC(=O)N(C=C1)[C@@H]2O[C@H](CO)[C@@H](O)C2(F)F	1204
CCNC(=O)c1noc(c2cc(C(C)C)c(O)cc2O)c1c3ccc(CN4CCOCC4)cc3	1204
C[C@@H](O)[C@H](NC(=O)[C@@H](C)[C@H](O)[C@@H](C)NC(=O)[C@@H](NC(=O)c1nc(nc(N)c1C)[C@H](CC(=O)N)NC[C@H](N)C(=O)N)[C@@H](O[C@@H]2O[C@@H](CO)[C@@H](O)[C@H](O)[C@@H]2O[C@H]3O[C@H](CO)[C@@H](O)[C@H](OC(=O)N)[C@@H]3O)c4c[nH]cn4)C(=O)NCCc5nc(cs5)c6nc(cs6)C(=O)NCCC[S+](C)C	1204
OC[C@@H](O)CONC(=O)c1ccc(F)c(F)c1Nc2ccc(I)cc2F	1204
CS(=O)(=O)O	1204
N#C\C(=C/1\Nc2ccccc2S1)\c3ccnc(NCCc4cccnc4)n3	1204
CC[C@]1(O)C[C@@H]2CN(CCc3c([nH]c4ccccc34)[C@@](C2)(C(=O)OC)c5cc6c(cc5OC)N(C)[C@H]7[C@](O)([C@H](OC(=O)C)[C@]8(CC)C=CCN9CC[C@]67[C@H]89)C(=O)OC)C1	1204
CN(Cc1cnc2nc(N)nc(N)c2n1)c3ccc(cc3)C(=O)N[C@@H](CCC(=O)O)C(=O)O	1204
Cc1cc(ccc1NS(=O)(=O)c2cc(Cl)ccc2Cl)[N+](=O)[O-]	1204
CC(C)c1ccccc1Cc2cc(C(=O)Nc3ccc(cc3)S(=O)(=O)c4ccccc4C(C)(C)C)c(O)c(O)c2O	1204
CO[C@]12[C@H]3N[C@H]3CN1C4=C([C@H]2COC(=O)N)C(=O)C(=C(C)C4=O)N	1204
CO[C@@H]1C[C@H](C[C@@H](C)[C@@H]2CC(=O)[C@H](C)\C=C(/C)\[C@@H](O)[C@@H](OC)C(=O)[C@H](C)C[C@H](C)\C=C\C=C\C=C(/C)\[C@H](C[C@@H]3CC[C@@H](C)[C@@](O)(O3)C(=O)C(=O)N4CCCC[C@H]4C(=O)O2)OC)CC[C@H]1OC(=O)C(C)(CO)CO	1204
COc1cc2ncnc(Nc3ccc(F)c(Cl)c3)c2cc1OCCCN4CCOCC4	1204
C[C@]12O[C@H](C[C@]1(O)CO)n3c4ccccc4c5c6C(=O)NCc6c7c8ccccc8n2c7c35	1205
CC(=O)O[C@@]12CO[C@@H]1C[C@H](O)[C@]3(C)[C@@H]2[C@H](OC(=O)c4ccccc4)[C@]5(O)C[C@H](OC(=O)[C@H](O)[C@@H](NC(=O)OC(C)(C)C)c6ccccc6)C(=C([C@@H](O)C3=O)C5(C)C)C	1205
CN(c1ncccc1CNc2nc(Nc3ccc4NC(=O)Cc4c3)ncc2C(F)(F)F)S(=O)(=O)C	1205
Fc1ccc(C(=O)NOCC2CC2)c(Nc3ccc(I)cc3Cl)c1F	1205
C[C@H]1CCC[C@@]2(C)O[C@H]2C[C@H](OC(=O)C[C@H](O)C(C)(C)C(=O)[C@H](C)[C@H]1O)\C(=C\c3csc(C)n3)\C	1205
CC[C@]1(O)C[C@@H]2CN(CCc3c([nH]c4ccccc34)[C@@](C2)(C(=O)OC)c5cc6c(cc5OC)N(C)[C@H]7[C@](O)([C@H](OC(=O)C)[C@]8(CC)C=CCN9CC[C@]67[C@H]89)C(=O)OC)C1	1205
NC1=NC(=O)N(C=C1)[C@@H]2O[C@H](CO)[C@@H](O)[C@@H]2O	1205
Cc1cc(ccc1NS(=O)(=O)c2cc(Cl)ccc2Cl)[N+](=O)[O-]	1205
NC(=O)Nc1cc(sc1C(=O)N[C@H]2CCCNC2)c3cccc(F)c3	1205
Fc1cc(cc(c1)C2=N\C(=N/c3ccc(cc3)n4cnc(n4)N5CCOCC5)\NC=C2)N6CCOCC6	1205
OC[C@H](Cc1ccccc1)Nc2nc(Oc3ccc4CCCc4c3)nc5c2ncn5Cc6ccc(cc6)c7ccccc7	1205
CO[C@H]1C[C@H](C)CC2=C(NCC=C)C(=O)C=C(NC(=O)\C(=C\C=C/[C@H](OC)[C@@H](OC(=O)N)\C(=C\[C@H](C)[C@H]1O)\C)\C)C2=O	1205
CN(NC(=O)CC(=O)NN(C)C(=S)c1ccccc1)C(=S)c2ccccc2	1205
CS(=O)(=O)c1ccc(C(=O)Nc2ccc(Cl)c(c2)c3ccccn3)c(Cl)c1	1205
NC1=NC(=O)N(C=C1)[C@@H]2O[C@H](CO)[C@@H](O)C2(F)F	1205
N#C\C(=C/1\Nc2ccccc2S1)\c3ccnc(NCCc4cccnc4)n3	1205
CO[C@]12[C@H]3N[C@H]3CN1C4=C([C@H]2COC(=O)N)C(=O)C(=C(C)C4=O)N	1205
CCNC(=O)c1noc(c2cc(C(C)C)c(O)cc2O)c1c3ccc(CN4CCOCC4)cc3	1205
CN(C)C\C=C\C(=O)Nc1cc2c(Nc3ccc(F)c(Cl)c3)ncnc2cc1O[C@H]4CCOC4	1205
CN1C(=O)C=C(c2cccc(Cl)c2)c3cc(ccc13)[C@](N)(c4ccc(Cl)cc4)c5cncn5C	1205
CS(=O)(=O)O	1205
C[C@@H](O)[C@H](NC(=O)[C@@H](C)[C@H](O)[C@@H](C)NC(=O)[C@@H](NC(=O)c1nc(nc(N)c1C)[C@H](CC(=O)N)NC[C@H](N)C(=O)N)[C@@H](O[C@@H]2O[C@@H](CO)[C@@H](O)[C@H](O)[C@@H]2O[C@H]3O[C@H](CO)[C@@H](O)[C@H](OC(=O)N)[C@@H]3O)c4c[nH]cn4)C(=O)NCCc5nc(cs5)c6nc(cs6)C(=O)NCCC[S+](C)C	1205
CO[C@@H]1C[C@H](C[C@@H](C)[C@@H]2CC(=O)[C@H](C)\C=C(/C)\[C@@H](O)[C@@H](OC)C(=O)[C@H](C)C[C@H](C)\C=C\C=C\C=C(/C)\[C@H](C[C@@H]3CC[C@@H](C)[C@@](O)(O3)C(=O)C(=O)N4CCCC[C@H]4C(=O)O2)OC)CC[C@H]1OC(=O)C(C)(CO)CO	1205
CC[C@@]1(O)C(=O)OCC2=C1C=C3N(Cc4cc5ccccc5nc34)C2=O	1205
C[C@@H](Nc1ccccc1C(=O)O)C2=CC(=CN3C(=O)C=C(N=C23)N4CCOCC4)C	1205
CO[C@@H]1[C@@H](C[C@H]2O[C@]1(C)n3c4ccccc4c5c6CNC(=O)c6c7c8ccccc8n2c7c35)N(C)C(=O)c9ccccc9	1205
O=C1Nc2ccccc2N1C3CCN(Cc4ccc(cc4)c5nc6cc7[nH]cnc7cc6nc5c8ccccc8)CC3	1205
CCC1=C[C@@H]2CN(C1)Cc3c([nH]c4ccccc34)[C@@](C2)(C(=O)OC)c5cc6c(cc5OC)N(C)[C@H]7[C@](O)([C@H](OC(=O)C)[C@]8(CC)C=CCN9CC[C@]67[C@H]89)C(=O)OC	1205
COc1cccc2C(=O)c3c(O)c4C[C@](O)(C[C@H](O[C@H]5C[C@H](N)[C@H](O)[C@H](C)O5)c4c(O)c3C(=O)c12)C(=O)CO	1205
O=C1C=C(Oc2c1cccc2c3cccc4c5ccccc5sc34)N6CCOCC6	1205
COc1cc2ncnc(Nc3ccc(F)c(Cl)c3)c2cc1OCCCN4CCOCC4	1205
CC(=CC[C@@H](O)C1=CC(=O)c2c(O)ccc(O)c2C1=O)C	1205
CC(C)c1ccccc1Cc2cc(C(=O)Nc3ccc(cc3)S(=O)(=O)c4ccccc4C(C)(C)C)c(O)c(O)c2O	1205
CCc1cc(c(O)cc1O)c2[nH]nc(C)c2c3ccc4OCCOc4c3	1205
CCC\C=C\C=C\C(=O)O[C@H]1\C(=C\C(=O)OC)\C[C@H]2C[C@@H](OC(=O)C[C@H](O)C[C@@H]3C[C@H](OC(=O)C)C(C)(C)[C@](O)(C[C@@H]4C\C(=C\C(=O)OC)\C[C@@H](O4)\C=C\C(C)(C)[C@]1(O)O2)O3)[C@@H](C)O	1205
COc1cc(cc(OC)c1O)[C@H]2[C@@H]3[C@H](COC3=O)[C@H](O[C@@H]4O[C@@H]5CO[C@@H](C)O[C@H]5[C@H](O)[C@H]4O)c6cc7OCOc7cc26	1205
CCCCCCCC(=O)O[C@@H]1[C@@H](OC(=O)\C(=C/C)\C)C(=C2[C@@H]3OC(=O)[C@@](C)(O)[C@@]3(O)[C@H](C[C@](C)(OC(=O)C)[C@@H]12)OC(=O)CCC)C	1205
C[C@]12O[C@H](C[C@]1(O)CO)n3c4ccccc4c5c6C(=O)NCc6c7c8ccccc8n2c7c35	1206
COc1ccc(cc1OC)c2cc3nccn3c(Nc4ncccc4C(=O)N)n2	1206
COc1ccc(cc1CO)c2ccc3c(nc(nc3n2)N4CCOC[C@@H]4C)N5CCOC[C@@H]5C	1206
NC(=O)Nc1cc(sc1C(=O)N[C@H]2CCCNC2)c3cccc(F)c3	1206
CO[C@@H]1[C@@H](C[C@H]2O[C@]1(C)n3c4ccccc4c5c6CNC(=O)c6c7c8ccccc8n2c7c35)N(C)C(=O)c9ccccc9	1206
CO[C@H]1C[C@H](C)CC2=C(NCC=C)C(=O)C=C(NC(=O)\C(=C\C=C/[C@H](OC)[C@@H](OC(=O)N)\C(=C\[C@H](C)[C@H]1O)\C)\C)C2=O	1206
COc1cc2c(Nc3ccc(NC(=O)c4ccccc4)cc3)ncnc2cc1OCCCN5CCOCC5	1206
COc1cc(F)c(F)c(Nc2ccc(I)cc2F)c1NS(=O)(=O)C3(CC(O)CO)CC3	1206
Oc1ccc2[nH]c3cc(c4ccccc4Cl)c5C(=O)NC(=O)c5c3c2c1	1206
CC[C@@]1(O)C(=O)OCC2=C1C=C3N(Cc4cc5ccccc5nc34)C2=O	1206
C[C@@H](Nc1ccccc1C(=O)O)C2=CC(=CN3C(=O)C=C(N=C23)N4CCOCC4)C	1206
OC(=O)c1ccc(cc1C2CCCC2)c3c[nH]c4ncc(cc34)c5ccccc5	1206
CC(=CC[C@@H](O)C1=CC(=O)c2c(O)ccc(O)c2C1=O)C	1206
COc1cc(cc(OC)c1O)[C@H]2[C@@H]3[C@H](COC3=O)[C@H](O[C@@H]4O[C@@H]5CO[C@@H](C)O[C@H]5[C@H](O)[C@H]4O)c6cc7OCOc7cc26	1206
Cn1cnc2c(F)c(Nc3ccc(Br)cc3Cl)c(cc12)C(=O)NOCCO	1206
CN(c1ncccc1CNc2nc(Nc3ccc4NC(=O)Cc4c3)ncc2C(F)(F)F)S(=O)(=O)C	1206
C[C@H]1CCC[C@@]2(C)O[C@H]2C[C@H](OC(=O)C[C@H](O)C(C)(C)C(=O)[C@H](C)[C@H]1O)\C(=C\c3csc(C)n3)\C	1206
O=C1N=C(NCc2cccs2)S/C/1=C\c3ccc4ncccc4c3	1206
C[C@]1(CCCN1c2nc(Nc3cc([nH]n3)C4CC4)c5cccn5n2)C(=O)Nc6ccc(F)nc6	1206
CN(NC(=O)CC(=O)NN(C)C(=S)c1ccccc1)C(=S)c2ccccc2	1206
CN1C(=O)N(c2ccc(cc2)C(C)(C)C#N)c3c1cnc4ccc(cc34)c5cnc6ccccc6c5	1206
CCC\C=C\C=C\C(=O)O[C@H]1\C(=C\C(=O)OC)\C[C@H]2C[C@@H](OC(=O)C[C@H](O)C[C@@H]3C[C@H](OC(=O)C)C(C)(C)[C@](O)(C[C@@H]4C\C(=C\C(=O)OC)\C[C@@H](O4)\C=C\C(C)(C)[C@]1(O)O2)O3)[C@@H](C)O	1206
CN1C(=O)C=C(c2cccc(Cl)c2)c3cc(ccc13)[C@](N)(c4ccc(Cl)cc4)c5cncn5C	1206
OC[C@H](Cc1ccccc1)Nc2nc(Oc3ccc4CCCc4c3)nc5c2ncn5Cc6ccc(cc6)c7ccccc7	1206
CCC1=C[C@@H]2CN(C1)Cc3c([nH]c4ccccc34)[C@@](C2)(C(=O)OC)c5cc6c(cc5OC)N(C)[C@H]7[C@](O)([C@H](OC(=O)C)[C@]8(CC)C=CCN9CC[C@]67[C@H]89)C(=O)OC	1206
ONC(=O)CCCCCCC(=O)Nc1ccccc1	1206
CCCCCCCC(=O)O[C@@H]1[C@@H](OC(=O)\C(=C/C)\C)C(=C2[C@@H]3OC(=O)[C@@](C)(O)[C@@]3(O)[C@H](C[C@](C)(OC(=O)C)[C@@H]12)OC(=O)CCC)C	1206
CC(=O)O[C@@]12CO[C@@H]1C[C@H](O)[C@]3(C)[C@@H]2[C@H](OC(=O)c4ccccc4)[C@]5(O)C[C@H](OC(=O)[C@H](O)[C@@H](NC(=O)OC(C)(C)C)c6ccccc6)C(=C([C@@H](O)C3=O)C5(C)C)C	1206
COc1cccc2C(=O)c3c(O)c4C[C@](O)(C[C@H](O[C@H]5C[C@H](N)[C@H](O)[C@H](C)O5)c4c(O)c3C(=O)c12)C(=O)CO	1206
CC(C)CCN1C(C)C(=O)N(C)c2cnc(Nc3cc(F)c(O)c(F)c3)nc12	1206
Fc1cc(cc(c1)C2=N\C(=N/c3ccc(cc3)n4cnc(n4)N5CCOCC5)\NC=C2)N6CCOCC6	1206
CN1CCN(Cc2ccc(NC(=O)c3ccc(C)c(c3)C#Cc4cnc5cccnn45)cc2C(F)(F)F)CC1	1206
NC1=NC(=O)N(C=C1)[C@@H]2O[C@H](CO)[C@@H](O)C2(F)F	1206
CCNC(=O)c1noc(c2cc(C(C)C)c(O)cc2O)c1c3ccc(CN4CCOCC4)cc3	1206
C[C@@H](O)[C@H](NC(=O)[C@@H](C)[C@H](O)[C@@H](C)NC(=O)[C@@H](NC(=O)c1nc(nc(N)c1C)[C@H](CC(=O)N)NC[C@H](N)C(=O)N)[C@@H](O[C@@H]2O[C@@H](CO)[C@@H](O)[C@H](O)[C@@H]2O[C@H]3O[C@H](CO)[C@@H](O)[C@H](OC(=O)N)[C@@H]3O)c4c[nH]cn4)C(=O)NCCc5nc(cs5)c6nc(cs6)C(=O)NCCC[S+](C)C	1206
CS(=O)(=O)O	1206
Fc1ccc(C(=O)NOCC2CC2)c(Nc3ccc(I)cc3Cl)c1F	1206
O=C1C=C(Oc2c1cccc2c3cccc4c5ccccc5sc34)N6CCOCC6	1206
N#C\C(=C/1\Nc2ccccc2S1)\c3ccnc(NCCc4cccnc4)n3	1206
CC[C@]1(O)C[C@@H]2CN(CCc3c([nH]c4ccccc34)[C@@](C2)(C(=O)OC)c5cc6c(cc5OC)N(C)[C@H]7[C@](O)([C@H](OC(=O)C)[C@]8(CC)C=CCN9CC[C@]67[C@H]89)C(=O)OC)C1	1206
CN(Cc1cnc2nc(N)nc(N)c2n1)c3ccc(cc3)C(=O)N[C@@H](CCC(=O)O)C(=O)O	1206
Cc1cc(ccc1NS(=O)(=O)c2cc(Cl)ccc2Cl)[N+](=O)[O-]	1206
CC(C)c1ccccc1Cc2cc(C(=O)Nc3ccc(cc3)S(=O)(=O)c4ccccc4C(C)(C)C)c(O)c(O)c2O	1206
CO[C@]12[C@H]3N[C@H]3CN1C4=C([C@H]2COC(=O)N)C(=O)C(=C(C)C4=O)N	1206
CS(=O)(=O)N1CCN(Cc2cc3nc(nc(N4CCOCC4)c3s2)c5cccc6[nH]ncc56)CC1	1206
CO[C@@H]1C[C@H](C[C@@H](C)[C@@H]2CC(=O)[C@H](C)\C=C(/C)\[C@@H](O)[C@@H](OC)C(=O)[C@H](C)C[C@H](C)\C=C\C=C\C=C(/C)\[C@H](C[C@@H]3CC[C@@H](C)[C@@](O)(O3)C(=O)C(=O)N4CCCC[C@H]4C(=O)O2)OC)CC[C@H]1OC(=O)C(C)(CO)CO	1206
Ic1cnc(Nc2cccc(NC(=O)N3CCCC3)c2)nc1NCCCNC(=O)c4cccs4	1206
COc1cc2ncnc(Nc3ccc(F)c(Cl)c3)c2cc1OCCCN4CCOCC4	1206
OC[C@@H](O)CONC(=O)c1ccc(F)c(F)c1Nc2ccc(I)cc2F	1206
C[C@]12O[C@H](C[C@]1(O)CO)n3c4ccccc4c5c6C(=O)NCc6c7c8ccccc8n2c7c35	1207
COc1ccc(cc1OC)c2cc3nccn3c(Nc4ncccc4C(=O)N)n2	1207
COc1ccc(cc1CO)c2ccc3c(nc(nc3n2)N4CCOC[C@@H]4C)N5CCOC[C@@H]5C	1207
NC1=NC(=O)N(C=C1)[C@@H]2O[C@H](CO)[C@@H](O)[C@@H]2O	1207
NC(=O)Nc1cc(sc1C(=O)N[C@H]2CCCNC2)c3cccc(F)c3	1207
CO[C@H]1C[C@H](C)CC2=C(NCC=C)C(=O)C=C(NC(=O)\C(=C\C=C/[C@H](OC)[C@@H](OC(=O)N)\C(=C\[C@H](C)[C@H]1O)\C)\C)C2=O	1207
Oc1ccc2[nH]c3cc(c4ccccc4Cl)c5C(=O)NC(=O)c5c3c2c1	1207
CC[C@@]1(O)C(=O)OCC2=C1C=C3N(Cc4cc5ccccc5nc34)C2=O	1207
CC(=CC[C@@H](O)C1=CC(=O)c2c(O)ccc(O)c2C1=O)C	1207
COc1cc(cc(OC)c1O)[C@H]2[C@@H]3[C@H](COC3=O)[C@H](O[C@@H]4O[C@@H]5CO[C@@H](C)O[C@H]5[C@H](O)[C@H]4O)c6cc7OCOc7cc26	1207
CN(c1ncccc1CNc2nc(Nc3ccc4NC(=O)Cc4c3)ncc2C(F)(F)F)S(=O)(=O)C	1207
C[C@H]1CCC[C@@]2(C)O[C@H]2C[C@H](OC(=O)C[C@H](O)C(C)(C)C(=O)[C@H](C)[C@H]1O)\C(=C\c3csc(C)n3)\C	1207
CN(NC(=O)CC(=O)NN(C)C(=S)c1ccccc1)C(=S)c2ccccc2	1207
CN1C(=O)N(c2ccc(cc2)C(C)(C)C#N)c3c1cnc4ccc(cc34)c5cnc6ccccc6c5	1207
CCC\C=C\C=C\C(=O)O[C@H]1\C(=C\C(=O)OC)\C[C@H]2C[C@@H](OC(=O)C[C@H](O)C[C@@H]3C[C@H](OC(=O)C)C(C)(C)[C@](O)(C[C@@H]4C\C(=C\C(=O)OC)\C[C@@H](O4)\C=C\C(C)(C)[C@]1(O)O2)O3)[C@@H](C)O	1207
CN1C(=O)C=C(c2cccc(Cl)c2)c3cc(ccc13)[C@](N)(c4ccc(Cl)cc4)c5cncn5C	1207
COC(=O)[C@H](CCSC)NC(=O)c1ccc(NC[C@@H](N)CS)cc1c2ccccc2	1207
CCC1=C[C@@H]2CN(C1)Cc3c([nH]c4ccccc34)[C@@](C2)(C(=O)OC)c5cc6c(cc5OC)N(C)[C@H]7[C@](O)([C@H](OC(=O)C)[C@]8(CC)C=CCN9CC[C@]67[C@H]89)C(=O)OC	1207
ONC(=O)CCCCCCC(=O)Nc1ccccc1	1207
CCCCCCCC(=O)O[C@@H]1[C@@H](OC(=O)\C(=C/C)\C)C(=C2[C@@H]3OC(=O)[C@@](C)(O)[C@@]3(O)[C@H](C[C@](C)(OC(=O)C)[C@@H]12)OC(=O)CCC)C	1207
CC(=O)O[C@@]12CO[C@@H]1C[C@H](O)[C@]3(C)[C@@H]2[C@H](OC(=O)c4ccccc4)[C@]5(O)C[C@H](OC(=O)[C@H](O)[C@@H](NC(=O)OC(C)(C)C)c6ccccc6)C(=C([C@@H](O)C3=O)C5(C)C)C	1207
COc1cccc2C(=O)c3c(O)c4C[C@](O)(C[C@H](O[C@H]5C[C@H](N)[C@H](O)[C@H](C)O5)c4c(O)c3C(=O)c12)C(=O)CO	1207
Fc1cc(cc(c1)C2=N\C(=N/c3ccc(cc3)n4cnc(n4)N5CCOCC5)\NC=C2)N6CCOCC6	1207
CN1CCN(Cc2ccc(NC(=O)c3ccc(C)c(c3)C#Cc4cnc5cccnn45)cc2C(F)(F)F)CC1	1207
NC1=NC(=O)N(C=C1)[C@@H]2O[C@H](CO)[C@@H](O)C2(F)F	1207
CCNC(=O)c1noc(c2cc(C(C)C)c(O)cc2O)c1c3ccc(CN4CCOCC4)cc3	1207
C[C@@H](O)[C@H](NC(=O)[C@@H](C)[C@H](O)[C@@H](C)NC(=O)[C@@H](NC(=O)c1nc(nc(N)c1C)[C@H](CC(=O)N)NC[C@H](N)C(=O)N)[C@@H](O[C@@H]2O[C@@H](CO)[C@@H](O)[C@H](O)[C@@H]2O[C@H]3O[C@H](CO)[C@@H](O)[C@H](OC(=O)N)[C@@H]3O)c4c[nH]cn4)C(=O)NCCc5nc(cs5)c6nc(cs6)C(=O)NCCC[S+](C)C	1207
CS(=O)(=O)O	1207
CN(C)C\C=C\C(=O)Nc1cc2c(Nc3ccc(F)c(Cl)c3)ncnc2cc1O[C@H]4CCOC4	1207
CC[C@]1(O)C[C@@H]2CN(CCc3c([nH]c4ccccc34)[C@@](C2)(C(=O)OC)c5cc6c(cc5OC)N(C)[C@H]7[C@](O)([C@H](OC(=O)C)[C@]8(CC)C=CCN9CC[C@]67[C@H]89)C(=O)OC)C1	1207
CN(Cc1cnc2nc(N)nc(N)c2n1)c3ccc(cc3)C(=O)N[C@@H](CCC(=O)O)C(=O)O	1207
Cc1cc(ccc1NS(=O)(=O)c2cc(Cl)ccc2Cl)[N+](=O)[O-]	1207
CC(C)c1ccccc1Cc2cc(C(=O)Nc3ccc(cc3)S(=O)(=O)c4ccccc4C(C)(C)C)c(O)c(O)c2O	1207
CO[C@]12[C@H]3N[C@H]3CN1C4=C([C@H]2COC(=O)N)C(=O)C(=C(C)C4=O)N	1207
CS(=O)(=O)N1CCN(Cc2cc3nc(nc(N4CCOCC4)c3s2)c5cccc6[nH]ncc56)CC1	1207
CO[C@@H]1C[C@H](C[C@@H](C)[C@@H]2CC(=O)[C@H](C)\C=C(/C)\[C@@H](O)[C@@H](OC)C(=O)[C@H](C)C[C@H](C)\C=C\C=C\C=C(/C)\[C@H](C[C@@H]3CC[C@@H](C)[C@@](O)(O3)C(=O)C(=O)N4CCCC[C@H]4C(=O)O2)OC)CC[C@H]1OC(=O)C(C)(CO)CO	1207
O=C1Nc2ccccc2N1C3CCN(Cc4ccc(cc4)c5nc6cc7[nH]cnc7cc6nc5c8ccccc8)CC3	1207
COc1cc2ncnc(Nc3ccc(F)c(Cl)c3)c2cc1OCCCN4CCOCC4	1207
OC[C@@H](O)CONC(=O)c1ccc(F)c(F)c1Nc2ccc(I)cc2F	1207
CCN(CC)CCCNCc1cc2c3ccccc3n(Cc4ccccc4)c2cn1	1208
COc1ccc(cc1OC)c2cc3nccn3c(Nc4ncccc4C(=O)N)n2	1208
CC(C)COc1ccc2c3cc[n+](Cc4ccccc4)c(C)c3n(CC(C)C)c2c1	1208
NCCCCNc1nccc2c3ccccc3n(CCCc4ccccc4)c12	1208
COc1ccc(cc1CO)c2ccc3c(nc(nc3n2)N4CCOC[C@@H]4C)N5CCOC[C@@H]5C	1208
Fc1cc(cc(c1)C2=N\C(=N/c3ccc(cc3)n4cnc(n4)N5CCOCC5)\NC=C2)N6CCOCC6	1208
NC1=NC(=O)N(C=C1)[C@@H]2O[C@H](CO)[C@@H](O)[C@@H]2O	1208
COc1ccc(\C=C\c2c3[nH]c4ccccc4c3cc[n+]2Cc5ccccc5)cc1	1208
NC(=O)Nc1cc(sc1C(=O)N[C@H]2CCCNC2)c3cccc(F)c3	1208
C(Cc1ccccc1)C[n+]2ccc3c4ccccc4n(CCCc5ccccc5)c3c2	1208
[O-][N+](=O)c1ccc(Cl)c(c1)c2nccc3c4ccccc4n(CCCCCCn5c6ccccc6c7ccnc(c8cc(ccc8Cl)[N+](=O)[O-])c57)c23	1208
CCCCn1c2ccccc2c3cc(CNCCCN(C)C)nc(c4cc(OC)c(OC)c(OC)c4)c13	1208
Cc1nccc2c3ccccc3n(CCCCn4c5ccccc5c6ccnc(C)c46)c12	1208
CCN(CC)CCCCNCc1cc2c3ccccc3n(Cc4ccc(F)cc4)c2cn1	1208
CCn1c2cc(OCC(C)C)ccc2c3cc[n+](Cc4ccccc4)c(C)c13	1208
CCN(CC)CCNCc1cc2c3ccccc3n(Cc4ccc(F)cc4)c2cn1	1208
OC(=O)c1ccc(cc1C2CCCC2)c3c[nH]c4ncc(cc34)c5ccccc5	1208
CCCCCCCCCCOc1ccc2c3cc[n+](Cc4ccccc4)c(C)c3n(CC(C)C)c2c1	1208
CS(=O)(=O)O	1208
CN(Cc1cnc2nc(N)nc(N)c2n1)c3ccc(cc3)C(=O)N[C@@H](CCC(=O)O)C(=O)O	1208
NCCNc1nccc2c3ccccc3n(Cc4ccc(F)cc4)c12	1208
COc1ccc(cc1)c2c3c(cc[n+]2Cc4ccccc4)c5ccccc5n3CCCc6ccccc6	1208
CC[C@@]1(O)C(=O)OCC2=C1C=C3N(Cc4cc5ccccc5nc34)C2=O	1208
CC(C)Cn1c2cc(OCCCc3ccccc3)ccc2c4cc[n+](Cc5ccccc5)c(C)c14	1208
[O-][N+](=O)c1ccc(Cl)c(c1)c2nccc3c4ccccc4n(CCCCCCCCCn5c6ccccc6c7ccnc(c8cc(ccc8Cl)[N+](=O)[O-])c57)c23	1208
CCCCOc1ccc2c3cc[n+](Cc4ccccc4)c(\C=C\c5ccc(OC)cc5)c3n(CCCc6ccccc6)c2c1	1208
Cc1c2c(cc[n+]1Cc3ccccc3)c4ccc(OCCCc5ccccc5)cc4n2CCCc6ccccc6	1208
C(c1ccccc1)[n+]2ccc3c4ccccc4n(Cc5ccccc5)c3c2	1208
C(Cc1ccccc1)Cn2c3ccccc3c4cc[n+](Cc5ccccc5)cc24	1208
CC(=CC[C@@H](O)C1=CC(=O)c2c(O)ccc(O)c2C1=O)C	1208
CCC(CC)Oc1ccc2c3cc[n+](Cc4ccccc4)c(C)c3n(CCCc5ccccc5)c2c1	1208
CO[C@]12[C@H]3N[C@H]3CN1C4=C([C@H]2COC(=O)N)C(=O)C(=C(C)C4=O)N	1208
CS(=O)(=O)N1CCN(Cc2cc3nc(nc(N4CCOCC4)c3s2)c5cccc6[nH]ncc56)CC1	1208
COc1cc(cc(OC)c1O)[C@H]2[C@@H]3[C@H](COC3=O)[C@H](O[C@@H]4O[C@@H]5CO[C@@H](C)O[C@H]5[C@H](O)[C@H]4O)c6cc7OCOc7cc26	1208
CCCCOc1ccc2c3cc[n+](Cc4ccccc4)c(C)c3n(CCCc5ccccc5)c2c1	1208
COc1ccc(Cn2c3ccccc3c4cc[n+](Cc5ccccc5)cc24)cc1	1208
CCCCn1c2ccccc2c3cc[n+](Cc4ccccc4)c(\C=C\c5ccc(OC)cc5)c13	1208
Oc1ccc2[nH]c3cc(c4ccccc4Cl)c5C(=O)NC(=O)c5c3c2c1	1208
CCN(CC)CCCCNCc1cc2c3ccccc3n(Cc4cccc(Cl)c4)c2cn1	1208
COc1cc(\C=C\c2nccc3c4ccccc4[nH]c23)cc(OC)c1OC	1208
C[C@H]1CCC[C@@]2(C)O[C@H]2C[C@H](OC(=O)C[C@H](O)C(C)(C)C(=O)[C@H](C)[C@H]1O)\C(=C\c3csc(C)n3)\C	1208
CO[C@@H]1[C@@H](C[C@H]2O[C@]1(C)n3c4ccccc4c5c6CNC(=O)c6c7c8ccccc8n2c7c35)N(C)C(=O)c9ccccc9	1208
CC(C)Cn1c2cc(OCc3ccccc3)ccc2c4cc[n+](Cc5ccccc5)c(C)c14	1208
CCN(CC)CCCNCc1cc2c3ccccc3n(Cc4ccc(F)cc4)c2cn1	1208
CCCCn1c2ccccc2c3cc(C(=O)N[C@@H](CCSC)C(=O)OCC)[n+](Cc4ccccc4)cc13	1208
C(=C\c1nccc2c3ccccc3[nH]c12)/c4ccccc4	1208
C[C@]1(CCCN1c2nc(Nc3cc([nH]n3)C4CC4)c5cccn5n2)C(=O)Nc6ccc(F)nc6	1208
CCCCOc1ccc2c3cc[n+](Cc4ccccc4)c(C)c3n(CC(C)C)c2c1	1208
CN(NC(=O)CC(=O)NN(C)C(=S)c1ccccc1)C(=S)c2ccccc2	1208
CCCCCCCCn1c2ccccc2c3cc[n+](Cc4ccccc4)cc13	1208
CN1C(=O)N(c2ccc(cc2)C(C)(C)C#N)c3c1cnc4ccc(cc34)c5cnc6ccccc6c5	1208
[O-][N+](=O)c1ccc(C[n+]2ccc3c4ccccc4n(CCCc5ccccc5)c3c2)cc1	1208
CCC\C=C\C=C\C(=O)O[C@H]1\C(=C\C(=O)OC)\C[C@H]2C[C@@H](OC(=O)C[C@H](O)C[C@@H]3C[C@H](OC(=O)C)C(C)(C)[C@](O)(C[C@@H]4C\C(=C\C(=O)OC)\C[C@@H](O4)\C=C\C(C)(C)[C@]1(O)O2)O3)[C@@H](C)O	1208
CCOc1ccc2c3cc[n+](Cc4ccccc4)c(C)c3n(CC)c2c1	1208
CCn1c2cc(OCCCc3ccccc3)ccc2c4cc[n+](Cc5ccccc5)c(C)c14	1208
COc1cc(cc(OC)c1OC)c2nccc3c4ccccc4n(CCCCCCCn5c6ccccc6c7ccnc(c8cc(OC)c(OC)c(OC)c8)c57)c23	1208
CN1C(=O)C=C(c2cccc(Cl)c2)c3cc(ccc13)[C@](N)(c4ccc(Cl)cc4)c5cncn5C	1208
CCCCCCCCOc1ccc2c3cc[n+](Cc4ccccc4)c(C)c3n(CCCC)c2c1	1208
CCCCn1c2cc(OCC(C)C)ccc2c3ccnc(C)c13	1208
CCCCCCCCCC[n+]1ccc2c3ccccc3n(CCCc4ccccc4)c2c1	1208
OC[C@H](Cc1ccccc1)Nc2nc(Oc3ccc4CCCc4c3)nc5c2ncn5Cc6ccc(cc6)c7ccccc7	1208
CCCCOc1ccc2c3cc[n+](Cc4ccccc4)c(C)c3n(CC)c2c1	1208
C(Cc1ccccc1)Cn2c3ccccc3c4cc[n+](Cc5ccccc5)c(c6ccccc6)c24	1208
CCCCCCCC(=O)O[C@@H]1[C@@H](OC(=O)\C(=C/C)\C)C(=C2[C@@H]3OC(=O)[C@@](C)(O)[C@@]3(O)[C@H](C[C@](C)(OC(=O)C)[C@@H]12)OC(=O)CCC)C	1208
CN(C)C\C=C\C(=O)Nc1cc2c(Nc3ccc(F)c(Cl)c3)ncnc2cc1O[C@H]4CCOC4	1208
CCN(CC)CCCCNCc1cc2c3ccccc3n(CCCc4ccccc4)c2c(n1)c5cc(OC)c(OC)c(OC)c5	1208
CO[C@H]1C[C@H](C)CC2=C(NCC=C)C(=O)C=C(NC(=O)\C(=C\C=C/[C@H](OC)[C@@H](OC(=O)N)\C(=C\[C@H](C)[C@H]1O)\C)\C)C2=O	1208
CC(=O)O[C@@]12CO[C@@H]1C[C@H](O)[C@]3(C)[C@@H]2[C@H](OC(=O)c4ccccc4)[C@]5(O)C[C@H](OC(=O)[C@H](O)[C@@H](NC(=O)OC(C)(C)C)c6ccccc6)C(=C([C@@H](O)C3=O)C5(C)C)C	1208
CCn1c2cc(OCc3ccccc3)ccc2c4cc[n+](Cc5ccccc5)c(C)c14	1208
CCC1=C[C@@H]2CN(C1)Cc3c([nH]c4ccccc34)[C@@](C2)(C(=O)OC)c5cc6c(cc5OC)N(C)[C@H]7[C@](O)([C@H](OC(=O)C)[C@]8(CC)C=CCN9CC[C@]67[C@H]89)C(=O)OC	1208
CCCCCCCCCCCC1=C(O)C(=O)C=C(O)C1=O	1208
Brc1ccc2c(c1)c3ccncc3n2CCCCn4c5ccc(Br)cc5c6ccncc46	1208
Oc1c(CC=C)cccc1\C=N\NC(=O)CN2CCN(Cc3ccccc3)CC2	1208
OC[C@@H](O)CONC(=O)c1ccc(F)c(F)c1Nc2ccc(I)cc2F	1208
C[C@]12O[C@H](C[C@]1(O)CO)n3c4ccccc4c5c6C(=O)NCc6c7c8ccccc8n2c7c35	1208
COc1cc(Nc2c(cnc3cc(OCCCN4CCN(C)CC4)c(OC)cc23)C#N)c(Cl)cc1Cl	1208
Clc1cccc(Cn2c3ccccc3c4cc[n+](Cc5ccccc5)cc24)c1	1208
CN(C)CCCNCc1nccc2c3ccccc3n(CCCc4ccccc4)c12	1208
NC1=NC(=O)N(C=C1)[C@@H]2O[C@H](CO)[C@@H](O)C2(F)F	1208
CCNC(=O)c1noc(c2cc(C(C)C)c(O)cc2O)c1c3ccc(CN4CCOCC4)cc3	1208
CC(=O)O[C@H]1C(=O)[C@]2(C)[C@@H](O)C[C@H]3OC[C@@]3(OC(=O)C)[C@H]2[C@H](OC(=O)c4ccccc4)[C@]5(O)C[C@H](OC(=O)[C@H](O)[C@@H](NC(=O)c6ccccc6)c7ccccc7)C(=C1C5(C)C)C	1208
CCN(CC)CCCNCc1nccc2c3ccccc3n(CCCc4ccccc4)c12	1208
Cn1cnc2c(F)c(Nc3ccc(Br)cc3Cl)c(cc12)C(=O)NOCCO	1208
CC[C@]1(O)C[C@@H]2CN(CCc3c([nH]c4ccccc34)[C@@](C2)(C(=O)OC)c5cc6c(cc5OC)N(C)[C@H]7[C@](O)([C@H](OC(=O)C)[C@]8(CC)C=CCN9CC[C@]67[C@H]89)C(=O)OC)C1	1208
CC(=O)C1=C(C)c2cnc(Nc3ccc(cn3)N4CCNCC4)nc2N(C5CCCC5)C1=O	1208
CC1(C)CCC(=C(CN2CCN(CC2)c3ccc(cc3)C(=O)NS(=O)(=O)c4ccc(N[C@H](CCN5CCOCC5)CSc6ccccc6)c(c4)S(=O)(=O)C(F)(F)F)C1)c7ccc(Cl)cc7	1208
CCCCn1c2cc(OCC(C)C)ccc2c3cc[n+](Cc4ccccc4)c(C)c13	1208
Fc1ccc(Cn2c3ccccc3c4cc[n+](Cc5ccccc5)cc24)cc1	1208
CC(C)c1nccc2c3ccccc3n(CCCCCCCCCCn4c5ccccc5c6ccnc(C(C)C)c46)c12	1208
CCCCCCCC[n+]1ccc2c3ccccc3n(CCCc4ccccc4)c2c1	1208
CNCc1ccc(cc1)c2[nH]c3cc(F)cc4C(=O)NCCc2c34	1208
CCCCn1c2ccccc2c3cc(CNCCN(CC)CC)ncc13	1208
CCCCCCCCOc1ccc2c3cc[n+](Cc4ccccc4)c(C)c3n(CCCc5ccccc5)c2c1	1208
CCCCn1c2ccccc2c3cc(CNCCCCN(CC)CC)ncc13	1208
CCN(CC)CCNCc1cc2c3ccccc3n(CCCc4ccccc4)c2cn1	1208
CCN(CC)CCCNCc1cc2c3ccccc3n(CCCc4ccccc4)c2c(n1)c5cc(OC)c(OC)c(OC)c5	1208
CCCCOc1ccc2c3cc[n+](Cc4ccccc4)c(\C=C\c5ccc(cc5)[N+](=O)[O-])c3n(CCCc6ccccc6)c2c1	1208
COc1ccc(\C=C\c2c3c(cc[n+]2Cc4ccccc4)c5ccccc5n3CCCc6ccccc6)cc1	1208
Cc1c2c(cc[n+]1Cc3ccccc3)c4ccccc4n2CCCc5ccccc5	1208
ONC(=O)CCCCCCC(=O)Nc1ccccc1	1208
Cc1nccc2c3cc(Br)ccc3n(CCCCCn4c5ccc(Br)cc5c6ccnc(C)c46)c12	1208
CCCCn1c2ccccc2c3cc(CNCCCN(CC)CC)ncc13	1208
Cc1cc(ccc1NS(=O)(=O)c2cc(Cl)ccc2Cl)[N+](=O)[O-]	1208
Cc1c[nH]c(n1)c2cnc(NCCNc3ccc(cn3)C#N)nc2c4ccc(Cl)cc4Cl	1208
CC(C)c1ccccc1Cc2cc(C(=O)Nc3ccc(cc3)S(=O)(=O)c4ccccc4C(C)(C)C)c(O)c(O)c2O	1208
OC(=O)[C@H](Cc1ccccc1)NC(=O)c2cc3c4ccccc4n(CCCc5ccccc5)c3cn2	1208
CCN(CC)CCCNCc1cc2c3ccccc3n(CCCc4ccccc4)c2cn1	1208
CCCCn1c2ccccc2c3cc(CNCCCN(CC)CC)nc(c4cc(OC)c(OC)c(OC)c4)c13	1208
C[C@@H](O)[C@H](NC(=O)[C@@H](C)[C@H](O)[C@@H](C)NC(=O)[C@@H](NC(=O)c1nc(nc(N)c1C)[C@H](CC(=O)N)NC[C@H](N)C(=O)N)[C@@H](O[C@@H]2O[C@@H](CO)[C@@H](O)[C@H](O)[C@@H]2O[C@H]3O[C@H](CO)[C@@H](O)[C@H](OC(=O)N)[C@@H]3O)c4c[nH]cn4)C(=O)NCCc5nc(cs5)c6nc(cs6)C(=O)NCCC[S+](C)C	1208
CO[C@@H]1C[C@H](C[C@@H](C)[C@@H]2CC(=O)[C@H](C)\C=C(/C)\[C@@H](O)[C@@H](OC)C(=O)[C@H](C)C[C@H](C)\C=C\C=C\C=C(/C)\[C@H](C[C@@H]3CC[C@@H](C)[C@@](O)(O3)C(=O)C(=O)N4CCCC[C@H]4C(=O)O2)OC)CC[C@H]1OC(=O)C(C)(CO)CO	1208
CCCCCC[n+]1ccc2c3ccccc3n(CCCc4ccccc4)c2c1	1208
CCN(CC)CCNCc1cc2c3ccccc3n(Cc4ccccc4)c2cn1	1208
CCOC(=O)[C@H](CCSC)NC(=O)c1cc2c3ccccc3n(CCCc4ccccc4)c2c[n+]1Cc5ccccc5	1208
CCCCCCn1c2ccccc2c3cc[n+](Cc4ccccc4)cc13	1208
COc1cc2ncnc(Nc3ccc(F)c(Cl)c3)c2cc1OCCCN4CCOCC4	1208
CCN(CC)CCNCc1cc2c3ccccc3n(CCCc4ccccc4)c2c(n1)c5cc(OC)c(OC)c(OC)c5	1208
C(Cc1c[nH]c2ccccc12)Nc3ccc(Nc4ccncc4)cc3	1208
C[C@]12O[C@H](C[C@]1(O)CO)n3c4ccccc4c5c6C(=O)NCc6c7c8ccccc8n2c7c35	1209
COc1ccc(cc1OC)c2cc3nccn3c(Nc4ncccc4C(=O)N)n2	1209
COc1ccc(cc1)c2cn(nn2)[C@@H]3C[C@H](CO)N(C)O3	1209
COc1ccc(cc1)c2cn(nn2)[C@H]3C[C@H](CO)N(C)O3	1209
COc1ccc(cc1CO)c2ccc3c(nc(nc3n2)N4CCOC[C@@H]4C)N5CCOC[C@@H]5C	1209
C[C@@H](Nc1ncnc2c1cnn2CCc3ccccc3)c4ccccc4	1209
Oc1c(CC=C)cccc1\C=N\NC(=O)CN2CCN(Cc3ccccc3)CC2	1209
CCCc1cn(nn1)[C@H]2C[C@H](CO)N(C)O2	1209
NC1=NC(=O)N(C=C1)[C@@H]2O[C@H](CO)[C@@H](O)[C@@H]2O	1209
CN1O[C@H](C[C@@H]1CO)n2cc(nn2)c3ccccc3	1209
NC(=O)Nc1cc(sc1C(=O)N[C@H]2CCCNC2)c3cccc(F)c3	1209
CO[C@@H]1[C@@H](C[C@H]2O[C@]1(C)n3c4ccccc4c5c6CNC(=O)c6c7c8ccccc8n2c7c35)N(C)C(=O)c9ccccc9	1209
CO[C@H]1C[C@H](C)CC2=C(NCC=C)C(=O)C=C(NC(=O)\C(=C\C=C/[C@H](OC)[C@@H](OC(=O)N)\C(=C\[C@H](C)[C@H]1O)\C)\C)C2=O	1209
COc1cc(F)c(F)c(Nc2ccc(I)cc2F)c1NS(=O)(=O)C3(CC(O)CO)CC3	1209
CC[C@@]1(O)C(=O)OCC2=C1C=C3N(Cc4cc5ccccc5nc34)C2=O	1209
CN1O[C@@H](C[C@@H]1CO)n2ccnn2	1209
CC(=CC[C@@H](O)C1=CC(=O)c2c(O)ccc(O)c2C1=O)C	1209
COc1cc(cc(OC)c1O)[C@H]2[C@@H]3[C@H](COC3=O)[C@H](O[C@@H]4O[C@@H]5CO[C@@H](C)O[C@H]5[C@H](O)[C@H]4O)c6cc7OCOc7cc26	1209
Cn1cnc2c(F)c(Nc3ccc(Br)cc3Cl)c(cc12)C(=O)NOCCO	1209
CN(c1ncccc1CNc2nc(Nc3ccc4NC(=O)Cc4c3)ncc2C(F)(F)F)S(=O)(=O)C	1209
Oc1ccc2ccccc2c1SSc3c(O)ccc4ccccc34	1209
C[C@H]1CCC[C@@]2(C)O[C@H]2C[C@H](OC(=O)C[C@H](O)C(C)(C)C(=O)[C@H](C)[C@H]1O)\C(=C\c3csc(C)n3)\C	1209
C[C@]1(CCCN1c2nc(Nc3cc([nH]n3)C4CC4)c5cccn5n2)C(=O)Nc6ccc(F)nc6	1209
CN(NC(=O)CC(=O)NN(C)C(=S)c1ccccc1)C(=S)c2ccccc2	1209
CN1C(=O)N(c2ccc(cc2)C(C)(C)C#N)c3c1cnc4ccc(cc34)c5cnc6ccccc6c5	1209
CN1O[C@H](C[C@@H]1CO)n2ccnn2	1209
CCC\C=C\C=C\C(=O)O[C@H]1\C(=C\C(=O)OC)\C[C@H]2C[C@@H](OC(=O)C[C@H](O)C[C@@H]3C[C@H](OC(=O)C)C(C)(C)[C@](O)(C[C@@H]4C\C(=C\C(=O)OC)\C[C@@H](O4)\C=C\C(C)(C)[C@]1(O)O2)O3)[C@@H](C)O	1209
CN1O[C@@H](C[C@@H]1CO)n2cc(nn2)c3ccc(F)cc3	1209
CN1C(=O)C=C(c2cccc(Cl)c2)c3cc(ccc13)[C@](N)(c4ccc(Cl)cc4)c5cncn5C	1209
OC[C@H](Cc1ccccc1)Nc2nc(Oc3ccc4CCCc4c3)nc5c2ncn5Cc6ccc(cc6)c7ccccc7	1209
CCC1=C[C@@H]2CN(C1)Cc3c([nH]c4ccccc34)[C@@](C2)(C(=O)OC)c5cc6c(cc5OC)N(C)[C@H]7[C@](O)([C@H](OC(=O)C)[C@]8(CC)C=CCN9CC[C@]67[C@H]89)C(=O)OC	1209
CN1O[C@H](C[C@@H]1CO)n2cc(nn2)c3ccc(F)cc3	1209
ONC(=O)CCCCCCC(=O)Nc1ccccc1	1209
CCCCCCCC(=O)O[C@@H]1[C@@H](OC(=O)\C(=C/C)\C)C(=C2[C@@H]3OC(=O)[C@@](C)(O)[C@@]3(O)[C@H](C[C@](C)(OC(=O)C)[C@@H]12)OC(=O)CCC)C	1209
CN1O[C@@H](C[C@@H]1CO)n2cc(nn2)c3ccccc3	1209
CC(=O)O[C@@]12CO[C@@H]1C[C@H](O)[C@]3(C)[C@@H]2[C@H](OC(=O)c4ccccc4)[C@]5(O)C[C@H](OC(=O)[C@H](O)[C@@H](NC(=O)OC(C)(C)C)c6ccccc6)C(=C([C@@H](O)C3=O)C5(C)C)C	1209
COc1cccc2C(=O)c3c(O)c4C[C@](O)(C[C@H](O[C@H]5C[C@H](N)[C@H](O)[C@H](C)O5)c4c(O)c3C(=O)c12)C(=O)CO	1209
CCCCCc1ccc(cc1)c2cn(nn2)[C@H]3C[C@H](CO)N(C)O3	1209
CC(C)CCN1C(C)C(=O)N(C)c2cnc(Nc3cc(F)c(O)c(F)c3)nc12	1209
CCCS(=O)(=O)Nc1ccc(F)c(C(=O)c2c[nH]c3ncc(Cl)cc23)c1F	1209
Fc1cc(cc(c1)C2=N\C(=N/c3ccc(cc3)n4cnc(n4)N5CCOCC5)\NC=C2)N6CCOCC6	1209
CCCc1cn(nn1)[C@@H]2C[C@H](CO)N(C)O2	1209
CN1CCN(Cc2ccc(NC(=O)c3ccc(C)c(c3)C#Cc4cnc5cccnn45)cc2C(F)(F)F)CC1	1209
NC1=NC(=O)N(C=C1)[C@@H]2O[C@H](CO)[C@@H](O)C2(F)F	1209
CCNC(=O)c1noc(c2cc(C(C)C)c(O)cc2O)c1c3ccc(CN4CCOCC4)cc3	1209
C[C@@H](O)[C@H](NC(=O)[C@@H](C)[C@H](O)[C@@H](C)NC(=O)[C@@H](NC(=O)c1nc(nc(N)c1C)[C@H](CC(=O)N)NC[C@H](N)C(=O)N)[C@@H](O[C@@H]2O[C@@H](CO)[C@@H](O)[C@H](O)[C@@H]2O[C@H]3O[C@H](CO)[C@@H](O)[C@H](OC(=O)N)[C@@H]3O)c4c[nH]cn4)C(=O)NCCc5nc(cs5)c6nc(cs6)C(=O)NCCC[S+](C)C	1209
CC(=O)C1=C(C)c2cnc(Nc3ccc(cn3)N4CCNCC4)nc2N(C5CCCC5)C1=O	1209
CS(=O)(=O)O	1209
Fc1ccc(C(=O)NOCC2CC2)c(Nc3ccc(I)cc3Cl)c1F	1209
O=C1C=C(Oc2c1cccc2c3cccc4c5ccccc5sc34)N6CCOCC6	1209
CN(C)C\C=C\C(=O)Nc1cc2c(Nc3ccc(F)c(Cl)c3)ncnc2cc1O[C@H]4CCOC4	1209
CCCCCc1ccc(cc1)c2cn(nn2)[C@@H]3C[C@H](CO)N(C)O3	1209
CC[C@]1(O)C[C@@H]2CN(CCc3c([nH]c4ccccc34)[C@@](C2)(C(=O)OC)c5cc6c(cc5OC)N(C)[C@H]7[C@](O)([C@H](OC(=O)C)[C@]8(CC)C=CCN9CC[C@]67[C@H]89)C(=O)OC)C1	1209
CN(Cc1cnc2nc(N)nc(N)c2n1)c3ccc(cc3)C(=O)N[C@@H](CCC(=O)O)C(=O)O	1209
Cc1cc(ccc1NS(=O)(=O)c2cc(Cl)ccc2Cl)[N+](=O)[O-]	1209
CC(C)c1ccccc1Cc2cc(C(=O)Nc3ccc(cc3)S(=O)(=O)c4ccccc4C(C)(C)C)c(O)c(O)c2O	1209
CO[C@]12[C@H]3N[C@H]3CN1C4=C([C@H]2COC(=O)N)C(=O)C(=C(C)C4=O)N	1209
CS(=O)(=O)N1CCN(Cc2cc3nc(nc(N4CCOCC4)c3s2)c5cccc6[nH]ncc56)CC1	1209
CO[C@@H]1C[C@H](C[C@@H](C)[C@@H]2CC(=O)[C@H](C)\C=C(/C)\[C@@H](O)[C@@H](OC)C(=O)[C@H](C)C[C@H](C)\C=C\C=C\C=C(/C)\[C@H](C[C@@H]3CC[C@@H](C)[C@@](O)(O3)C(=O)C(=O)N4CCCC[C@H]4C(=O)O2)OC)CC[C@H]1OC(=O)C(C)(CO)CO	1209
Ic1cnc(Nc2cccc(NC(=O)N3CCCC3)c2)nc1NCCCNC(=O)c4cccs4	1209
COc1cc(Nc2c(cnc3cc(OCCCN4CCN(C)CC4)c(OC)cc23)C#N)c(Cl)cc1Cl	1209
OC[C@@H](O)CONC(=O)c1ccc(F)c(F)c1Nc2ccc(I)cc2F	1209
NC1(CCC1)c2ccc(cc2)c3nc4C=CN5C(=O)NN=C5c4cc3c6ccccc6	1212
NC1=NC(=O)N(C=C1)[C@@H]2O[C@H](CO)[C@@H](O)[C@@H]2O	1212
NC(=O)Nc1cc(sc1C(=O)N[C@H]2CCCNC2)c3cccc(F)c3	1212
CO[C@@H]1[C@@H](C[C@H]2O[C@]1(C)n3c4ccccc4c5c6CNC(=O)c6c7c8ccccc8n2c7c35)N(C)C(=O)c9ccccc9	1212
COc1cc2c(Nc3ccc(NC(=O)c4ccccc4)cc3)ncnc2cc1OCCCN5CCOCC5	1212
CC[C@@]1(O)C(=O)OCC2=C1C=C3N(Cc4cc5ccccc5nc34)C2=O	1212
OC(=O)c1ccc(cc1C2CCCC2)c3c[nH]c4ncc(cc34)c5ccccc5	1212
CC(=CC[C@@H](O)C1=CC(=O)c2c(O)ccc(O)c2C1=O)C	1212
CNC(=O)c1ccccc1Sc2ccc3c(\C=C\c4ccccn4)n[nH]c3c2	1212
COc1cc(cc(OC)c1O)[C@H]2[C@@H]3[C@H](COC3=O)[C@H](O[C@@H]4O[C@@H]5CO[C@@H](C)O[C@H]5[C@H](O)[C@H]4O)c6cc7OCOc7cc26	1212
C[C@@]1(O)C[C@@H](C1)c2nc(c3ccc4ccc(nc4c3)c5ccccc5)c6c(N)nccn26	1212
CN(c1ncccc1CNc2nc(Nc3ccc4NC(=O)Cc4c3)ncc2C(F)(F)F)S(=O)(=O)C	1212
C[C@H]1CCC[C@@]2(C)O[C@H]2C[C@H](OC(=O)C[C@H](O)C(C)(C)C(=O)[C@H](C)[C@H]1O)\C(=C\c3csc(C)n3)\C	1212
C[C@]1(CCCN1c2nc(Nc3cc([nH]n3)C4CC4)c5cccn5n2)C(=O)Nc6ccc(F)nc6	1212
CN(NC(=O)CC(=O)NN(C)C(=S)c1ccccc1)C(=S)c2ccccc2	1212
CN1C(=O)N(c2ccc(cc2)C(C)(C)C#N)c3c1cnc4ccc(cc34)c5cnc6ccccc6c5	1212
CCC\C=C\C=C\C(=O)O[C@H]1\C(=C\C(=O)OC)\C[C@H]2C[C@@H](OC(=O)C[C@H](O)C[C@@H]3C[C@H](OC(=O)C)C(C)(C)[C@](O)(C[C@@H]4C\C(=C\C(=O)OC)\C[C@@H](O4)\C=C\C(C)(C)[C@]1(O)O2)O3)[C@@H](C)O	1212
CN1C(=O)C=C(c2cccc(Cl)c2)c3cc(ccc13)[C@](N)(c4ccc(Cl)cc4)c5cncn5C	1212
CCC1=C[C@@H]2CN(C1)Cc3c([nH]c4ccccc34)[C@@](C2)(C(=O)OC)c5cc6c(cc5OC)N(C)[C@H]7[C@](O)([C@H](OC(=O)C)[C@]8(CC)C=CCN9CC[C@]67[C@H]89)C(=O)OC	1212
ONC(=O)CCCCCCC(=O)Nc1ccccc1	1212
CCCCCCCC(=O)O[C@@H]1[C@@H](OC(=O)\C(=C/C)\C)C(=C2[C@@H]3OC(=O)[C@@](C)(O)[C@@]3(O)[C@H](C[C@](C)(OC(=O)C)[C@@H]12)OC(=O)CCC)C	1212
CC(=O)O[C@@]12CO[C@@H]1C[C@H](O)[C@]3(C)[C@@H]2[C@H](OC(=O)c4ccccc4)[C@]5(O)C[C@H](OC(=O)[C@H](O)[C@@H](NC(=O)OC(C)(C)C)c6ccccc6)C(=C([C@@H](O)C3=O)C5(C)C)C	1212
COc1cccc2C(=O)c3c(O)c4C[C@](O)(C[C@H](O[C@H]5C[C@H](N)[C@H](O)[C@H](C)O5)c4c(O)c3C(=O)c12)C(=O)CO	1212
Fc1cc(cc(c1)C2=N\C(=N/c3ccc(cc3)n4cnc(n4)N5CCOCC5)\NC=C2)N6CCOCC6	1212
NC1=NC(=O)N(C=C1)[C@@H]2O[C@H](CO)[C@@H](O)C2(F)F	1212
CCNC(=O)c1noc(c2cc(C(C)C)c(O)cc2O)c1c3ccc(CN4CCOCC4)cc3	1212
CC(=O)C1=C(C)c2cnc(Nc3ccc(cn3)N4CCNCC4)nc2N(C5CCCC5)C1=O	1212
CS(=O)(=O)O	1212
N#C\C(=C/1\Nc2ccccc2S1)\c3ccnc(NCCc4cccnc4)n3	1212
Cn1cc(\C=C\2/C(=O)Nc3cccnc23)c4ccccc14	1212
CC[C@]1(O)C[C@@H]2CN(CCc3c([nH]c4ccccc34)[C@@](C2)(C(=O)OC)c5cc6c(cc5OC)N(C)[C@H]7[C@](O)([C@H](OC(=O)C)[C@]8(CC)C=CCN9CC[C@]67[C@H]89)C(=O)OC)C1	1212
Cc1cc(ccc1NS(=O)(=O)c2cc(Cl)ccc2Cl)[N+](=O)[O-]	1212
CC(C)c1ccccc1Cc2cc(C(=O)Nc3ccc(cc3)S(=O)(=O)c4ccccc4C(C)(C)C)c(O)c(O)c2O	1212
CO[C@]12[C@H]3N[C@H]3CN1C4=C([C@H]2COC(=O)N)C(=O)C(=C(C)C4=O)N	1212
CO[C@@H]1C[C@H](C[C@@H](C)[C@@H]2CC(=O)[C@H](C)\C=C(/C)\[C@@H](O)[C@@H](OC)C(=O)[C@H](C)C[C@H](C)\C=C\C=C\C=C(/C)\[C@H](C[C@@H]3CC[C@@H](C)[C@@](O)(O3)C(=O)C(=O)N4CCCC[C@H]4C(=O)O2)OC)CC[C@H]1OC(=O)C(C)(CO)CO	1212
Ic1cnc(Nc2cccc(NC(=O)N3CCCC3)c2)nc1NCCCNC(=O)c4cccs4	1212
COc1cc(Nc2c(cnc3cc(OCCCN4CCN(C)CC4)c(OC)cc23)C#N)c(Cl)cc1Cl	1212
OC[C@@H](O)CONC(=O)c1ccc(F)c(F)c1Nc2ccc(I)cc2F	1212
C[C@]12O[C@H](C[C@]1(O)CO)n3c4ccccc4c5c6C(=O)NCc6c7c8ccccc8n2c7c35	1213
COc1ccc(cc1OC)c2cc3nccn3c(Nc4ncccc4C(=O)N)n2	1213
COc1ccc(cc1CO)c2ccc3c(nc(nc3n2)N4CCOC[C@@H]4C)N5CCOC[C@@H]5C	1213
NC1(CCC1)c2ccc(cc2)c3nc4C=CN5C(=O)NN=C5c4cc3c6ccccc6	1213
NC1=NC(=O)N(C=C1)[C@@H]2O[C@H](CO)[C@@H](O)[C@@H]2O	1213
NC(=O)Nc1cc(sc1C(=O)N[C@H]2CCCNC2)c3cccc(F)c3	1213
CO[C@@H]1[C@@H](C[C@H]2O[C@]1(C)n3c4ccccc4c5c6CNC(=O)c6c7c8ccccc8n2c7c35)N(C)C(=O)c9ccccc9	1213
CO[C@H]1C[C@H](C)CC2=C(NCC=C)C(=O)C=C(NC(=O)\C(=C\C=C/[C@H](OC)[C@@H](OC(=O)N)\C(=C\[C@H](C)[C@H]1O)\C)\C)C2=O	1213
COc1cc2c(Nc3ccc(NC(=O)c4ccccc4)cc3)ncnc2cc1OCCCN5CCOCC5	1213
CC[C@@]1(O)C(=O)OCC2=C1C=C3N(Cc4cc5ccccc5nc34)C2=O	1213
C[C@@H](Nc1ccccc1C(=O)O)C2=CC(=CN3C(=O)C=C(N=C23)N4CCOCC4)C	1213
OC(=O)c1ccc(cc1C2CCCC2)c3c[nH]c4ncc(cc34)c5ccccc5	1213
CC(=CC[C@@H](O)C1=CC(=O)c2c(O)ccc(O)c2C1=O)C	1213
CCc1cc(c(O)cc1O)c2[nH]nc(C)c2c3ccc4OCCOc4c3	1213
COc1cc(cc(OC)c1O)[C@H]2[C@@H]3[C@H](COC3=O)[C@H](O[C@@H]4O[C@@H]5CO[C@@H](C)O[C@H]5[C@H](O)[C@H]4O)c6cc7OCOc7cc26	1213
CN(c1ncccc1CNc2nc(Nc3ccc4NC(=O)Cc4c3)ncc2C(F)(F)F)S(=O)(=O)C	1213
C[C@H]1CCC[C@@]2(C)O[C@H]2C[C@H](OC(=O)C[C@H](O)C(C)(C)C(=O)[C@H](C)[C@H]1O)\C(=C\c3csc(C)n3)\C	1213
C[C@]1(CCCN1c2nc(Nc3cc([nH]n3)C4CC4)c5cccn5n2)C(=O)Nc6ccc(F)nc6	1213
CN(NC(=O)CC(=O)NN(C)C(=S)c1ccccc1)C(=S)c2ccccc2	1213
CN1C(=O)N(c2ccc(cc2)C(C)(C)C#N)c3c1cnc4ccc(cc34)c5cnc6ccccc6c5	1213
CCC\C=C\C=C\C(=O)O[C@H]1\C(=C\C(=O)OC)\C[C@H]2C[C@@H](OC(=O)C[C@H](O)C[C@@H]3C[C@H](OC(=O)C)C(C)(C)[C@](O)(C[C@@H]4C\C(=C\C(=O)OC)\C[C@@H](O4)\C=C\C(C)(C)[C@]1(O)O2)O3)[C@@H](C)O	1213
CN1C(=O)C=C(c2cccc(Cl)c2)c3cc(ccc13)[C@](N)(c4ccc(Cl)cc4)c5cncn5C	1213
CCC1=C[C@@H]2CN(C1)Cc3c([nH]c4ccccc34)[C@@](C2)(C(=O)OC)c5cc6c(cc5OC)N(C)[C@H]7[C@](O)([C@H](OC(=O)C)[C@]8(CC)C=CCN9CC[C@]67[C@H]89)C(=O)OC	1213
ONC(=O)CCCCCCC(=O)Nc1ccccc1	1213
CCCCCCCC(=O)O[C@@H]1[C@@H](OC(=O)\C(=C/C)\C)C(=C2[C@@H]3OC(=O)[C@@](C)(O)[C@@]3(O)[C@H](C[C@](C)(OC(=O)C)[C@@H]12)OC(=O)CCC)C	1213
CC(=O)O[C@@]12CO[C@@H]1C[C@H](O)[C@]3(C)[C@@H]2[C@H](OC(=O)c4ccccc4)[C@]5(O)C[C@H](OC(=O)[C@H](O)[C@@H](NC(=O)OC(C)(C)C)c6ccccc6)C(=C([C@@H](O)C3=O)C5(C)C)C	1213
COc1cccc2C(=O)c3c(O)c4C[C@](O)(C[C@H](O[C@H]5C[C@H](N)[C@H](O)[C@H](C)O5)c4c(O)c3C(=O)c12)C(=O)CO	1213
CCCCCCCCCCCC1=C(O)C(=O)C=C(O)C1=O	1213
CNC(=O)c1ccccc1Sc2ccc3c(\C=C\c4ccccn4)n[nH]c3c2	1213
Fc1cc(cc(c1)C2=N\C(=N/c3ccc(cc3)n4cnc(n4)N5CCOCC5)\NC=C2)N6CCOCC6	1213
CC(=O)Nc1cccc(c1)c2ccc3nc(c4cccnc4N)n(c5ccc(CC(=O)Nc6ccccc6)cc5)c3n2	1213
CN1CCN(Cc2ccc(NC(=O)c3ccc(C)c(c3)C#Cc4cnc5cccnn45)cc2C(F)(F)F)CC1	1213
CC(=O)Nc1cccc(c1)c2ccc3nc(c4cccnc4N)n(c5ccc(CC(=O)Nc6cccc(F)c6)cc5)c3n2	1213
NC1=NC(=O)N(C=C1)[C@@H]2O[C@H](CO)[C@@H](O)C2(F)F	1213
Nc1ncccc1c2nc3ccc(nc3n2c4ccc(CNC(=O)c5cccc(F)c5)cc4)c6cccnc6	1213
Ic1cnc(Nc2cccc(NC(=O)N3CCCC3)c2)nc1NCCCNC(=O)c4cccs4	1213
CCNC(=O)c1noc(c2cc(C(C)C)c(O)cc2O)c1c3ccc(CN4CCOCC4)cc3	1213
C[C@@H](O)[C@H](NC(=O)[C@@H](C)[C@H](O)[C@@H](C)NC(=O)[C@@H](NC(=O)c1nc(nc(N)c1C)[C@H](CC(=O)N)NC[C@H](N)C(=O)N)[C@@H](O[C@@H]2O[C@@H](CO)[C@@H](O)[C@H](O)[C@@H]2O[C@H]3O[C@H](CO)[C@@H](O)[C@H](OC(=O)N)[C@@H]3O)c4c[nH]cn4)C(=O)NCCc5nc(cs5)c6nc(cs6)C(=O)NCCC[S+](C)C	1213
CC(=O)C1=C(C)c2cnc(Nc3ccc(cn3)N4CCNCC4)nc2N(C5CCCC5)C1=O	1213
CC1(C)CCC(=C(CN2CCN(CC2)c3ccc(cc3)C(=O)NS(=O)(=O)c4ccc(N[C@H](CCN5CCOCC5)CSc6ccccc6)c(c4)S(=O)(=O)C(F)(F)F)C1)c7ccc(Cl)cc7	1213
CS(=O)(=O)O	1213
Fc1ccc(C(=O)NOCC2CC2)c(Nc3ccc(I)cc3Cl)c1F	1213
O=C1C=C(Oc2c1cccc2c3cccc4c5ccccc5sc34)N6CCOCC6	1213
N#C\C(=C/1\Nc2ccccc2S1)\c3ccnc(NCCc4cccnc4)n3	1213
CCN(CC)CCCCNc1ncc2cc(c(NC(=O)NC(C)(C)C)nc2n1)c3cc(OC)cc(OC)c3	1213
CC[C@]1(O)C[C@@H]2CN(CCc3c([nH]c4ccccc34)[C@@](C2)(C(=O)OC)c5cc6c(cc5OC)N(C)[C@H]7[C@](O)([C@H](OC(=O)C)[C@]8(CC)C=CCN9CC[C@]67[C@H]89)C(=O)OC)C1	1213
CN(Cc1cnc2nc(N)nc(N)c2n1)c3ccc(cc3)C(=O)N[C@@H](CCC(=O)O)C(=O)O	1213
Cc1cc(ccc1NS(=O)(=O)c2cc(Cl)ccc2Cl)[N+](=O)[O-]	1213
Nc1ncccc1c2nc3ccc(nc3n2c4ccc(CC(=O)Nc5ccccc5)cc4)c6cccnc6	1213
OC[C@@H](O)CONC(=O)c1ccc(F)c(F)c1Nc2ccc(I)cc2F	1213
CC(=O)Nc1cccc(c1)c2ccc3nc(c4cccnc4N)n(c5ccc(CNC(=O)c6ccccc6)cc5)c3n2	1213
CC(C)c1ccccc1Cc2cc(C(=O)Nc3ccc(cc3)S(=O)(=O)c4ccccc4C(C)(C)C)c(O)c(O)c2O	1213
CO[C@]12[C@H]3N[C@H]3CN1C4=C([C@H]2COC(=O)N)C(=O)C(=C(C)C4=O)N	1213
CS(=O)(=O)N1CCN(Cc2cc3nc(nc(N4CCOCC4)c3s2)c5cccc6[nH]ncc56)CC1	1213
CO[C@@H]1C[C@H](C[C@@H](C)[C@@H]2CC(=O)[C@H](C)\C=C(/C)\[C@@H](O)[C@@H](OC)C(=O)[C@H](C)C[C@H](C)\C=C\C=C\C=C(/C)\[C@H](C[C@@H]3CC[C@@H](C)[C@@](O)(O3)C(=O)C(=O)N4CCCC[C@H]4C(=O)O2)OC)CC[C@H]1OC(=O)C(C)(CO)CO	1213
CC1(C)CNc2cc(NC(=O)c3cccnc3NCc4ccncc4)ccc12	1213
O=C1Nc2ccccc2N1C3CCN(Cc4ccc(cc4)c5nc6cc7[nH]cnc7cc6nc5c8ccccc8)CC3	1213
CC(=O)Nc1cccc(c1)c2ccc3nc(c4cccnc4N)n(c5ccc(CNC(=O)c6cccc(F)c6)cc5)c3n2	1213
CN(c1ccc2c(C)n(C)nc2c1)c3ccnc(Nc4ccc(C)c(c4)S(=O)(=O)N)n3	1213
Nc1ncccc1c2nc3ccc(nc3n2c4ccc(CNC(=O)c5ccccc5)cc4)c6ccccc6	1213
C[C@]12O[C@H](C[C@]1(O)CO)n3c4ccccc4c5c6C(=O)NCc6c7c8ccccc8n2c7c35	1214
COc1ccc(cc1OC)c2cc3nccn3c(Nc4ncccc4C(=O)N)n2	1214
COc1ccc(cc1CO)c2ccc3c(nc(nc3n2)N4CCOC[C@@H]4C)N5CCOC[C@@H]5C	1214
NC1=NC(=O)N(C=C1)[C@@H]2O[C@H](CO)[C@@H](O)[C@@H]2O	1214
NC(=O)Nc1cc(sc1C(=O)N[C@H]2CCCNC2)c3cccc(F)c3	1214
CO[C@@H]1[C@@H](C[C@H]2O[C@]1(C)n3c4ccccc4c5c6CNC(=O)c6c7c8ccccc8n2c7c35)N(C)C(=O)c9ccccc9	1214
CO[C@H]1C[C@H](C)CC2=C(NCC=C)C(=O)C=C(NC(=O)\C(=C\C=C/[C@H](OC)[C@@H](OC(=O)N)\C(=C\[C@H](C)[C@H]1O)\C)\C)C2=O	1214
COc1cc(F)c(F)c(Nc2ccc(I)cc2F)c1NS(=O)(=O)C3(CC(O)CO)CC3	1214
CC[C@@]1(O)C(=O)OCC2=C1C=C3N(Cc4cc5ccccc5nc34)C2=O	1214
CC(=CC[C@@H](O)C1=CC(=O)c2c(O)ccc(O)c2C1=O)C	1214
COc1cc(cc(OC)c1O)[C@H]2[C@@H]3[C@H](COC3=O)[C@H](O[C@@H]4O[C@@H]5CO[C@@H](C)O[C@H]5[C@H](O)[C@H]4O)c6cc7OCOc7cc26	1214
Cn1cnc2c(F)c(Nc3ccc(Br)cc3Cl)c(cc12)C(=O)NOCCO	1214
CN(c1ncccc1CNc2nc(Nc3ccc4NC(=O)Cc4c3)ncc2C(F)(F)F)S(=O)(=O)C	1214
C[C@H]1CCC[C@@]2(C)O[C@H]2C[C@H](OC(=O)C[C@H](O)C(C)(C)C(=O)[C@H](C)[C@H]1O)\C(=C\c3csc(C)n3)\C	1214
C[C@]1(CCCN1c2nc(Nc3cc([nH]n3)C4CC4)c5cccn5n2)C(=O)Nc6ccc(F)nc6	1214
Cc1cn(cn1)c2cc(NC(=O)c3ccc(C)c(Nc4nccc(n4)c5cccnc5)c3)cc(c2)C(F)(F)F	1214
CN(NC(=O)CC(=O)NN(C)C(=S)c1ccccc1)C(=S)c2ccccc2	1214
CN1C(=O)N(c2ccc(cc2)C(C)(C)C#N)c3c1cnc4ccc(cc34)c5cnc6ccccc6c5	1214
CCC\C=C\C=C\C(=O)O[C@H]1\C(=C\C(=O)OC)\C[C@H]2C[C@@H](OC(=O)C[C@H](O)C[C@@H]3C[C@H](OC(=O)C)C(C)(C)[C@](O)(C[C@@H]4C\C(=C\C(=O)OC)\C[C@@H](O4)\C=C\C(C)(C)[C@]1(O)O2)O3)[C@@H](C)O	1214
CN1C(=O)C=C(c2cccc(Cl)c2)c3cc(ccc13)[C@](N)(c4ccc(Cl)cc4)c5cncn5C	1214
CCC1=C[C@@H]2CN(C1)Cc3c([nH]c4ccccc34)[C@@](C2)(C(=O)OC)c5cc6c(cc5OC)N(C)[C@H]7[C@](O)([C@H](OC(=O)C)[C@]8(CC)C=CCN9CC[C@]67[C@H]89)C(=O)OC	1214
ONC(=O)CCCCCCC(=O)Nc1ccccc1	1214
CCCCCCCC(=O)O[C@@H]1[C@@H](OC(=O)\C(=C/C)\C)C(=C2[C@@H]3OC(=O)[C@@](C)(O)[C@@]3(O)[C@H](C[C@](C)(OC(=O)C)[C@@H]12)OC(=O)CCC)C	1214
CC(=O)O[C@@]12CO[C@@H]1C[C@H](O)[C@]3(C)[C@@H]2[C@H](OC(=O)c4ccccc4)[C@]5(O)C[C@H](OC(=O)[C@H](O)[C@@H](NC(=O)OC(C)(C)C)c6ccccc6)C(=C([C@@H](O)C3=O)C5(C)C)C	1214
COc1cccc2C(=O)c3c(O)c4C[C@](O)(C[C@H](O[C@H]5C[C@H](N)[C@H](O)[C@H](C)O5)c4c(O)c3C(=O)c12)C(=O)CO	1214
CCCS(=O)(=O)Nc1ccc(F)c(C(=O)c2c[nH]c3ncc(Cl)cc23)c1F	1214
Fc1cc(cc(c1)C2=N\C(=N/c3ccc(cc3)n4cnc(n4)N5CCOCC5)\NC=C2)N6CCOCC6	1214
CN1CCN(Cc2ccc(NC(=O)c3ccc(C)c(c3)C#Cc4cnc5cccnn45)cc2C(F)(F)F)CC1	1214
NC1=NC(=O)N(C=C1)[C@@H]2O[C@H](CO)[C@@H](O)C2(F)F	1214
CCNC(=O)c1noc(c2cc(C(C)C)c(O)cc2O)c1c3ccc(CN4CCOCC4)cc3	1214
C[C@@H](O)[C@H](NC(=O)[C@@H](C)[C@H](O)[C@@H](C)NC(=O)[C@@H](NC(=O)c1nc(nc(N)c1C)[C@H](CC(=O)N)NC[C@H](N)C(=O)N)[C@@H](O[C@@H]2O[C@@H](CO)[C@@H](O)[C@H](O)[C@@H]2O[C@H]3O[C@H](CO)[C@@H](O)[C@H](OC(=O)N)[C@@H]3O)c4c[nH]cn4)C(=O)NCCc5nc(cs5)c6nc(cs6)C(=O)NCCC[S+](C)C	1214
CC(=O)C1=C(C)c2cnc(Nc3ccc(cn3)N4CCNCC4)nc2N(C5CCCC5)C1=O	1214
CC1(C)CCC(=C(CN2CCN(CC2)c3ccc(cc3)C(=O)NS(=O)(=O)c4ccc(N[C@H](CCN5CCOCC5)CSc6ccccc6)c(c4)S(=O)(=O)C(F)(F)F)C1)c7ccc(Cl)cc7	1214
CS(=O)(=O)O	1214
Fc1ccc(C(=O)NOCC2CC2)c(Nc3ccc(I)cc3Cl)c1F	1214
N#C\C(=C/1\Nc2ccccc2S1)\c3ccnc(NCCc4cccnc4)n3	1214
CC[C@]1(O)C[C@@H]2CN(CCc3c([nH]c4ccccc34)[C@@](C2)(C(=O)OC)c5cc6c(cc5OC)N(C)[C@H]7[C@](O)([C@H](OC(=O)C)[C@]8(CC)C=CCN9CC[C@]67[C@H]89)C(=O)OC)C1	1214
CN(Cc1cnc2nc(N)nc(N)c2n1)c3ccc(cc3)C(=O)N[C@@H](CCC(=O)O)C(=O)O	1214
Cc1cc(ccc1NS(=O)(=O)c2cc(Cl)ccc2Cl)[N+](=O)[O-]	1214
Cc1c[nH]c(n1)c2cnc(NCCNc3ccc(cn3)C#N)nc2c4ccc(Cl)cc4Cl	1214
CC(C)c1ccccc1Cc2cc(C(=O)Nc3ccc(cc3)S(=O)(=O)c4ccccc4C(C)(C)C)c(O)c(O)c2O	1214
CO[C@]12[C@H]3N[C@H]3CN1C4=C([C@H]2COC(=O)N)C(=O)C(=C(C)C4=O)N	1214
CO[C@@H]1C[C@H](C[C@@H](C)[C@@H]2CC(=O)[C@H](C)\C=C(/C)\[C@@H](O)[C@@H](OC)C(=O)[C@H](C)C[C@H](C)\C=C\C=C\C=C(/C)\[C@H](C[C@@H]3CC[C@@H](C)[C@@](O)(O3)C(=O)C(=O)N4CCCC[C@H]4C(=O)O2)OC)CC[C@H]1OC(=O)C(C)(CO)CO	1214
Ic1cnc(Nc2cccc(NC(=O)N3CCCC3)c2)nc1NCCCNC(=O)c4cccs4	1214
COc1cc2ncnc(Nc3ccc(F)c(Cl)c3)c2cc1OCCCN4CCOCC4	1214
OC[C@@H](O)CONC(=O)c1ccc(F)c(F)c1Nc2ccc(I)cc2F	1214
C[C@]12O[C@H](C[C@]1(O)CO)n3c4ccccc4c5c6C(=O)NCc6c7c8ccccc8n2c7c35	1215
COc1ccc(cc1CO)c2ccc3c(nc(nc3n2)N4CCOC[C@@H]4C)N5CCOC[C@@H]5C	1215
NC1=NC(=O)N(C=C1)[C@@H]2O[C@H](CO)[C@@H](O)[C@@H]2O	1215
NC(=O)Nc1cc(sc1C(=O)N[C@H]2CCCNC2)c3cccc(F)c3	1215
CO[C@@H]1[C@@H](C[C@H]2O[C@]1(C)n3c4ccccc4c5c6CNC(=O)c6c7c8ccccc8n2c7c35)N(C)C(=O)c9ccccc9	1215
Oc1ccc2[nH]c3cc(c4ccccc4Cl)c5C(=O)NC(=O)c5c3c2c1	1215
CC[C@@]1(O)C(=O)OCC2=C1C=C3N(Cc4cc5ccccc5nc34)C2=O	1215
CC(=CC[C@@H](O)C1=CC(=O)c2c(O)ccc(O)c2C1=O)C	1215
C[C@H]1CCC[C@@]2(C)O[C@H]2C[C@H](OC(=O)C[C@H](O)C(C)(C)C(=O)[C@H](C)[C@H]1O)\C(=C\c3csc(C)n3)\C	1215
C[C@]1(CCCN1c2nc(Nc3cc([nH]n3)C4CC4)c5cccn5n2)C(=O)Nc6ccc(F)nc6	1215
CN(NC(=O)CC(=O)NN(C)C(=S)c1ccccc1)C(=S)c2ccccc2	1215
CN1C(=O)N(c2ccc(cc2)C(C)(C)C#N)c3c1cnc4ccc(cc34)c5cnc6ccccc6c5	1215
CCC\C=C\C=C\C(=O)O[C@H]1\C(=C\C(=O)OC)\C[C@H]2C[C@@H](OC(=O)C[C@H](O)C[C@@H]3C[C@H](OC(=O)C)C(C)(C)[C@](O)(C[C@@H]4C\C(=C\C(=O)OC)\C[C@@H](O4)\C=C\C(C)(C)[C@]1(O)O2)O3)[C@@H](C)O	1215
CN1C(=O)C=C(c2cccc(Cl)c2)c3cc(ccc13)[C@](N)(c4ccc(Cl)cc4)c5cncn5C	1215
CCC1=C[C@@H]2CN(C1)Cc3c([nH]c4ccccc34)[C@@](C2)(C(=O)OC)c5cc6c(cc5OC)N(C)[C@H]7[C@](O)([C@H](OC(=O)C)[C@]8(CC)C=CCN9CC[C@]67[C@H]89)C(=O)OC	1215
ONC(=O)CCCCCCC(=O)Nc1ccccc1	1215
CCCCCCCC(=O)O[C@@H]1[C@@H](OC(=O)\C(=C/C)\C)C(=C2[C@@H]3OC(=O)[C@@](C)(O)[C@@]3(O)[C@H](C[C@](C)(OC(=O)C)[C@@H]12)OC(=O)CCC)C	1215
CC(=O)O[C@@]12CO[C@@H]1C[C@H](O)[C@]3(C)[C@@H]2[C@H](OC(=O)c4ccccc4)[C@]5(O)C[C@H](OC(=O)[C@H](O)[C@@H](NC(=O)OC(C)(C)C)c6ccccc6)C(=C([C@@H](O)C3=O)C5(C)C)C	1215
COc1cccc2C(=O)c3c(O)c4C[C@](O)(C[C@H](O[C@H]5C[C@H](N)[C@H](O)[C@H](C)O5)c4c(O)c3C(=O)c12)C(=O)CO	1215
Fc1cc(cc(c1)C2=N\C(=N/c3ccc(cc3)n4cnc(n4)N5CCOCC5)\NC=C2)N6CCOCC6	1215
NC1=NC(=O)N(C=C1)[C@@H]2O[C@H](CO)[C@@H](O)C2(F)F	1215
CCNC(=O)c1noc(c2cc(C(C)C)c(O)cc2O)c1c3ccc(CN4CCOCC4)cc3	1215
CC(=O)C1=C(C)c2cnc(Nc3ccc(cn3)N4CCNCC4)nc2N(C5CCCC5)C1=O	1215
CC1(C)CCC(=C(CN2CCN(CC2)c3ccc(cc3)C(=O)NS(=O)(=O)c4ccc(N[C@H](CCN5CCOCC5)CSc6ccccc6)c(c4)S(=O)(=O)C(F)(F)F)C1)c7ccc(Cl)cc7	1215
CS(=O)(=O)O	1215
CC[C@]1(O)C[C@@H]2CN(CCc3c([nH]c4ccccc34)[C@@](C2)(C(=O)OC)c5cc6c(cc5OC)N(C)[C@H]7[C@](O)([C@H](OC(=O)C)[C@]8(CC)C=CCN9CC[C@]67[C@H]89)C(=O)OC)C1	1215
CN(Cc1cnc2nc(N)nc(N)c2n1)c3ccc(cc3)C(=O)N[C@@H](CCC(=O)O)C(=O)O	1215
Cc1cc(ccc1NS(=O)(=O)c2cc(Cl)ccc2Cl)[N+](=O)[O-]	1215
CC(C)c1ccccc1Cc2cc(C(=O)Nc3ccc(cc3)S(=O)(=O)c4ccccc4C(C)(C)C)c(O)c(O)c2O	1215
CO[C@]12[C@H]3N[C@H]3CN1C4=C([C@H]2COC(=O)N)C(=O)C(=C(C)C4=O)N	1215
CO[C@@H]1C[C@H](C[C@@H](C)[C@@H]2CC(=O)[C@H](C)\C=C(/C)\[C@@H](O)[C@@H](OC)C(=O)[C@H](C)C[C@H](C)\C=C\C=C\C=C(/C)\[C@H](C[C@@H]3CC[C@@H](C)[C@@](O)(O3)C(=O)C(=O)N4CCCC[C@H]4C(=O)O2)OC)CC[C@H]1OC(=O)C(C)(CO)CO	1215
Ic1cnc(Nc2cccc(NC(=O)N3CCCC3)c2)nc1NCCCNC(=O)c4cccs4	1215
OC[C@@H](O)CONC(=O)c1ccc(F)c(F)c1Nc2ccc(I)cc2F	1215
C[C@]12O[C@H](C[C@]1(O)CO)n3c4ccccc4c5c6C(=O)NCc6c7c8ccccc8n2c7c35	1216
COc1ccc(cc1CO)c2ccc3c(nc(nc3n2)N4CCOC[C@@H]4C)N5CCOC[C@@H]5C	1216
NC1(CCC1)c2ccc(cc2)c3nc4C=CN5C(=O)NN=C5c4cc3c6ccccc6	1216
NC1=NC(=O)N(C=C1)[C@@H]2O[C@H](CO)[C@@H](O)[C@@H]2O	1216
NC(=O)Nc1cc(sc1C(=O)N[C@H]2CCCNC2)c3cccc(F)c3	1216
CO[C@@H]1[C@@H](C[C@H]2O[C@]1(C)n3c4ccccc4c5c6CNC(=O)c6c7c8ccccc8n2c7c35)N(C)C(=O)c9ccccc9	1216
CO[C@H]1C[C@H](C)CC2=C(NCC=C)C(=O)C=C(NC(=O)\C(=C\C=C/[C@H](OC)[C@@H](OC(=O)N)\C(=C\[C@H](C)[C@H]1O)\C)\C)C2=O	1216
Oc1ccc2[nH]c3cc(c4ccccc4Cl)c5C(=O)NC(=O)c5c3c2c1	1216
CC[C@@]1(O)C(=O)OCC2=C1C=C3N(Cc4cc5ccccc5nc34)C2=O	1216
CC(=CC[C@@H](O)C1=CC(=O)c2c(O)ccc(O)c2C1=O)C	1216
CCc1cc(c(O)cc1O)c2[nH]nc(C)c2c3ccc4OCCOc4c3	1216
COc1cc(cc(OC)c1O)[C@H]2[C@@H]3[C@H](COC3=O)[C@H](O[C@@H]4O[C@@H]5CO[C@@H](C)O[C@H]5[C@H](O)[C@H]4O)c6cc7OCOc7cc26	1216
Cn1cnc2c(F)c(Nc3ccc(Br)cc3Cl)c(cc12)C(=O)NOCCO	1216
C[C@H]1CCC[C@@]2(C)O[C@H]2C[C@H](OC(=O)C[C@H](O)C(C)(C)C(=O)[C@H](C)[C@H]1O)\C(=C\c3csc(C)n3)\C	1216
C[C@]1(CCCN1c2nc(Nc3cc([nH]n3)C4CC4)c5cccn5n2)C(=O)Nc6ccc(F)nc6	1216
CN(NC(=O)CC(=O)NN(C)C(=S)c1ccccc1)C(=S)c2ccccc2	1216
CN1C(=O)N(c2ccc(cc2)C(C)(C)C#N)c3c1cnc4ccc(cc34)c5cnc6ccccc6c5	1216
CCC\C=C\C=C\C(=O)O[C@H]1\C(=C\C(=O)OC)\C[C@H]2C[C@@H](OC(=O)C[C@H](O)C[C@@H]3C[C@H](OC(=O)C)C(C)(C)[C@](O)(C[C@@H]4C\C(=C\C(=O)OC)\C[C@@H](O4)\C=C\C(C)(C)[C@]1(O)O2)O3)[C@@H](C)O	1216
CN1C(=O)C=C(c2cccc(Cl)c2)c3cc(ccc13)[C@](N)(c4ccc(Cl)cc4)c5cncn5C	1216
CCC1=C[C@@H]2CN(C1)Cc3c([nH]c4ccccc34)[C@@](C2)(C(=O)OC)c5cc6c(cc5OC)N(C)[C@H]7[C@](O)([C@H](OC(=O)C)[C@]8(CC)C=CCN9CC[C@]67[C@H]89)C(=O)OC	1216
ONC(=O)CCCCCCC(=O)Nc1ccccc1	1216
CCCCCCCC(=O)O[C@@H]1[C@@H](OC(=O)\C(=C/C)\C)C(=C2[C@@H]3OC(=O)[C@@](C)(O)[C@@]3(O)[C@H](C[C@](C)(OC(=O)C)[C@@H]12)OC(=O)CCC)C	1216
CC(=O)O[C@@]12CO[C@@H]1C[C@H](O)[C@]3(C)[C@@H]2[C@H](OC(=O)c4ccccc4)[C@]5(O)C[C@H](OC(=O)[C@H](O)[C@@H](NC(=O)OC(C)(C)C)c6ccccc6)C(=C([C@@H](O)C3=O)C5(C)C)C	1216
COc1cccc2C(=O)c3c(O)c4C[C@](O)(C[C@H](O[C@H]5C[C@H](N)[C@H](O)[C@H](C)O5)c4c(O)c3C(=O)c12)C(=O)CO	1216
Fc1cc(cc(c1)C2=N\C(=N/c3ccc(cc3)n4cnc(n4)N5CCOCC5)\NC=C2)N6CCOCC6	1216
NC1=NC(=O)N(C=C1)[C@@H]2O[C@H](CO)[C@@H](O)C2(F)F	1216
CCNC(=O)c1noc(c2cc(C(C)C)c(O)cc2O)c1c3ccc(CN4CCOCC4)cc3	1216
C[C@@H](O)[C@H](NC(=O)[C@@H](C)[C@H](O)[C@@H](C)NC(=O)[C@@H](NC(=O)c1nc(nc(N)c1C)[C@H](CC(=O)N)NC[C@H](N)C(=O)N)[C@@H](O[C@@H]2O[C@@H](CO)[C@@H](O)[C@H](O)[C@@H]2O[C@H]3O[C@H](CO)[C@@H](O)[C@H](OC(=O)N)[C@@H]3O)c4c[nH]cn4)C(=O)NCCc5nc(cs5)c6nc(cs6)C(=O)NCCC[S+](C)C	1216
CC(=O)C1=C(C)c2cnc(Nc3ccc(cn3)N4CCNCC4)nc2N(C5CCCC5)C1=O	1216
CS(=O)(=O)O	1216
N#C\C(=C/1\Nc2ccccc2S1)\c3ccnc(NCCc4cccnc4)n3	1216
CN(C)C\C=C\C(=O)Nc1cc2c(Nc3ccc(F)c(Cl)c3)ncnc2cc1O[C@H]4CCOC4	1216
CC[C@]1(O)C[C@@H]2CN(CCc3c([nH]c4ccccc34)[C@@](C2)(C(=O)OC)c5cc6c(cc5OC)N(C)[C@H]7[C@](O)([C@H](OC(=O)C)[C@]8(CC)C=CCN9CC[C@]67[C@H]89)C(=O)OC)C1	1216
CN(Cc1cnc2nc(N)nc(N)c2n1)c3ccc(cc3)C(=O)N[C@@H](CCC(=O)O)C(=O)O	1216
Cc1cc(ccc1NS(=O)(=O)c2cc(Cl)ccc2Cl)[N+](=O)[O-]	1216
CC(C)c1ccccc1Cc2cc(C(=O)Nc3ccc(cc3)S(=O)(=O)c4ccccc4C(C)(C)C)c(O)c(O)c2O	1216
CO[C@]12[C@H]3N[C@H]3CN1C4=C([C@H]2COC(=O)N)C(=O)C(=C(C)C4=O)N	1216
CS(=O)(=O)N1CCN(Cc2cc3nc(nc(N4CCOCC4)c3s2)c5cccc6[nH]ncc56)CC1	1216
CO[C@@H]1C[C@H](C[C@@H](C)[C@@H]2CC(=O)[C@H](C)\C=C(/C)\[C@@H](O)[C@@H](OC)C(=O)[C@H](C)C[C@H](C)\C=C\C=C\C=C(/C)\[C@H](C[C@@H]3CC[C@@H](C)[C@@](O)(O3)C(=O)C(=O)N4CCCC[C@H]4C(=O)O2)OC)CC[C@H]1OC(=O)C(C)(CO)CO	1216
Ic1cnc(Nc2cccc(NC(=O)N3CCCC3)c2)nc1NCCCNC(=O)c4cccs4	1216
COc1cc2ncnc(Nc3ccc(F)c(Cl)c3)c2cc1OCCCN4CCOCC4	1216
C[C@]12O[C@H](C[C@]1(O)CO)n3c4ccccc4c5c6C(=O)NCc6c7c8ccccc8n2c7c35	1217
COc1ccc(cc1OC)c2cc3nccn3c(Nc4ncccc4C(=O)N)n2	1217
COc1ccc(cc1CO)c2ccc3c(nc(nc3n2)N4CCOC[C@@H]4C)N5CCOC[C@@H]5C	1217
NC1=NC(=O)N(C=C1)[C@@H]2O[C@H](CO)[C@@H](O)[C@@H]2O	1217
NC(=O)Nc1cc(sc1C(=O)N[C@H]2CCCNC2)c3cccc(F)c3	1217
CO[C@@H]1[C@@H](C[C@H]2O[C@]1(C)n3c4ccccc4c5c6CNC(=O)c6c7c8ccccc8n2c7c35)N(C)C(=O)c9ccccc9	1217
CO[C@H]1C[C@H](C)CC2=C(NCC=C)C(=O)C=C(NC(=O)\C(=C\C=C/[C@H](OC)[C@@H](OC(=O)N)\C(=C\[C@H](C)[C@H]1O)\C)\C)C2=O	1217
COc1cc(F)c(F)c(Nc2ccc(I)cc2F)c1NS(=O)(=O)C3(CC(O)CO)CC3	1217
Oc1ccc2[nH]c3cc(c4ccccc4Cl)c5C(=O)NC(=O)c5c3c2c1	1217
CC[C@@]1(O)C(=O)OCC2=C1C=C3N(Cc4cc5ccccc5nc34)C2=O	1217
OC(=O)c1ccc(cc1C2CCCC2)c3c[nH]c4ncc(cc34)c5ccccc5	1217
CC(=CC[C@@H](O)C1=CC(=O)c2c(O)ccc(O)c2C1=O)C	1217
COc1cc(cc(OC)c1O)[C@H]2[C@@H]3[C@H](COC3=O)[C@H](O[C@@H]4O[C@@H]5CO[C@@H](C)O[C@H]5[C@H](O)[C@H]4O)c6cc7OCOc7cc26	1217
Cn1cnc2c(F)c(Nc3ccc(Br)cc3Cl)c(cc12)C(=O)NOCCO	1217
CN(c1ncccc1CNc2nc(Nc3ccc4NC(=O)Cc4c3)ncc2C(F)(F)F)S(=O)(=O)C	1217
C[C@H]1CCC[C@@]2(C)O[C@H]2C[C@H](OC(=O)C[C@H](O)C(C)(C)C(=O)[C@H](C)[C@H]1O)\C(=C\c3csc(C)n3)\C	1217
C[C@]1(CCCN1c2nc(Nc3cc([nH]n3)C4CC4)c5cccn5n2)C(=O)Nc6ccc(F)nc6	1217
CN(NC(=O)CC(=O)NN(C)C(=S)c1ccccc1)C(=S)c2ccccc2	1217
CN1C(=O)N(c2ccc(cc2)C(C)(C)C#N)c3c1cnc4ccc(cc34)c5cnc6ccccc6c5	1217
CCC\C=C\C=C\C(=O)O[C@H]1\C(=C\C(=O)OC)\C[C@H]2C[C@@H](OC(=O)C[C@H](O)C[C@@H]3C[C@H](OC(=O)C)C(C)(C)[C@](O)(C[C@@H]4C\C(=C\C(=O)OC)\C[C@@H](O4)\C=C\C(C)(C)[C@]1(O)O2)O3)[C@@H](C)O	1217
CN1C(=O)C=C(c2cccc(Cl)c2)c3cc(ccc13)[C@](N)(c4ccc(Cl)cc4)c5cncn5C	1217
OC[C@H](Cc1ccccc1)Nc2nc(Oc3ccc4CCCc4c3)nc5c2ncn5Cc6ccc(cc6)c7ccccc7	1217
COC(=O)[C@H](CCSC)NC(=O)c1ccc(NC[C@@H](N)CS)cc1c2ccccc2	1217
CCC1=C[C@@H]2CN(C1)Cc3c([nH]c4ccccc34)[C@@](C2)(C(=O)OC)c5cc6c(cc5OC)N(C)[C@H]7[C@](O)([C@H](OC(=O)C)[C@]8(CC)C=CCN9CC[C@]67[C@H]89)C(=O)OC	1217
ONC(=O)CCCCCCC(=O)Nc1ccccc1	1217
CCCCCCCC(=O)O[C@@H]1[C@@H](OC(=O)\C(=C/C)\C)C(=C2[C@@H]3OC(=O)[C@@](C)(O)[C@@]3(O)[C@H](C[C@](C)(OC(=O)C)[C@@H]12)OC(=O)CCC)C	1217
CC(=O)O[C@@]12CO[C@@H]1C[C@H](O)[C@]3(C)[C@@H]2[C@H](OC(=O)c4ccccc4)[C@]5(O)C[C@H](OC(=O)[C@H](O)[C@@H](NC(=O)OC(C)(C)C)c6ccccc6)C(=C([C@@H](O)C3=O)C5(C)C)C	1217
COc1cccc2C(=O)c3c(O)c4C[C@](O)(C[C@H](O[C@H]5C[C@H](N)[C@H](O)[C@H](C)O5)c4c(O)c3C(=O)c12)C(=O)CO	1217
CCCCCCCCCCCC1=C(O)C(=O)C=C(O)C1=O	1217
CC(C)CCN1C(C)C(=O)N(C)c2cnc(Nc3cc(F)c(O)c(F)c3)nc12	1217
Fc1cc(cc(c1)C2=N\C(=N/c3ccc(cc3)n4cnc(n4)N5CCOCC5)\NC=C2)N6CCOCC6	1217
NC1=NC(=O)N(C=C1)[C@@H]2O[C@H](CO)[C@@H](O)C2(F)F	1217
CCNC(=O)c1noc(c2cc(C(C)C)c(O)cc2O)c1c3ccc(CN4CCOCC4)cc3	1217
C[C@@H](O)[C@H](NC(=O)[C@@H](C)[C@H](O)[C@@H](C)NC(=O)[C@@H](NC(=O)c1nc(nc(N)c1C)[C@H](CC(=O)N)NC[C@H](N)C(=O)N)[C@@H](O[C@@H]2O[C@@H](CO)[C@@H](O)[C@H](O)[C@@H]2O[C@H]3O[C@H](CO)[C@@H](O)[C@H](OC(=O)N)[C@@H]3O)c4c[nH]cn4)C(=O)NCCc5nc(cs5)c6nc(cs6)C(=O)NCCC[S+](C)C	1217
CC(=O)C1=C(C)c2cnc(Nc3ccc(cn3)N4CCNCC4)nc2N(C5CCCC5)C1=O	1217
CS(=O)(=O)O	1217
N#C\C(=C/1\Nc2ccccc2S1)\c3ccnc(NCCc4cccnc4)n3	1217
CN(C)C\C=C\C(=O)Nc1cc2c(Nc3ccc(F)c(Cl)c3)ncnc2cc1O[C@H]4CCOC4	1217
CC[C@]1(O)C[C@@H]2CN(CCc3c([nH]c4ccccc34)[C@@](C2)(C(=O)OC)c5cc6c(cc5OC)N(C)[C@H]7[C@](O)([C@H](OC(=O)C)[C@]8(CC)C=CCN9CC[C@]67[C@H]89)C(=O)OC)C1	1217
CN(Cc1cnc2nc(N)nc(N)c2n1)c3ccc(cc3)C(=O)N[C@@H](CCC(=O)O)C(=O)O	1217
Cc1cc(ccc1NS(=O)(=O)c2cc(Cl)ccc2Cl)[N+](=O)[O-]	1217
CC(C)c1ccccc1Cc2cc(C(=O)Nc3ccc(cc3)S(=O)(=O)c4ccccc4C(C)(C)C)c(O)c(O)c2O	1217
CO[C@]12[C@H]3N[C@H]3CN1C4=C([C@H]2COC(=O)N)C(=O)C(=C(C)C4=O)N	1217
CS(=O)(=O)N1CCN(Cc2cc3nc(nc(N4CCOCC4)c3s2)c5cccc6[nH]ncc56)CC1	1217
CO[C@@H]1C[C@H](C[C@@H](C)[C@@H]2CC(=O)[C@H](C)\C=C(/C)\[C@@H](O)[C@@H](OC)C(=O)[C@H](C)C[C@H](C)\C=C\C=C\C=C(/C)\[C@H](C[C@@H]3CC[C@@H](C)[C@@](O)(O3)C(=O)C(=O)N4CCCC[C@H]4C(=O)O2)OC)CC[C@H]1OC(=O)C(C)(CO)CO	1217
Ic1cnc(Nc2cccc(NC(=O)N3CCCC3)c2)nc1NCCCNC(=O)c4cccs4	1217
COc1cc(Nc2c(cnc3cc(OCCCN4CCN(C)CC4)c(OC)cc23)C#N)c(Cl)cc1Cl	1217
COc1cc2ncnc(Nc3ccc(F)c(Cl)c3)c2cc1OCCCN4CCOCC4	1217
OC[C@@H](O)CONC(=O)c1ccc(F)c(F)c1Nc2ccc(I)cc2F	1217
CN(c1ncccc1CNc2nc(Nc3ccc4NC(=O)Cc4c3)ncc2C(F)(F)F)S(=O)(=O)C	1218
C[C@H]1CCC[C@@]2(C)O[C@H]2C[C@H](OC(=O)C[C@H](O)C(C)(C)C(=O)[C@H](C)[C@H]1O)\C(=C\c3csc(C)n3)\C	1218
Cc1cc(ccc1NS(=O)(=O)c2cc(Cl)ccc2Cl)[N+](=O)[O-]	1218
Fc1cc(cc(c1)C2=N\C(=N/c3ccc(cc3)n4cnc(n4)N5CCOCC5)\NC=C2)N6CCOCC6	1218
C[C@]1(CCCN1c2nc(Nc3cc([nH]n3)C4CC4)c5cccn5n2)C(=O)Nc6ccc(F)nc6	1218
CN1CCN(Cc2ccc(NC(=O)c3ccc(C)c(c3)C#Cc4cnc5cccnn45)cc2C(F)(F)F)CC1	1218
NC1=NC(=O)N(C=C1)[C@@H]2O[C@H](CO)[C@@H](O)C2(F)F	1218
CO[C@]12[C@H]3N[C@H]3CN1C4=C([C@H]2COC(=O)N)C(=O)C(=C(C)C4=O)N	1218
CCNC(=O)c1noc(c2cc(C(C)C)c(O)cc2O)c1c3ccc(CN4CCOCC4)cc3	1218
CN1C(=O)C=C(c2cccc(Cl)c2)c3cc(ccc13)[C@](N)(c4ccc(Cl)cc4)c5cncn5C	1218
CS(=O)(=O)O	1218
C[C@@H](O)[C@H](NC(=O)[C@@H](C)[C@H](O)[C@@H](C)NC(=O)[C@@H](NC(=O)c1nc(nc(N)c1C)[C@H](CC(=O)N)NC[C@H](N)C(=O)N)[C@@H](O[C@@H]2O[C@@H](CO)[C@@H](O)[C@H](O)[C@@H]2O[C@H]3O[C@H](CO)[C@@H](O)[C@H](OC(=O)N)[C@@H]3O)c4c[nH]cn4)C(=O)NCCc5nc(cs5)c6nc(cs6)C(=O)NCCC[S+](C)C	1218
CO[C@@H]1[C@@H](C[C@H]2O[C@]1(C)n3c4ccccc4c5c6CNC(=O)c6c7c8ccccc8n2c7c35)N(C)C(=O)c9ccccc9	1218
CCC1=C[C@@H]2CN(C1)Cc3c([nH]c4ccccc34)[C@@](C2)(C(=O)OC)c5cc6c(cc5OC)N(C)[C@H]7[C@](O)([C@H](OC(=O)C)[C@]8(CC)C=CCN9CC[C@]67[C@H]89)C(=O)OC	1218
COc1cccc2C(=O)c3c(O)c4C[C@](O)(C[C@H](O[C@H]5C[C@H](N)[C@H](O)[C@H](C)O5)c4c(O)c3C(=O)c12)C(=O)CO	1218
CC(=CC[C@@H](O)C1=CC(=O)c2c(O)ccc(O)c2C1=O)C	1218
CCC\C=C\C=C\C(=O)O[C@H]1\C(=C\C(=O)OC)\C[C@H]2C[C@@H](OC(=O)C[C@H](O)C[C@@H]3C[C@H](OC(=O)C)C(C)(C)[C@](O)(C[C@@H]4C\C(=C\C(=O)OC)\C[C@@H](O4)\C=C\C(C)(C)[C@]1(O)O2)O3)[C@@H](C)O	1218
COc1cc(cc(OC)c1O)[C@H]2[C@@H]3[C@H](COC3=O)[C@H](O[C@@H]4O[C@@H]5CO[C@@H](C)O[C@H]5[C@H](O)[C@H]4O)c6cc7OCOc7cc26	1218
CCCCCCCC(=O)O[C@@H]1[C@@H](OC(=O)\C(=C/C)\C)C(=C2[C@@H]3OC(=O)[C@@](C)(O)[C@@]3(O)[C@H](C[C@](C)(OC(=O)C)[C@@H]12)OC(=O)CCC)C	1218
C[C@]12O[C@H](C[C@]1(O)CO)n3c4ccccc4c5c6C(=O)NCc6c7c8ccccc8n2c7c35	1219
COc1ccc(cc1CO)c2ccc3c(nc(nc3n2)N4CCOC[C@@H]4C)N5CCOC[C@@H]5C	1219
NC(=O)Nc1cc(sc1C(=O)N[C@H]2CCCNC2)c3cccc(F)c3	1219
CO[C@H]1C[C@H](C)CC2=C(NCC=C)C(=O)C=C(NC(=O)\C(=C\C=C/[C@H](OC)[C@@H](OC(=O)N)\C(=C\[C@H](C)[C@H]1O)\C)\C)C2=O	1219
OCCONC(=O)c1cc(CN2OCCCC2=O)c(F)c(F)c1Nc3ccc(I)cc3F	1219
COc1ccc(cc1)C2=CC(=O)c3c(O)c(OC)c(O)cc3O2	1219
COc1cc2c(Nc3ccc(NC(=O)c4ccccc4)cc3)ncnc2cc1OCCCN5CCOCC5	1219
O[C@H]1C=C2[C@@H](NC(=O)c3c(O)c4OCOc4cc23)[C@H](O)[C@@H]1O	1219
COc1cc(F)c(F)c(Nc2ccc(I)cc2F)c1NS(=O)(=O)C3(CC(O)CO)CC3	1219
CN1C(=O)N(c2ccc(cc2)C(C)(C)C#N)c3c1cnc4ccc(cc34)c5cnc6ccccc6c5	1219
CN(C)CCOc1ccc(cc1)c2nc(c3ccncc3)c([nH]2)c4ccc5\C(=N\O)\CCc5c4	1219
Oc1ccc2[nH]c3cc(c4ccccc4Cl)c5C(=O)NC(=O)c5c3c2c1	1219
COc1ccc(cc1)C2=CC(=O)c3c(O)c(OC)c(O[C@@H]4O[C@H](CO[C@@H]5O[C@@H](C)[C@H](O)[C@@H](O)[C@H]5O)[C@@H](O)[C@H](O)[C@H]4O)cc3O2	1219
CC[C@@]1(O)C(=O)OCC2=C1C=C3N(Cc4cc5ccccc5nc34)C2=O	1219
CC(=CC[C@@H](O)C1=CC(=O)c2c(O)ccc(O)c2C1=O)C	1219
CC(C)CCN1C(C)C(=O)N(C)c2cnc(Nc3cc(F)c(O)c(F)c3)nc12	1219
CO[C@]12[C@H]3N[C@H]3CN1C4=C([C@H]2COC(=O)N)C(=O)C(=C(C)C4=O)N	1219
Cn1cnc2c(F)c(Nc3ccc(Br)cc3Cl)c(cc12)C(=O)NOCCO	1219
C[C@H]1CCC[C@@]2(C)O[C@H]2C[C@H](OC(=O)C[C@H](O)C(C)(C)C(=O)[C@H](C)[C@H]1O)\C(=C\c3csc(C)n3)\C	1219
COc1ccc(C2=N[C@H]([C@H](N2C(=O)N3CCNC(=O)C3)c4ccc(Cl)cc4)c5ccc(Cl)cc5)c(OC(C)C)c1	1219
CN(NC(=O)CC(=O)NN(C)C(=S)c1ccccc1)C(=S)c2ccccc2	1219
CCC\C=C\C=C\C(=O)O[C@H]1\C(=C\C(=O)OC)\C[C@H]2C[C@@H](OC(=O)C[C@H](O)C[C@@H]3C[C@H](OC(=O)C)C(C)(C)[C@](O)(C[C@@H]4C\C(=C\C(=O)OC)\C[C@@H](O4)\C=C\C(C)(C)[C@]1(O)O2)O3)[C@@H](C)O	1219
CCC1=C[C@@H]2CN(C1)Cc3c([nH]c4ccccc34)[C@@](C2)(C(=O)OC)c5cc6c(cc5OC)N(C)[C@H]7[C@](O)([C@H](OC(=O)C)[C@]8(CC)C=CCN9CC[C@]67[C@H]89)C(=O)OC	1219
OS(=O)(=O)O	1219
CNS(=O)(=O)Nc1cccc(CC2=C(C)c3ccc(Oc4ncccn4)cc3OC2=O)c1F	1219
ONC(=O)CCCCCCC(=O)Nc1ccccc1	1219
CCCCCCCC(=O)O[C@@H]1[C@@H](OC(=O)\C(=C/C)\C)C(=C2[C@@H]3OC(=O)[C@@](C)(O)[C@@]3(O)[C@H](C[C@](C)(OC(=O)C)[C@@H]12)OC(=O)CCC)C	1219
CC(=O)O[C@@]12CO[C@@H]1C[C@H](O)[C@]3(C)[C@@H]2[C@H](OC(=O)c4ccccc4)[C@]5(O)C[C@H](OC(=O)[C@H](O)[C@@H](NC(=O)OC(C)(C)C)c6ccccc6)C(=C([C@@H](O)C3=O)C5(C)C)C	1219
COc1ccc(cc1)C2=CC(=O)c3c(O)c(OC)c(OCCCN(C)C)cc3O2	1219
CCCCCCCCCCCC1=C(O)C(=O)C=C(O)C1=O	1219
CCCS(=O)(=O)Nc1ccc(F)c(C(=O)c2c[nH]c3ncc(Cl)cc23)c1F	1219
CNS(=O)(=O)Nc1nccc(CC2=C(C)c3ccc(Oc4ncccn4)cc3OC2=O)c1F	1219
C(Cc1c[nH]c2ccccc12)Nc3ccc(Nc4ccncc4)cc3	1219
NC1=NC(=O)N(C=C1)[C@@H]2O[C@H](CO)[C@@H](O)C2(F)F	1219
CCNC(=O)c1noc(c2cc(C(C)C)c(O)cc2O)c1c3ccc(CN4CCOCC4)cc3	1219
CC1(C)CCC(=C(CN2CCN(CC2)c3ccc(cc3)C(=O)NS(=O)(=O)c4ccc(N[C@H](CCN5CCOCC5)CSc6ccccc6)c(c4)S(=O)(=O)C(F)(F)F)C1)c7ccc(Cl)cc7	1219
CS(=O)(=O)O	1219
Fc1ccc(C(=O)NOCC2CC2)c(Nc3ccc(I)cc3Cl)c1F	1219
CN(C)C\C=C\C(=O)Nc1cc2c(Nc3ccc(F)c(Cl)c3)ncnc2cc1O[C@H]4CCOC4	1219
CC[C@]1(O)C[C@@H]2CN(CCc3c([nH]c4ccccc34)[C@@](C2)(C(=O)OC)c5cc6c(cc5OC)N(C)[C@H]7[C@](O)([C@H](OC(=O)C)[C@]8(CC)C=CCN9CC[C@]67[C@H]89)C(=O)OC)C1	1219
CN(Cc1cnc2nc(N)nc(N)c2n1)c3ccc(cc3)C(=O)N[C@@H](CCC(=O)O)C(=O)O	1219
Cc1cc(ccc1NS(=O)(=O)c2cc(Cl)ccc2Cl)[N+](=O)[O-]	1219
CC(C)c1ccccc1Cc2cc(C(=O)Nc3ccc(cc3)S(=O)(=O)c4ccccc4C(C)(C)C)c(O)c(O)c2O	1219
CS(=O)(=O)N1CCN(Cc2cc3nc(nc(N4CCOCC4)c3s2)c5cccc6[nH]ncc56)CC1	1219
CO[C@@H]1C[C@H](C[C@@H](C)[C@@H]2CC(=O)[C@H](C)\C=C(/C)\[C@@H](O)[C@@H](OC)C(=O)[C@H](C)C[C@H](C)\C=C\C=C\C=C(/C)\[C@H](C[C@@H]3CC[C@@H](C)[C@@](O)(O3)C(=O)C(=O)N4CCCC[C@H]4C(=O)O2)OC)CC[C@H]1OC(=O)C(C)(CO)CO	1219
CC1(C)CNc2cc(NC(=O)c3cccnc3NCc4ccncc4)ccc12	1219
Ic1cnc(Nc2cccc(NC(=O)N3CCCC3)c2)nc1NCCCNC(=O)c4cccs4	1219
COc1cc2ncnc(Nc3ccc(F)c(Cl)c3)c2cc1OCCCN4CCOCC4	1219
OC[C@@H](O)CONC(=O)c1ccc(F)c(F)c1Nc2ccc(I)cc2F	1219
CC(C)CCC[C@@H](C)[C@H]1CC[C@H]2[C@@H]3C\C(=N/O)\[C@]45O[C@H]4[C@H](CC[C@]5(C)[C@H]3CC[C@]12C)OC(=O)C	122
COc1ccc(cc1OC)c2cc3nccn3c(Nc4ncccc4C(=O)N)n2	122
COc1ccc(cc1CO)c2ccc3c(nc(nc3n2)N4CCOC[C@@H]4C)N5CCOC[C@@H]5C	122
CC(=O)O[C@@]12CO[C@@H]1C[C@H](O)[C@]3(C)[C@@H]2[C@H](OC(=O)c4ccccc4)[C@]5(O)C[C@H](OC(=O)[C@H](O)[C@@H](NC(=O)OC(C)(C)C)c6ccccc6)C(=C([C@@H](O)C3=O)C5(C)C)C	122
NC1=NC(=O)N(C=C1)[C@@H]2O[C@H](CO)[C@@H](O)[C@@H]2O	122
NC(=O)Nc1cc(sc1C(=O)N[C@H]2CCCNC2)c3cccc(F)c3	122
CO[C@H]1C[C@H](C)CC2=C(NCC=C)C(=O)C=C(NC(=O)\C(=C\C=C/[C@H](OC)[C@@H](OC(=O)N)\C(=C\[C@H](C)[C@H]1O)\C)\C)C2=O	122
CC(C)CCC[C@@H](C)[C@H]1CC[C@H]2[C@@H]3C\C(=N/O)\[C@@]4(F)C[C@H](O)[C@H](O)C[C@]4(C)[C@H]3CC[C@]12C	122
COc1cc2c(Nc3ccc(NC(=O)c4ccccc4)cc3)ncnc2cc1OCCCN5CCOCC5	122
CN(C)CCOc1ccc(cc1)c2nc(c3ccncc3)c([nH]2)c4ccc5\C(=N\O)\CCc5c4	122
COc1cc(F)c(F)c(Nc2ccc(I)cc2F)c1NS(=O)(=O)C3(CC(O)CO)CC3	122
CS(=O)(=O)O	122
Oc1ccc2[nH]c3cc(c4ccccc4Cl)c5C(=O)NC(=O)c5c3c2c1	122
Cc1cc2c(cc1C(=C)c3ccc(cc3)C(=O)O)C(C)(C)CCC2(C)C	122
CC[C@@]1(O)C(=O)OCC2=C1C=C3N(Cc4cc5ccccc5nc34)C2=O	122
CCN(CC)CCNC(=O)c1c(C)[nH]c(\C=C\2/C(=O)Nc3ccc(F)cc23)c1C	122
Fc1ccc(C(=O)NOCC2CC2)c(Nc3ccc(I)cc3Cl)c1F	122
CC(C)c1ccccc1Cc2cc(C(=O)Nc3ccc(cc3)S(=O)(=O)c4ccccc4C(C)(C)C)c(O)c(O)c2O	122
CC(C)CCN1C(C)C(=O)N(C)c2cnc(Nc3cc(F)c(O)c(F)c3)nc12	122
CCc1cc(c(O)cc1O)c2[nH]nc(C)c2c3ccc4OCCOc4c3	122
Cc1cc(cc2[nH]c(nc12)C3=C(NC[C@@H](O)c4cccc(Cl)c4)C=CNC3=O)N5CCOCC5	122
CN(C)S(=O)(=O)c1ccccc1Nc2nc(Nc3ccc(CN4CCN(C)CC4)cc3)ncc2Cl	122
C[C@@]1(O)C[C@@H](C1)c2nc(c3ccc4ccc(nc4c3)c5ccccc5)c6c(N)nccn26	122
Cn1cnc2c(F)c(Nc3ccc(Br)cc3Cl)c(cc12)C(=O)NOCCO	122
CCc1nc(N)nc(N)c1c2ccc(Cl)cc2	122
C[C@H]1CCC[C@@]2(C)O[C@H]2C[C@H](OC(=O)C[C@H](O)C(C)(C)C(=O)[C@H](C)[C@H]1O)\C(=C\c3csc(C)n3)\C	122
CN1CCN(Cc2ccc(Nc3ncc(Cl)c(Nc4ccccc4C(=O)NC5CC5)n3)cc2)CC1	122
COc1cc2ncn(c3cc(OCc4ccccc4C(F)(F)F)c(s3)C(=O)N)c2cc1OC	122
OCCCNc1cc(ccn1)c2ccnc(Nc3cccc(Cl)c3)n2	122
CN(NC(=O)CC(=O)NN(C)C(=S)c1ccccc1)C(=S)c2ccccc2	122
CC(C)CCC[C@@H](C)[C@H]1CC[C@H]2[C@@H]3C\C(=N/O)\C4=CC(=O)C(=C[C@]4(C)[C@H]3CC[C@]12C)O	122
CN1C(=O)N(c2ccc(cc2)C(C)(C)C#N)c3c1cnc4ccc(cc34)c5cnc6ccccc6c5	122
OC(=O)c1ccc(cc1C2CCCC2)c3c[nH]c4ncc(cc34)c5ccccc5	122
CCC\C=C\C=C\C(=O)O[C@H]1\C(=C\C(=O)OC)\C[C@H]2C[C@@H](OC(=O)C[C@H](O)C[C@@H]3C[C@H](OC(=O)C)C(C)(C)[C@](O)(C[C@@H]4C\C(=C\C(=O)OC)\C[C@@H](O4)\C=C\C(C)(C)[C@]1(O)O2)O3)[C@@H](C)O	122
CO[C@@H]1C[C@H](C[C@@H](C)[C@@H]2CC(=O)[C@H](C)\C=C(/C)\[C@@H](O)[C@@H](OC)C(=O)[C@H](C)C[C@H](C)\C=C\C=C\C=C(/C)\[C@H](C[C@@H]3CC[C@@H](C)[C@@](O)(O3)C(=O)C(=O)N4CCCC[C@H]4C(=O)O2)OC)CC[C@H]1O	122
CN1C(=O)C=C(c2cccc(Cl)c2)c3cc(ccc13)[C@](N)(c4ccc(Cl)cc4)c5cncn5C	122
CN(C)S(=O)(=O)c1ccccc1Nc2nc(Nc3ccc(cc3)N(C)C4CCN(C)CC4)ncc2Cl	122
OC[C@H](Cc1ccccc1)Nc2nc(Oc3ccc4CCCc4c3)nc5c2ncn5Cc6ccc(cc6)c7ccccc7	122
CCC1=C[C@@H]2CN(C1)Cc3c([nH]c4ccccc34)[C@@](C2)(C(=O)OC)c5cc6c(cc5OC)N(C)[C@H]7[C@](O)([C@H](OC(=O)C)[C@]8(CC)C=CCN9CC[C@]67[C@H]89)C(=O)OC	122
CN1CCN(Cc2ccc(Nc3ncc(Cl)c(Nc4ccc(F)cc4S(=O)(=O)N5CCCC5)n3)cc2)CC1	122
CC(C)CCC[C@@H](C)[C@H]1CC[C@H]2[C@@H]3C\C(=N/O)\C4=C[C@@H](O)C[C@H](O)[C@]4(C)[C@H]3CC[C@]12C	122
ONC(=O)CCCCCCC(=O)Nc1ccccc1	122
CCCCCCCC(=O)O[C@@H]1[C@@H](OC(=O)\C(=C/C)\C)C(=C2[C@@H]3OC(=O)[C@@](C)(O)[C@@]3(O)[C@H](C[C@](C)(OC(=O)C)[C@@H]12)OC(=O)CCC)C	122
COc1cc(C)c(Sc2cnc(NC(=O)c3ccc(CNC(C)C(C)(C)C)cc3)s2)cc1C(=O)N4CCN(CC4)C(=O)C	122
CN1CCN(Cc2ccc(Nc3ncc(Cl)c(n3)c4ccc(F)cc4S(=O)(=O)N5CCCC5)cc2)CC1	122
Cc1ccc(cc1)c2c(C(=O)CCl)n(CCCO)c3ncnc(N)c23	122
CCCCCCCCCCCC1=C(O)C(=O)C=C(O)C1=O	122
Cc1nc(Nc2ncc(s2)C(=O)Nc3c(C)cccc3Cl)cc(n1)N4CCN(CCO)CC4	122
C[C@]12O[C@H](C[C@]1(O)CO)n3c4ccccc4c5c6C(=O)NCc6c7c8ccccc8n2c7c35	122
NC1=NC(=O)N(C=C1)[C@@H]2O[C@H](CO)[C@@H](O)C2(F)F	122
CCn1c(nc2cnc(Oc3cccc(NC(=O)c4ccc(OCCN5CCOCC5)cc4)c3)cc12)c6nonc6N	122
Ic1cnc(Nc2cccc(NC(=O)N3CCCC3)c2)nc1NCCCNC(=O)c4cccs4	122
CN1CCN(Cc2ccc(Nc3ncc(Cl)c(Nc4ccccc4S(=O)(=O)N5CCCC5)n3)cc2)CC1	122
COc1c(C)c2COC(=O)c2c(O)c1C\C=C(/C)\CCC(=O)O	122
CC(=O)O[C@H]1C(=O)[C@]2(C)[C@@H](O)C[C@H]3OC[C@@]3(OC(=O)C)[C@H]2[C@H](OC(=O)c4ccccc4)[C@]5(O)C[C@H](OC(=O)[C@H](O)[C@@H](NC(=O)c6ccccc6)c7ccccc7)C(=C1C5(C)C)C	122
C[C@@H](O)[C@H](NC(=O)[C@@H](C)[C@H](O)[C@@H](C)NC(=O)[C@@H](NC(=O)c1nc(nc(N)c1C)[C@H](CC(=O)N)NC[C@H](N)C(=O)N)[C@@H](O[C@@H]2O[C@@H](CO)[C@@H](O)[C@H](O)[C@@H]2O[C@H]3O[C@H](CO)[C@@H](O)[C@H](OC(=O)N)[C@@H]3O)c4c[nH]cn4)C(=O)NCCc5nc(cs5)c6nc(cs6)C(=O)NCCC[S+](C)C	122
Cc1n[nH]c2ccc(cc12)c3cncc(OC[C@@H](N)Cc4c[nH]c5ccccc45)c3	122
CC(C)C[C@H](NC(=O)[C@H](CC(C)C)NC(=O)[C@H](CC(C)C)NC(=O)OCc1ccccc1)C=O	122
COc1cc(ccc1Nc2ncc(Cl)c(Nc3ccccc3S(=O)(=O)C(C)C)n2)N4CCC(CC4)N5CCN(C)CC5	122
CN1C=Nc2ccc(Nc3cc(NC(=O)c4cccc(c4)C(C)(C)C#N)ccc3C)cc2C1=O	122
Nc1ccccc1NC(=O)c2ccc(CNC(=O)OCc3cccnc3)cc2	122
O=C1N=C(NCc2cccs2)S/C/1=C\c3ccc4ncccc4c3	122
N[C@@H](CSC(c1ccccc1)(c2ccccc2)c3ccccc3)C(=O)O	122
N#C\C(=C/1\Nc2ccccc2S1)\c3ccnc(NCCc4cccnc4)n3	122
COc1ccc(N(C(=O)Oc2c(C)cccc2C)c3ccnc(Nc4ccc(cc4)N5CCN(C)CC5)n3)c(OC)c1	122
CCNC(=O)c1noc(c2cc(C(C)C)c(O)cc2O)c1c3ccc(CN4CCOCC4)cc3	122
CC(C)C[C@H](NC(=O)[C@H](Cc1ccccc1)NC(=O)c2cnccn2)B(O)O	122
CC[C@]1(O)C[C@@H]2CN(CCc3c([nH]c4ccccc34)[C@@](C2)(C(=O)OC)c5cc6c(cc5OC)N(C)[C@H]7[C@](O)([C@H](OC(=O)C)[C@]8(CC)C=CCN9CC[C@]67[C@H]89)C(=O)OC)C1	122
CCC(=O)N1CCN(CC1)c2ccc(cc2C(F)(F)F)N3C(=O)C=Cc4cnc5ccc(cc5c34)c6cnc7ccccc7c6	122
Cc1cc(ccc1NS(=O)(=O)c2cc(Cl)ccc2Cl)[N+](=O)[O-]	122
CN(Cc1cnc2nc(N)nc(N)c2n1)c3ccc(cc3)C(=O)N[C@@H](CCC(=O)O)C(=O)O	122
CN1CCN(CC1)c2cc(Nc3cc(C)[nH]n3)nc(Sc4ccc(NC(=O)C5CC5)cc4)n2	122
CN(C)C(=O)c1ccccc1Nc2nc(Nc3ccc(CN4CCN(C)CC4)cc3)ncc2Cl	122
CO[C@]12[C@H]3N[C@H]3CN1C4=C([C@H]2COC(=O)N)C(=O)C(=C(C)C4=O)N	122
CS(=O)(=O)N1CCN(Cc2cc3nc(nc(N4CCOCC4)c3s2)c5cccc6[nH]ncc56)CC1	122
COc1cc(ccc1NC(=O)c2cc3ccccc3n2C)c4nn([C@@H]5CC[C@H](CC5)N6CCN(CC6)C(=O)C)c7ncnc(N)c47	122
CO[C@@H]1C[C@H](C[C@@H](C)[C@@H]2CC(=O)[C@H](C)\C=C(/C)\[C@@H](O)[C@@H](OC)C(=O)[C@H](C)C[C@H](C)\C=C\C=C\C=C(/C)\[C@H](C[C@@H]3CC[C@@H](C)[C@@](O)(O3)C(=O)C(=O)N4CCCC[C@H]4C(=O)O2)OC)CC[C@H]1OC(=O)C(C)(CO)CO	122
CC[C@H]1N(C2CCCC2)c3nc(Nc4ccc(cc4OC)C(=O)NC5CCN(C)CC5)ncc3N(C)C1=O	122
CN1CCN(Cc2ccc(Nc3ncc(Cl)c(Nc4ccccc4C(=O)N5CCCC5)n3)cc2)CC1	122
C[C@]1(CCCN1c2nc(Nc3cc([nH]n3)C4CC4)c5cccn5n2)C(=O)Nc6ccc(F)nc6	122
Nc1ccc(cc1F)C2=CC(=O)c3c(N)c(F)cc(F)c3O2	122
COc1cccc2C(=O)c3c(O)c4C[C@](O)(C[C@H](O[C@H]5C[C@H](N)[C@H](O)[C@H](C)O5)c4c(O)c3C(=O)c12)C(=O)CO	122
OC[C@@H](O)CONC(=O)c1ccc(F)c(F)c1Nc2ccc(I)cc2F	122
C[C@]12O[C@H](C[C@]1(O)CO)n3c4ccccc4c5c6C(=O)NCc6c7c8ccccc8n2c7c35	1220
COc1ccc(cc1OC)c2cc3nccn3c(Nc4ncccc4C(=O)N)n2	1220
COc1ccc(cc1CO)c2ccc3c(nc(nc3n2)N4CCOC[C@@H]4C)N5CCOC[C@@H]5C	1220
NC1=NC(=O)N(C=C1)[C@@H]2O[C@H](CO)[C@@H](O)[C@@H]2O	1220
CO[C@@H]1[C@@H](C[C@H]2O[C@]1(C)n3c4ccccc4c5c6CNC(=O)c6c7c8ccccc8n2c7c35)N(C)C(=O)c9ccccc9	1220
CO[C@H]1C[C@H](C)CC2=C(NCC=C)C(=O)C=C(NC(=O)\C(=C\C=C/[C@H](OC)[C@@H](OC(=O)N)\C(=C\[C@H](C)[C@H]1O)\C)\C)C2=O	1220
CC[C@@]1(O)C(=O)OCC2=C1C=C3N(Cc4cc5ccccc5nc34)C2=O	1220
CC(=CC[C@@H](O)C1=CC(=O)c2c(O)ccc(O)c2C1=O)C	1220
CCc1cc(c(O)cc1O)c2[nH]nc(C)c2c3ccc4OCCOc4c3	1220
COc1cc(cc(OC)c1O)[C@H]2[C@@H]3[C@H](COC3=O)[C@H](O[C@@H]4O[C@@H]5CO[C@@H](C)O[C@H]5[C@H](O)[C@H]4O)c6cc7OCOc7cc26	1220
CN(c1ncccc1CNc2nc(Nc3ccc4NC(=O)Cc4c3)ncc2C(F)(F)F)S(=O)(=O)C	1220
C[C@H]1CCC[C@@]2(C)O[C@H]2C[C@H](OC(=O)C[C@H](O)C(C)(C)C(=O)[C@H](C)[C@H]1O)\C(=C\c3csc(C)n3)\C	1220
C[C@]1(CCCN1c2nc(Nc3cc([nH]n3)C4CC4)c5cccn5n2)C(=O)Nc6ccc(F)nc6	1220
CN(NC(=O)CC(=O)NN(C)C(=S)c1ccccc1)C(=S)c2ccccc2	1220
CN1C(=O)N(c2ccc(cc2)C(C)(C)C#N)c3c1cnc4ccc(cc34)c5cnc6ccccc6c5	1220
CCC\C=C\C=C\C(=O)O[C@H]1\C(=C\C(=O)OC)\C[C@H]2C[C@@H](OC(=O)C[C@H](O)C[C@@H]3C[C@H](OC(=O)C)C(C)(C)[C@](O)(C[C@@H]4C\C(=C\C(=O)OC)\C[C@@H](O4)\C=C\C(C)(C)[C@]1(O)O2)O3)[C@@H](C)O	1220
CN1C(=O)C=C(c2cccc(Cl)c2)c3cc(ccc13)[C@](N)(c4ccc(Cl)cc4)c5cncn5C	1220
CCC1=C[C@@H]2CN(C1)Cc3c([nH]c4ccccc34)[C@@](C2)(C(=O)OC)c5cc6c(cc5OC)N(C)[C@H]7[C@](O)([C@H](OC(=O)C)[C@]8(CC)C=CCN9CC[C@]67[C@H]89)C(=O)OC	1220
ONC(=O)CCCCCCC(=O)Nc1ccccc1	1220
CCCCCCCC(=O)O[C@@H]1[C@@H](OC(=O)\C(=C/C)\C)C(=C2[C@@H]3OC(=O)[C@@](C)(O)[C@@]3(O)[C@H](C[C@](C)(OC(=O)C)[C@@H]12)OC(=O)CCC)C	1220
CC(=O)O[C@@]12CO[C@@H]1C[C@H](O)[C@]3(C)[C@@H]2[C@H](OC(=O)c4ccccc4)[C@]5(O)C[C@H](OC(=O)[C@H](O)[C@@H](NC(=O)OC(C)(C)C)c6ccccc6)C(=C([C@@H](O)C3=O)C5(C)C)C	1220
COc1cccc2C(=O)c3c(O)c4C[C@](O)(C[C@H](O[C@H]5C[C@H](N)[C@H](O)[C@H](C)O5)c4c(O)c3C(=O)c12)C(=O)CO	1220
Fc1cc(cc(c1)C2=N\C(=N/c3ccc(cc3)n4cnc(n4)N5CCOCC5)\NC=C2)N6CCOCC6	1220
NC1=NC(=O)N(C=C1)[C@@H]2O[C@H](CO)[C@@H](O)C2(F)F	1220
CCNC(=O)c1noc(c2cc(C(C)C)c(O)cc2O)c1c3ccc(CN4CCOCC4)cc3	1220
C[C@@H](O)[C@H](NC(=O)[C@@H](C)[C@H](O)[C@@H](C)NC(=O)[C@@H](NC(=O)c1nc(nc(N)c1C)[C@H](CC(=O)N)NC[C@H](N)C(=O)N)[C@@H](O[C@@H]2O[C@@H](CO)[C@@H](O)[C@H](O)[C@@H]2O[C@H]3O[C@H](CO)[C@@H](O)[C@H](OC(=O)N)[C@@H]3O)c4c[nH]cn4)C(=O)NCCc5nc(cs5)c6nc(cs6)C(=O)NCCC[S+](C)C	1220
CS(=O)(=O)O	1220
N#C\C(=C/1\Nc2ccccc2S1)\c3ccnc(NCCc4cccnc4)n3	1220
CC[C@]1(O)C[C@@H]2CN(CCc3c([nH]c4ccccc34)[C@@](C2)(C(=O)OC)c5cc6c(cc5OC)N(C)[C@H]7[C@](O)([C@H](OC(=O)C)[C@]8(CC)C=CCN9CC[C@]67[C@H]89)C(=O)OC)C1	1220
CN(Cc1cnc2nc(N)nc(N)c2n1)c3ccc(cc3)C(=O)N[C@@H](CCC(=O)O)C(=O)O	1220
Cc1cc(ccc1NS(=O)(=O)c2cc(Cl)ccc2Cl)[N+](=O)[O-]	1220
FC(F)(F)c1ccc2c(SCCCCCOC3=COC(=CC3=O)CN4CCOCC4)ccnc2c1	1220
CC(C)c1ccccc1Cc2cc(C(=O)Nc3ccc(cc3)S(=O)(=O)c4ccccc4C(C)(C)C)c(O)c(O)c2O	1220
CO[C@]12[C@H]3N[C@H]3CN1C4=C([C@H]2COC(=O)N)C(=O)C(=C(C)C4=O)N	1220
CO[C@@H]1C[C@H](C[C@@H](C)[C@@H]2CC(=O)[C@H](C)\C=C(/C)\[C@@H](O)[C@@H](OC)C(=O)[C@H](C)C[C@H](C)\C=C\C=C\C=C(/C)\[C@H](C[C@@H]3CC[C@@H](C)[C@@](O)(O3)C(=O)C(=O)N4CCCC[C@H]4C(=O)O2)OC)CC[C@H]1OC(=O)C(C)(CO)CO	1220
O=C1Nc2ccccc2N1C3CCN(Cc4ccc(cc4)c5nc6cc7[nH]cnc7cc6nc5c8ccccc8)CC3	1220
CN(c1ccc2c(C)n(C)nc2c1)c3ccnc(Nc4ccc(C)c(c4)S(=O)(=O)N)n3	1220
OC[C@@H](O)CONC(=O)c1ccc(F)c(F)c1Nc2ccc(I)cc2F	1220
C[C@]12O[C@H](C[C@]1(O)CO)n3c4ccccc4c5c6C(=O)NCc6c7c8ccccc8n2c7c35	1221
CC(C)[C@H](NC(=O)OCC1c2ccccc2c3ccccc13)C(=O)N[C@@H](CO)Cc4ccccc4	1221
COc1ccc(cc1CO)c2ccc3c(nc(nc3n2)N4CCOC[C@@H]4C)N5CCOC[C@@H]5C	1221
O=C(N[C@@H](Cc1ccc2ccccc2c1)C(=O)N[C@@H](COC(=O)c3ccccc3)Cc4ccccc4)OCC5c6ccccc6c7ccccc57	1221
OC[C@H](Cc1ccccc1)NC(=O)[C@H](Cc2ccc(O)cc2)NC(=O)OCC3c4ccccc4c5ccccc35	1221
NC1=NC(=O)N(C=C1)[C@@H]2O[C@H](CO)[C@@H](O)[C@@H]2O	1221
NC(=O)Nc1cc(sc1C(=O)N[C@H]2CCCNC2)c3cccc(F)c3	1221
Oc1ccc(C[C@H](NC(=O)OCC2c3ccccc3c4ccccc24)C(=O)N[C@@H](COC(=O)c5ccccc5)Cc6ccccc6)cc1	1221
CO[C@H]1C[C@H](C)CC2=C(NCC=C)C(=O)C=C(NC(=O)\C(=C\C=C/[C@H](OC)[C@@H](OC(=O)N)\C(=C\[C@H](C)[C@H]1O)\C)\C)C2=O	1221
COc1cc2c(Nc3ccc(NC(=O)c4ccccc4)cc3)ncnc2cc1OCCCN5CCOCC5	1221
COc1cc(F)c(F)c(Nc2ccc(I)cc2F)c1NS(=O)(=O)C3(CC(O)CO)CC3	1221
CC(C)[C@H](NC(=O)OCC1c2ccccc2c3ccccc13)C(=O)N[C@@H](COC(=O)C)Cc4ccccc4	1221
Oc1ccc2[nH]c3cc(c4ccccc4Cl)c5C(=O)NC(=O)c5c3c2c1	1221
CC(=O)OC[C@@H](Cc1ccccc1)NC(=O)[C@H](Cc2c[nH]c3ccccc23)NC(=O)OCC4c5ccccc5c6ccccc46	1221
CC[C@@]1(O)C(=O)OCC2=C1C=C3N(Cc4cc5ccccc5nc34)C2=O	1221
O=C(N[C@@H](Cc1c[nH]c2ccccc12)C(=O)N[C@H](COC(=O)c3ccccc3)Cc4ccccc4)OCC5c6ccccc6c7ccccc57	1221
Fc1ccc(C(=O)NOCC2CC2)c(Nc3ccc(I)cc3Cl)c1F	1221
CC(=CC[C@@H](O)C1=CC(=O)c2c(O)ccc(O)c2C1=O)C	1221
CC(C)CCN1C(C)C(=O)N(C)c2cnc(Nc3cc(F)c(O)c(F)c3)nc12	1221
CCc1cc(c(O)cc1O)c2[nH]nc(C)c2c3ccc4OCCOc4c3	1221
COc1cc(cc(OC)c1O)[C@H]2[C@@H]3[C@H](COC3=O)[C@H](O[C@@H]4O[C@@H]5CO[C@@H](C)O[C@H]5[C@H](O)[C@H]4O)c6cc7OCOc7cc26	1221
Cn1cnc2c(F)c(Nc3ccc(Br)cc3Cl)c(cc12)C(=O)NOCCO	1221
CN(c1ncccc1CNc2nc(Nc3ccc4NC(=O)Cc4c3)ncc2C(F)(F)F)S(=O)(=O)C	1221
C[C@H]1CCC[C@@]2(C)O[C@H]2C[C@H](OC(=O)C[C@H](O)C(C)(C)C(=O)[C@H](C)[C@H]1O)\C(=C\c3csc(C)n3)\C	1221
C[C@]1(CCCN1c2nc(Nc3cc([nH]n3)C4CC4)c5cccn5n2)C(=O)Nc6ccc(F)nc6	1221
Oc1ccc(C[C@H](NC(=O)OCC2c3ccccc3c4ccccc24)C(=O)N[C@H](COC(=O)c5ccccc5)Cc6ccccc6)cc1	1221
CN(NC(=O)CC(=O)NN(C)C(=S)c1ccccc1)C(=S)c2ccccc2	1221
CCCC(=O)O[C@]1(C)CCC(=O)C(=C)C[C@H]2O[C@@H]1[C@@H]3[C@@H](C(C)C)[C@H](O)C[C@@](C)(OC(=O)C)[C@H]23	1221
CN1C(=O)N(c2ccc(cc2)C(C)(C)C#N)c3c1cnc4ccc(cc34)c5cnc6ccccc6c5	1221
CCC\C=C\C=C\C(=O)O[C@H]1\C(=C\C(=O)OC)\C[C@H]2C[C@@H](OC(=O)C[C@H](O)C[C@@H]3C[C@H](OC(=O)C)C(C)(C)[C@](O)(C[C@@H]4C\C(=C\C(=O)OC)\C[C@@H](O4)\C=C\C(C)(C)[C@]1(O)O2)O3)[C@@H](C)O	1221
CC(=O)OC[C@H](Cc1ccccc1)NC(=O)[C@H](Cc2ccc3ccccc3c2)NC(=O)OCC4c5ccccc5c6ccccc46	1221
COc1cc(Nc2c(cnc3cc(OCCCN4CCN(C)CC4)c(OC)cc23)C#N)c(Cl)cc1Cl	1221
OC[C@@H](Cc1ccccc1)NC(=O)[C@H](Cc2c[nH]c3ccccc23)NC(=O)OCC4c5ccccc5c6ccccc46	1221
CN1C(=O)C=C(c2cccc(Cl)c2)c3cc(ccc13)[C@](N)(c4ccc(Cl)cc4)c5cncn5C	1221
COC(=O)[C@H](CCSC)NC(=O)c1ccc(NC[C@@H](N)CS)cc1c2ccccc2	1221
CCC1=C[C@@H]2CN(C1)Cc3c([nH]c4ccccc34)[C@@](C2)(C(=O)OC)c5cc6c(cc5OC)N(C)[C@H]7[C@](O)([C@H](OC(=O)C)[C@]8(CC)C=CCN9CC[C@]67[C@H]89)C(=O)OC	1221
ONC(=O)CCCCCCC(=O)Nc1ccccc1	1221
CCCCCCCC(=O)O[C@@H]1[C@@H](OC(=O)\C(=C/C)\C)C(=C2[C@@H]3OC(=O)[C@@](C)(O)[C@@]3(O)[C@H](C[C@](C)(OC(=O)C)[C@@H]12)OC(=O)CCC)C	1221
CC(C)[C@H](NC(=O)OCC1c2ccccc2c3ccccc13)C(=O)N[C@H](CO)Cc4ccccc4	1221
CC(=O)O[C@@]12CO[C@@H]1C[C@H](O)[C@]3(C)[C@@H]2[C@H](OC(=O)c4ccccc4)[C@]5(O)C[C@H](OC(=O)[C@H](O)[C@@H](NC(=O)OC(C)(C)C)c6ccccc6)C(=C([C@@H](O)C3=O)C5(C)C)C	1221
O=C(N[C@@H](Cc1c[nH]c2ccccc12)C(=O)N[C@@H](COC(=O)c3ccccc3)Cc4ccccc4)OCC5c6ccccc6c7ccccc57	1221
OC[C@@H](O)CONC(=O)c1ccc(F)c(F)c1Nc2ccc(I)cc2F	1221
OC1=C(C#N)C(=O)Nc2scc(c3ccc(cc3)c4ccccc4O)c12	1221
Fc1cc(cc(c1)C2=N\C(=N/c3ccc(cc3)n4cnc(n4)N5CCOCC5)\NC=C2)N6CCOCC6	1221
CC(C)[C@H](NC(=O)OCC1c2ccccc2c3ccccc13)C(=O)N[C@H](COC(=O)c4ccccc4)Cc5ccccc5	1221
CC(=O)OC[C@H](Cc1ccccc1)NC(=O)[C@H](Cc2c[nH]c3ccccc23)NC(=O)OCC4c5ccccc5c6ccccc46	1221
OC[C@@H](Cc1ccccc1)NC(=O)[C@H](Cc2ccc(O)cc2)NC(=O)OCC3c4ccccc4c5ccccc35	1221
NC1=NC(=O)N(C=C1)[C@@H]2O[C@H](CO)[C@@H](O)C2(F)F	1221
Ic1cnc(Nc2cccc(NC(=O)N3CCCC3)c2)nc1NCCCNC(=O)c4cccs4	1221
CCNC(=O)c1noc(c2cc(C(C)C)c(O)cc2O)c1c3ccc(CN4CCOCC4)cc3	1221
C[C@@H](O)[C@H](NC(=O)[C@@H](C)[C@H](O)[C@@H](C)NC(=O)[C@@H](NC(=O)c1nc(nc(N)c1C)[C@H](CC(=O)N)NC[C@H](N)C(=O)N)[C@@H](O[C@@H]2O[C@@H](CO)[C@@H](O)[C@H](O)[C@@H]2O[C@H]3O[C@H](CO)[C@@H](O)[C@H](OC(=O)N)[C@@H]3O)c4c[nH]cn4)C(=O)NCCc5nc(cs5)c6nc(cs6)C(=O)NCCC[S+](C)C	1221
CC(=O)C1=C(C)c2cnc(Nc3ccc(cn3)N4CCNCC4)nc2N(C5CCCC5)C1=O	1221
CS(=O)(=O)O	1221
CN(C)C\C=C\C(=O)Nc1cc2c(Nc3ccc(F)c(Cl)c3)ncnc2cc1O[C@H]4CCOC4	1221
CC[C@]1(O)C[C@@H]2CN(CCc3c([nH]c4ccccc34)[C@@](C2)(C(=O)OC)c5cc6c(cc5OC)N(C)[C@H]7[C@](O)([C@H](OC(=O)C)[C@]8(CC)C=CCN9CC[C@]67[C@H]89)C(=O)OC)C1	1221
CN(Cc1cnc2nc(N)nc(N)c2n1)c3ccc(cc3)C(=O)N[C@@H](CCC(=O)O)C(=O)O	1221
OC[C@H](Cc1ccccc1)NC(=O)[C@H](Cc2ccc3ccccc3c2)NC(=O)OCC4c5ccccc5c6ccccc46	1221
Cc1cc(ccc1NS(=O)(=O)c2cc(Cl)ccc2Cl)[N+](=O)[O-]	1221
CC(=O)OC[C@@H](Cc1ccccc1)NC(=O)[C@H](Cc2ccccc2)NC(=O)OCC3c4ccccc4c5ccccc35	1221
CC(C)c1ccccc1Cc2cc(C(=O)Nc3ccc(cc3)S(=O)(=O)c4ccccc4C(C)(C)C)c(O)c(O)c2O	1221
CO[C@]12[C@H]3N[C@H]3CN1C4=C([C@H]2COC(=O)N)C(=O)C(=C(C)C4=O)N	1221
CC(C)[C@H](NC(=O)OCC1c2ccccc2c3ccccc13)C(=O)N[C@@H](COC(=O)c4ccccc4)Cc5ccccc5	1221
CO[C@@H]1C[C@H](C[C@@H](C)[C@@H]2CC(=O)[C@H](C)\C=C(/C)\[C@@H](O)[C@@H](OC)C(=O)[C@H](C)C[C@H](C)\C=C\C=C\C=C(/C)\[C@H](C[C@@H]3CC[C@@H](C)[C@@](O)(O3)C(=O)C(=O)N4CCCC[C@H]4C(=O)O2)OC)CC[C@H]1OC(=O)C(C)(CO)CO	1221
CC(=O)OC[C@@H](Cc1ccccc1)NC(=O)[C@H](Cc2ccc3ccccc3c2)NC(=O)OCC4c5ccccc5c6ccccc46	1221
O=C1Nc2ccccc2N1C3CCN(Cc4ccc(cc4)c5nc6cc7[nH]cnc7cc6nc5c8ccccc8)CC3	1221
CC(=O)OC[C@@H](Cc1ccccc1)NC(=O)[C@H](Cc2ccc(O)cc2)NC(=O)OCC3c4ccccc4c5ccccc35	1221
COc1cccc2C(=O)c3c(O)c4C[C@](O)(C[C@H](O[C@H]5C[C@H](N)[C@H](O)[C@H](C)O5)c4c(O)c3C(=O)c12)C(=O)CO	1221
COc1cc2ncnc(Nc3ccc(F)c(Cl)c3)c2cc1OCCCN4CCOCC4	1221
OC[C@@H](Cc1ccccc1)NC(=O)[C@H](Cc2ccc3ccccc3c2)NC(=O)OCC4c5ccccc5c6ccccc46	1221
C[C@]12O[C@H](C[C@]1(O)CO)n3c4ccccc4c5c6C(=O)NCc6c7c8ccccc8n2c7c35	1222
COc1ccc(cc1CO)c2ccc3c(nc(nc3n2)N4CCOC[C@@H]4C)N5CCOC[C@@H]5C	1222
NC1=NC(=O)N(C=C1)[C@@H]2O[C@H](CO)[C@@H](O)[C@@H]2O	1222
NC(=O)Nc1cc(sc1C(=O)N[C@H]2CCCNC2)c3cccc(F)c3	1222
CO[C@@H]1[C@@H](C[C@H]2O[C@]1(C)n3c4ccccc4c5c6CNC(=O)c6c7c8ccccc8n2c7c35)N(C)C(=O)c9ccccc9	1222
CO[C@H]1C[C@H](C)CC2=C(NCC=C)C(=O)C=C(NC(=O)\C(=C\C=C/[C@H](OC)[C@@H](OC(=O)N)\C(=C\[C@H](C)[C@H]1O)\C)\C)C2=O	1222
COc1cc2c(Nc3ccc(NC(=O)c4ccccc4)cc3)ncnc2cc1OCCCN5CCOCC5	1222
COc1cc(F)c(F)c(Nc2ccc(I)cc2F)c1NS(=O)(=O)C3(CC(O)CO)CC3	1222
Oc1ccc2[nH]c3cc(c4ccccc4Cl)c5C(=O)NC(=O)c5c3c2c1	1222
CC[C@@]1(O)C(=O)OCC2=C1C=C3N(Cc4cc5ccccc5nc34)C2=O	1222
CC(=CC[C@@H](O)C1=CC(=O)c2c(O)ccc(O)c2C1=O)C	1222
CN(c1ncccc1CNc2nc(Nc3ccc4NC(=O)Cc4c3)ncc2C(F)(F)F)S(=O)(=O)C	1222
C[C@H]1CCC[C@@]2(C)O[C@H]2C[C@H](OC(=O)C[C@H](O)C(C)(C)C(=O)[C@H](C)[C@H]1O)\C(=C\c3csc(C)n3)\C	1222
C[C@]1(CCCN1c2nc(Nc3cc([nH]n3)C4CC4)c5cccn5n2)C(=O)Nc6ccc(F)nc6	1222
CN(NC(=O)CC(=O)NN(C)C(=S)c1ccccc1)C(=S)c2ccccc2	1222
CN1C(=O)N(c2ccc(cc2)C(C)(C)C#N)c3c1cnc4ccc(cc34)c5cnc6ccccc6c5	1222
CCC\C=C\C=C\C(=O)O[C@H]1\C(=C\C(=O)OC)\C[C@H]2C[C@@H](OC(=O)C[C@H](O)C[C@@H]3C[C@H](OC(=O)C)C(C)(C)[C@](O)(C[C@@H]4C\C(=C\C(=O)OC)\C[C@@H](O4)\C=C\C(C)(C)[C@]1(O)O2)O3)[C@@H](C)O	1222
COC(=O)[C@H](CCSC)NC(=O)c1ccc(NC[C@@H](N)CS)cc1c2ccccc2	1222
CCC1=C[C@@H]2CN(C1)Cc3c([nH]c4ccccc34)[C@@](C2)(C(=O)OC)c5cc6c(cc5OC)N(C)[C@H]7[C@](O)([C@H](OC(=O)C)[C@]8(CC)C=CCN9CC[C@]67[C@H]89)C(=O)OC	1222
ONC(=O)CCCCCCC(=O)Nc1ccccc1	1222
CCCCCCCC(=O)O[C@@H]1[C@@H](OC(=O)\C(=C/C)\C)C(=C2[C@@H]3OC(=O)[C@@](C)(O)[C@@]3(O)[C@H](C[C@](C)(OC(=O)C)[C@@H]12)OC(=O)CCC)C	1222
CC(=O)O[C@@]12CO[C@@H]1C[C@H](O)[C@]3(C)[C@@H]2[C@H](OC(=O)c4ccccc4)[C@]5(O)C[C@H](OC(=O)[C@H](O)[C@@H](NC(=O)OC(C)(C)C)c6ccccc6)C(=C([C@@H](O)C3=O)C5(C)C)C	1222
COc1cccc2C(=O)c3c(O)c4C[C@](O)(C[C@H](O[C@H]5C[C@H](N)[C@H](O)[C@H](C)O5)c4c(O)c3C(=O)c12)C(=O)CO	1222
Fc1cc(cc(c1)C2=N\C(=N/c3ccc(cc3)n4cnc(n4)N5CCOCC5)\NC=C2)N6CCOCC6	1222
CN1CCN(Cc2ccc(NC(=O)c3ccc(C)c(c3)C#Cc4cnc5cccnn45)cc2C(F)(F)F)CC1	1222
NC1=NC(=O)N(C=C1)[C@@H]2O[C@H](CO)[C@@H](O)C2(F)F	1222
CCNC(=O)c1noc(c2cc(C(C)C)c(O)cc2O)c1c3ccc(CN4CCOCC4)cc3	1222
C[C@@H](O)[C@H](NC(=O)[C@@H](C)[C@H](O)[C@@H](C)NC(=O)[C@@H](NC(=O)c1nc(nc(N)c1C)[C@H](CC(=O)N)NC[C@H](N)C(=O)N)[C@@H](O[C@@H]2O[C@@H](CO)[C@@H](O)[C@H](O)[C@@H]2O[C@H]3O[C@H](CO)[C@@H](O)[C@H](OC(=O)N)[C@@H]3O)c4c[nH]cn4)C(=O)NCCc5nc(cs5)c6nc(cs6)C(=O)NCCC[S+](C)C	1222
CC1(C)CCC(=C(CN2CCN(CC2)c3ccc(cc3)C(=O)NS(=O)(=O)c4ccc(N[C@H](CCN5CCOCC5)CSc6ccccc6)c(c4)S(=O)(=O)C(F)(F)F)C1)c7ccc(Cl)cc7	1222
CS(=O)(=O)O	1222
CC[C@]1(O)C[C@@H]2CN(CCc3c([nH]c4ccccc34)[C@@](C2)(C(=O)OC)c5cc6c(cc5OC)N(C)[C@H]7[C@](O)([C@H](OC(=O)C)[C@]8(CC)C=CCN9CC[C@]67[C@H]89)C(=O)OC)C1	1222
Cc1cc(ccc1NS(=O)(=O)c2cc(Cl)ccc2Cl)[N+](=O)[O-]	1222
CC(C)c1ccccc1Cc2cc(C(=O)Nc3ccc(cc3)S(=O)(=O)c4ccccc4C(C)(C)C)c(O)c(O)c2O	1222
CO[C@]12[C@H]3N[C@H]3CN1C4=C([C@H]2COC(=O)N)C(=O)C(=C(C)C4=O)N	1222
CO[C@@H]1C[C@H](C[C@@H](C)[C@@H]2CC(=O)[C@H](C)\C=C(/C)\[C@@H](O)[C@@H](OC)C(=O)[C@H](C)C[C@H](C)\C=C\C=C\C=C(/C)\[C@H](C[C@@H]3CC[C@@H](C)[C@@](O)(O3)C(=O)C(=O)N4CCCC[C@H]4C(=O)O2)OC)CC[C@H]1OC(=O)C(C)(CO)CO	1222
Ic1cnc(Nc2cccc(NC(=O)N3CCCC3)c2)nc1NCCCNC(=O)c4cccs4	1222
COc1cc2ncnc(Nc3ccc(F)c(Cl)c3)c2cc1OCCCN4CCOCC4	1222
OC[C@@H](O)CONC(=O)c1ccc(F)c(F)c1Nc2ccc(I)cc2F	1222
C[C@]12O[C@H](C[C@]1(O)CO)n3c4ccccc4c5c6C(=O)NCc6c7c8ccccc8n2c7c35	1223
COc1ccc(cc1CO)c2ccc3c(nc(nc3n2)N4CCOC[C@@H]4C)N5CCOC[C@@H]5C	1223
NC1(CCC1)c2ccc(cc2)c3nc4C=CN5C(=O)NN=C5c4cc3c6ccccc6	1223
NC1=NC(=O)N(C=C1)[C@@H]2O[C@H](CO)[C@@H](O)[C@@H]2O	1223
NC(=O)Nc1cc(sc1C(=O)N[C@H]2CCCNC2)c3cccc(F)c3	1223
CO[C@H]1C[C@H](C)CC2=C(NCC=C)C(=O)C=C(NC(=O)\C(=C\C=C/[C@H](OC)[C@@H](OC(=O)N)\C(=C\[C@H](C)[C@H]1O)\C)\C)C2=O	1223
COc1cc2c(Nc3ccc(NC(=O)c4ccccc4)cc3)ncnc2cc1OCCCN5CCOCC5	1223
COc1cc(F)c(F)c(Nc2ccc(I)cc2F)c1NS(=O)(=O)C3(CC(O)CO)CC3	1223
Oc1ccc2[nH]c3cc(c4ccccc4Cl)c5C(=O)NC(=O)c5c3c2c1	1223
CC[C@@]1(O)C(=O)OCC2=C1C=C3N(Cc4cc5ccccc5nc34)C2=O	1223
C[C@@H](Nc1ccccc1C(=O)O)C2=CC(=CN3C(=O)C=C(N=C23)N4CCOCC4)C	1223
OC(=O)c1ccc(cc1C2CCCC2)c3c[nH]c4ncc(cc34)c5ccccc5	1223
CC(=CC[C@@H](O)C1=CC(=O)c2c(O)ccc(O)c2C1=O)C	1223
CCc1cc(c(O)cc1O)c2[nH]nc(C)c2c3ccc4OCCOc4c3	1223
COc1cc(cc(OC)c1O)[C@H]2[C@@H]3[C@H](COC3=O)[C@H](O[C@@H]4O[C@@H]5CO[C@@H](C)O[C@H]5[C@H](O)[C@H]4O)c6cc7OCOc7cc26	1223
Cn1cnc2c(F)c(Nc3ccc(Br)cc3Cl)c(cc12)C(=O)NOCCO	1223
CN(c1ncccc1CNc2nc(Nc3ccc4NC(=O)Cc4c3)ncc2C(F)(F)F)S(=O)(=O)C	1223
C[C@H]1CCC[C@@]2(C)O[C@H]2C[C@H](OC(=O)C[C@H](O)C(C)(C)C(=O)[C@H](C)[C@H]1O)\C(=C\c3csc(C)n3)\C	1223
C[C@]1(CCCN1c2nc(Nc3cc([nH]n3)C4CC4)c5cccn5n2)C(=O)Nc6ccc(F)nc6	1223
Cc1cn(cn1)c2cc(NC(=O)c3ccc(C)c(Nc4nccc(n4)c5cccnc5)c3)cc(c2)C(F)(F)F	1223
CN(NC(=O)CC(=O)NN(C)C(=S)c1ccccc1)C(=S)c2ccccc2	1223
CN1C(=O)N(c2ccc(cc2)C(C)(C)C#N)c3c1cnc4ccc(cc34)c5cnc6ccccc6c5	1223
CCC\C=C\C=C\C(=O)O[C@H]1\C(=C\C(=O)OC)\C[C@H]2C[C@@H](OC(=O)C[C@H](O)C[C@@H]3C[C@H](OC(=O)C)C(C)(C)[C@](O)(C[C@@H]4C\C(=C\C(=O)OC)\C[C@@H](O4)\C=C\C(C)(C)[C@]1(O)O2)O3)[C@@H](C)O	1223
CN1C(=O)C=C(c2cccc(Cl)c2)c3cc(ccc13)[C@](N)(c4ccc(Cl)cc4)c5cncn5C	1223
CCC1=C[C@@H]2CN(C1)Cc3c([nH]c4ccccc34)[C@@](C2)(C(=O)OC)c5cc6c(cc5OC)N(C)[C@H]7[C@](O)([C@H](OC(=O)C)[C@]8(CC)C=CCN9CC[C@]67[C@H]89)C(=O)OC	1223
ONC(=O)CCCCCCC(=O)Nc1ccccc1	1223
CCCCCCCC(=O)O[C@@H]1[C@@H](OC(=O)\C(=C/C)\C)C(=C2[C@@H]3OC(=O)[C@@](C)(O)[C@@]3(O)[C@H](C[C@](C)(OC(=O)C)[C@@H]12)OC(=O)CCC)C	1223
CC(=O)O[C@@]12CO[C@@H]1C[C@H](O)[C@]3(C)[C@@H]2[C@H](OC(=O)c4ccccc4)[C@]5(O)C[C@H](OC(=O)[C@H](O)[C@@H](NC(=O)OC(C)(C)C)c6ccccc6)C(=C([C@@H](O)C3=O)C5(C)C)C	1223
COc1cccc2C(=O)c3c(O)c4C[C@](O)(C[C@H](O[C@H]5C[C@H](N)[C@H](O)[C@H](C)O5)c4c(O)c3C(=O)c12)C(=O)CO	1223
CC(C)CCN1C(C)C(=O)N(C)c2cnc(Nc3cc(F)c(O)c(F)c3)nc12	1223
Fc1cc(cc(c1)C2=N\C(=N/c3ccc(cc3)n4cnc(n4)N5CCOCC5)\NC=C2)N6CCOCC6	1223
C(Cc1c[nH]c2ccccc12)Nc3ccc(Nc4ccncc4)cc3	1223
NC1=NC(=O)N(C=C1)[C@@H]2O[C@H](CO)[C@@H](O)C2(F)F	1223
CCNC(=O)c1noc(c2cc(C(C)C)c(O)cc2O)c1c3ccc(CN4CCOCC4)cc3	1223
C[C@@H](O)[C@H](NC(=O)[C@@H](C)[C@H](O)[C@@H](C)NC(=O)[C@@H](NC(=O)c1nc(nc(N)c1C)[C@H](CC(=O)N)NC[C@H](N)C(=O)N)[C@@H](O[C@@H]2O[C@@H](CO)[C@@H](O)[C@H](O)[C@@H]2O[C@H]3O[C@H](CO)[C@@H](O)[C@H](OC(=O)N)[C@@H]3O)c4c[nH]cn4)C(=O)NCCc5nc(cs5)c6nc(cs6)C(=O)NCCC[S+](C)C	1223
CC(=O)C1=C(C)c2cnc(Nc3ccc(cn3)N4CCNCC4)nc2N(C5CCCC5)C1=O	1223
COc1ccc(CCc2cccc3C(=O)c4ccccc4Nc23)cc1	1223
CS(=O)(=O)O	1223
Fc1ccc(C(=O)NOCC2CC2)c(Nc3ccc(I)cc3Cl)c1F	1223
COc1ccc(CCc2cccc3c2Nc4ccccc4S3(=O)=O)cc1	1223
CN(C)C\C=C\C(=O)Nc1cc2c(Nc3ccc(F)c(Cl)c3)ncnc2cc1O[C@H]4CCOC4	1223
Cn1cc(\C=C\2/C(=O)Nc3cccnc23)c4ccccc14	1223
CC[C@]1(O)C[C@@H]2CN(CCc3c([nH]c4ccccc34)[C@@](C2)(C(=O)OC)c5cc6c(cc5OC)N(C)[C@H]7[C@](O)([C@H](OC(=O)C)[C@]8(CC)C=CCN9CC[C@]67[C@H]89)C(=O)OC)C1	1223
CN(Cc1cnc2nc(N)nc(N)c2n1)c3ccc(cc3)C(=O)N[C@@H](CCC(=O)O)C(=O)O	1223
Cc1cc(ccc1NS(=O)(=O)c2cc(Cl)ccc2Cl)[N+](=O)[O-]	1223
CC(C)c1ccccc1Cc2cc(C(=O)Nc3ccc(cc3)S(=O)(=O)c4ccccc4C(C)(C)C)c(O)c(O)c2O	1223
CO[C@]12[C@H]3N[C@H]3CN1C4=C([C@H]2COC(=O)N)C(=O)C(=C(C)C4=O)N	1223
CS(=O)(=O)N1CCN(Cc2cc3nc(nc(N4CCOCC4)c3s2)c5cccc6[nH]ncc56)CC1	1223
CO[C@@H]1C[C@H](C[C@@H](C)[C@@H]2CC(=O)[C@H](C)\C=C(/C)\[C@@H](O)[C@@H](OC)C(=O)[C@H](C)C[C@H](C)\C=C\C=C\C=C(/C)\[C@H](C[C@@H]3CC[C@@H](C)[C@@](O)(O3)C(=O)C(=O)N4CCCC[C@H]4C(=O)O2)OC)CC[C@H]1OC(=O)C(C)(CO)CO	1223
O=C1Nc2ccccc2N1C3CCN(Cc4ccc(cc4)c5nc6cc7[nH]cnc7cc6nc5c8ccccc8)CC3	1223
COc1cc(Nc2c(cnc3cc(OCCCN4CCN(C)CC4)c(OC)cc23)C#N)c(Cl)cc1Cl	1223
COc1cc2ncnc(Nc3ccc(F)c(Cl)c3)c2cc1OCCCN4CCOCC4	1223
OC[C@@H](O)CONC(=O)c1ccc(F)c(F)c1Nc2ccc(I)cc2F	1223
C[C@]12O[C@H](C[C@]1(O)CO)n3c4ccccc4c5c6C(=O)NCc6c7c8ccccc8n2c7c35	1224
COc1ccc(cc1OC)c2cc3nccn3c(Nc4ncccc4C(=O)N)n2	1224
COc1ccc(cc1CO)c2ccc3c(nc(nc3n2)N4CCOC[C@@H]4C)N5CCOC[C@@H]5C	1224
NC1(CCC1)c2ccc(cc2)c3nc4C=CN5C(=O)NN=C5c4cc3c6ccccc6	1224
NC1=NC(=O)N(C=C1)[C@@H]2O[C@H](CO)[C@@H](O)[C@@H]2O	1224
NC(=O)Nc1cc(sc1C(=O)N[C@H]2CCCNC2)c3cccc(F)c3	1224
CO[C@@H]1[C@@H](C[C@H]2O[C@]1(C)n3c4ccccc4c5c6CNC(=O)c6c7c8ccccc8n2c7c35)N(C)C(=O)c9ccccc9	1224
CO[C@H]1C[C@H](C)CC2=C(NCC=C)C(=O)C=C(NC(=O)\C(=C\C=C/[C@H](OC)[C@@H](OC(=O)N)\C(=C\[C@H](C)[C@H]1O)\C)\C)C2=O	1224
COc1cc(F)c(F)c(Nc2ccc(I)cc2F)c1NS(=O)(=O)C3(CC(O)CO)CC3	1224
Oc1ccc2[nH]c3cc(c4ccccc4Cl)c5C(=O)NC(=O)c5c3c2c1	1224
CC[C@@]1(O)C(=O)OCC2=C1C=C3N(Cc4cc5ccccc5nc34)C2=O	1224
OC(=O)c1ccc(cc1C2CCCC2)c3c[nH]c4ncc(cc34)c5ccccc5	1224
CC(=CC[C@@H](O)C1=CC(=O)c2c(O)ccc(O)c2C1=O)C	1224
COc1cc(cc(OC)c1O)[C@H]2[C@@H]3[C@H](COC3=O)[C@H](O[C@@H]4O[C@@H]5CO[C@@H](C)O[C@H]5[C@H](O)[C@H]4O)c6cc7OCOc7cc26	1224
Cn1cnc2c(F)c(Nc3ccc(Br)cc3Cl)c(cc12)C(=O)NOCCO	1224
C[C@@]1(O)C[C@@H](C1)c2nc(c3ccc4ccc(nc4c3)c5ccccc5)c6c(N)nccn26	1224
CN(c1ncccc1CNc2nc(Nc3ccc4NC(=O)Cc4c3)ncc2C(F)(F)F)S(=O)(=O)C	1224
C[C@H]1CCC[C@@]2(C)O[C@H]2C[C@H](OC(=O)C[C@H](O)C(C)(C)C(=O)[C@H](C)[C@H]1O)\C(=C\c3csc(C)n3)\C	1224
O=C1N=C(NCc2cccs2)S/C/1=C\c3ccc4ncccc4c3	1224
C[C@]1(CCCN1c2nc(Nc3cc([nH]n3)C4CC4)c5cccn5n2)C(=O)Nc6ccc(F)nc6	1224
CN(NC(=O)CC(=O)NN(C)C(=S)c1ccccc1)C(=S)c2ccccc2	1224
CN1C(=O)N(c2ccc(cc2)C(C)(C)C#N)c3c1cnc4ccc(cc34)c5cnc6ccccc6c5	1224
CCC\C=C\C=C\C(=O)O[C@H]1\C(=C\C(=O)OC)\C[C@H]2C[C@@H](OC(=O)C[C@H](O)C[C@@H]3C[C@H](OC(=O)C)C(C)(C)[C@](O)(C[C@@H]4C\C(=C\C(=O)OC)\C[C@@H](O4)\C=C\C(C)(C)[C@]1(O)O2)O3)[C@@H](C)O	1224
CN1C(=O)C=C(c2cccc(Cl)c2)c3cc(ccc13)[C@](N)(c4ccc(Cl)cc4)c5cncn5C	1224
CCC1=C[C@@H]2CN(C1)Cc3c([nH]c4ccccc34)[C@@](C2)(C(=O)OC)c5cc6c(cc5OC)N(C)[C@H]7[C@](O)([C@H](OC(=O)C)[C@]8(CC)C=CCN9CC[C@]67[C@H]89)C(=O)OC	1224
ONC(=O)CCCCCCC(=O)Nc1ccccc1	1224
CCCCCCCC(=O)O[C@@H]1[C@@H](OC(=O)\C(=C/C)\C)C(=C2[C@@H]3OC(=O)[C@@](C)(O)[C@@]3(O)[C@H](C[C@](C)(OC(=O)C)[C@@H]12)OC(=O)CCC)C	1224
CC(=O)O[C@@]12CO[C@@H]1C[C@H](O)[C@]3(C)[C@@H]2[C@H](OC(=O)c4ccccc4)[C@]5(O)C[C@H](OC(=O)[C@H](O)[C@@H](NC(=O)OC(C)(C)C)c6ccccc6)C(=C([C@@H](O)C3=O)C5(C)C)C	1224
COc1cccc2C(=O)c3c(O)c4C[C@](O)(C[C@H](O[C@H]5C[C@H](N)[C@H](O)[C@H](C)O5)c4c(O)c3C(=O)c12)C(=O)CO	1224
CCCCCCCCCCCC1=C(O)C(=O)C=C(O)C1=O	1224
CC(C)CCN1C(C)C(=O)N(C)c2cnc(Nc3cc(F)c(O)c(F)c3)nc12	1224
Fc1cc(cc(c1)C2=N\C(=N/c3ccc(cc3)n4cnc(n4)N5CCOCC5)\NC=C2)N6CCOCC6	1224
CN1CCN(Cc2ccc(NC(=O)c3ccc(C)c(c3)C#Cc4cnc5cccnn45)cc2C(F)(F)F)CC1	1224
CCNC(=O)c1noc(c2cc(C(C)C)c(O)cc2O)c1c3ccc(CN4CCOCC4)cc3	1224
C[C@@H](O)[C@H](NC(=O)[C@@H](C)[C@H](O)[C@@H](C)NC(=O)[C@@H](NC(=O)c1nc(nc(N)c1C)[C@H](CC(=O)N)NC[C@H](N)C(=O)N)[C@@H](O[C@@H]2O[C@@H](CO)[C@@H](O)[C@H](O)[C@@H]2O[C@H]3O[C@H](CO)[C@@H](O)[C@H](OC(=O)N)[C@@H]3O)c4c[nH]cn4)C(=O)NCCc5nc(cs5)c6nc(cs6)C(=O)NCCC[S+](C)C	1224
CC(=O)C1=C(C)c2cnc(Nc3ccc(cn3)N4CCNCC4)nc2N(C5CCCC5)C1=O	1224
CS(=O)(=O)O	1224
Fc1ccc(C(=O)NOCC2CC2)c(Nc3ccc(I)cc3Cl)c1F	1224
CN(C)C\C=C\C(=O)Nc1cc2c(Nc3ccc(F)c(Cl)c3)ncnc2cc1O[C@H]4CCOC4	1224
CC[C@]1(O)C[C@@H]2CN(CCc3c([nH]c4ccccc34)[C@@](C2)(C(=O)OC)c5cc6c(cc5OC)N(C)[C@H]7[C@](O)([C@H](OC(=O)C)[C@]8(CC)C=CCN9CC[C@]67[C@H]89)C(=O)OC)C1	1224
Cc1cc(ccc1NS(=O)(=O)c2cc(Cl)ccc2Cl)[N+](=O)[O-]	1224
CC(C)c1ccccc1Cc2cc(C(=O)Nc3ccc(cc3)S(=O)(=O)c4ccccc4C(C)(C)C)c(O)c(O)c2O	1224
CO[C@]12[C@H]3N[C@H]3CN1C4=C([C@H]2COC(=O)N)C(=O)C(=C(C)C4=O)N	1224
CS(=O)(=O)N1CCN(Cc2cc3nc(nc(N4CCOCC4)c3s2)c5cccc6[nH]ncc56)CC1	1224
CO[C@@H]1C[C@H](C[C@@H](C)[C@@H]2CC(=O)[C@H](C)\C=C(/C)\[C@@H](O)[C@@H](OC)C(=O)[C@H](C)C[C@H](C)\C=C\C=C\C=C(/C)\[C@H](C[C@@H]3CC[C@@H](C)[C@@](O)(O3)C(=O)C(=O)N4CCCC[C@H]4C(=O)O2)OC)CC[C@H]1OC(=O)C(C)(CO)CO	1224
Ic1cnc(Nc2cccc(NC(=O)N3CCCC3)c2)nc1NCCCNC(=O)c4cccs4	1224
COc1cc(Nc2c(cnc3cc(OCCCN4CCN(C)CC4)c(OC)cc23)C#N)c(Cl)cc1Cl	1224
COc1cc2ncnc(Nc3ccc(F)c(Cl)c3)c2cc1OCCCN4CCOCC4	1224
OC[C@@H](O)CONC(=O)c1ccc(F)c(F)c1Nc2ccc(I)cc2F	1224
C[C@]12O[C@H](C[C@]1(O)CO)n3c4ccccc4c5c6C(=O)NCc6c7c8ccccc8n2c7c35	1225
COc1ccc(cc1OC)c2cc3nccn3c(Nc4ncccc4C(=O)N)n2	1225
COc1ccc(cc1CO)c2ccc3c(nc(nc3n2)N4CCOC[C@@H]4C)N5CCOC[C@@H]5C	1225
NC1=NC(=O)N(C=C1)[C@@H]2O[C@H](CO)[C@@H](O)[C@@H]2O	1225
NC(=O)Nc1cc(sc1C(=O)N[C@H]2CCCNC2)c3cccc(F)c3	1225
CO[C@@H]1[C@@H](C[C@H]2O[C@]1(C)n3c4ccccc4c5c6CNC(=O)c6c7c8ccccc8n2c7c35)N(C)C(=O)c9ccccc9	1225
CO[C@H]1C[C@H](C)CC2=C(NCC=C)C(=O)C=C(NC(=O)\C(=C\C=C/[C@H](OC)[C@@H](OC(=O)N)\C(=C\[C@H](C)[C@H]1O)\C)\C)C2=O	1225
COc1cc2c(Nc3ccc(NC(=O)c4ccccc4)cc3)ncnc2cc1OCCCN5CCOCC5	1225
COc1cc(F)c(F)c(Nc2ccc(I)cc2F)c1NS(=O)(=O)C3(CC(O)CO)CC3	1225
CNCc1ccc(cc1)c2[nH]c3cc(F)cc4C(=O)NCCc2c34	1225
CC[C@@]1(O)C(=O)OCC2=C1C=C3N(Cc4cc5ccccc5nc34)C2=O	1225
OC(=O)c1ccc(cc1C2CCCC2)c3c[nH]c4ncc(cc34)c5ccccc5	1225
CC(=CC[C@@H](O)C1=CC(=O)c2c(O)ccc(O)c2C1=O)C	1225
CCc1cc(c(O)cc1O)c2[nH]nc(C)c2c3ccc4OCCOc4c3	1225
COc1cc(cc(OC)c1O)[C@H]2[C@@H]3[C@H](COC3=O)[C@H](O[C@@H]4O[C@@H]5CO[C@@H](C)O[C@H]5[C@H](O)[C@H]4O)c6cc7OCOc7cc26	1225
CN(c1ncccc1CNc2nc(Nc3ccc4NC(=O)Cc4c3)ncc2C(F)(F)F)S(=O)(=O)C	1225
Oc1c(cc(c2cccnc12)S(=O)(=O)O)N=Nc3ccc4cc(ccc4c3)S(=O)(=O)O	1225
Oc1ccc2ccccc2c1SSc3c(O)ccc4ccccc34	1225
C[C@H]1CCC[C@@]2(C)O[C@H]2C[C@H](OC(=O)C[C@H](O)C(C)(C)C(=O)[C@H](C)[C@H]1O)\C(=C\c3csc(C)n3)\C	1225
COc1ccc(C2=N[C@H]([C@H](N2C(=O)N3CCNC(=O)C3)c4ccc(Cl)cc4)c5ccc(Cl)cc5)c(OC(C)C)c1	1225
C[C@]1(CCCN1c2nc(Nc3cc([nH]n3)C4CC4)c5cccn5n2)C(=O)Nc6ccc(F)nc6	1225
CN(NC(=O)CC(=O)NN(C)C(=S)c1ccccc1)C(=S)c2ccccc2	1225
CN1C(=O)N(c2ccc(cc2)C(C)(C)C#N)c3c1cnc4ccc(cc34)c5cnc6ccccc6c5	1225
CCC\C=C\C=C\C(=O)O[C@H]1\C(=C\C(=O)OC)\C[C@H]2C[C@@H](OC(=O)C[C@H](O)C[C@@H]3C[C@H](OC(=O)C)C(C)(C)[C@](O)(C[C@@H]4C\C(=C\C(=O)OC)\C[C@@H](O4)\C=C\C(C)(C)[C@]1(O)O2)O3)[C@@H](C)O	1225
CN1C(=O)C=C(c2cccc(Cl)c2)c3cc(ccc13)[C@](N)(c4ccc(Cl)cc4)c5cncn5C	1225
OC[C@H](Cc1ccccc1)Nc2nc(Oc3ccc4CCCc4c3)nc5c2ncn5Cc6ccc(cc6)c7ccccc7	1225
CCC1=C[C@@H]2CN(C1)Cc3c([nH]c4ccccc34)[C@@](C2)(C(=O)OC)c5cc6c(cc5OC)N(C)[C@H]7[C@](O)([C@H](OC(=O)C)[C@]8(CC)C=CCN9CC[C@]67[C@H]89)C(=O)OC	1225
ONC(=O)CCCCCCC(=O)Nc1ccccc1	1225
CCCCCCCC(=O)O[C@@H]1[C@@H](OC(=O)\C(=C/C)\C)C(=C2[C@@H]3OC(=O)[C@@](C)(O)[C@@]3(O)[C@H](C[C@](C)(OC(=O)C)[C@@H]12)OC(=O)CCC)C	1225
CC(=O)O[C@@]12CO[C@@H]1C[C@H](O)[C@]3(C)[C@@H]2[C@H](OC(=O)c4ccccc4)[C@]5(O)C[C@H](OC(=O)[C@H](O)[C@@H](NC(=O)OC(C)(C)C)c6ccccc6)C(=C([C@@H](O)C3=O)C5(C)C)C	1225
COc1cccc2C(=O)c3c(O)c4C[C@](O)(C[C@H](O[C@H]5C[C@H](N)[C@H](O)[C@H](C)O5)c4c(O)c3C(=O)c12)C(=O)CO	1225
CCCCCCCCCCCC1=C(O)C(=O)C=C(O)C1=O	1225
CC(C)CCN1C(C)C(=O)N(C)c2cnc(Nc3cc(F)c(O)c(F)c3)nc12	1225
Fc1cc(cc(c1)C2=N\C(=N/c3ccc(cc3)n4cnc(n4)N5CCOCC5)\NC=C2)N6CCOCC6	1225
CN1CCN(Cc2ccc(NC(=O)c3ccc(C)c(c3)C#Cc4cnc5cccnn45)cc2C(F)(F)F)CC1	1225
NC1=NC(=O)N(C=C1)[C@@H]2O[C@H](CO)[C@@H](O)C2(F)F	1225
CCNC(=O)c1noc(c2cc(C(C)C)c(O)cc2O)c1c3ccc(CN4CCOCC4)cc3	1225
C[C@@H](O)[C@H](NC(=O)[C@@H](C)[C@H](O)[C@@H](C)NC(=O)[C@@H](NC(=O)c1nc(nc(N)c1C)[C@H](CC(=O)N)NC[C@H](N)C(=O)N)[C@@H](O[C@@H]2O[C@@H](CO)[C@@H](O)[C@H](O)[C@@H]2O[C@H]3O[C@H](CO)[C@@H](O)[C@H](OC(=O)N)[C@@H]3O)c4c[nH]cn4)C(=O)NCCc5nc(cs5)c6nc(cs6)C(=O)NCCC[S+](C)C	1225
CC(=O)C1=C(C)c2cnc(Nc3ccc(cn3)N4CCNCC4)nc2N(C5CCCC5)C1=O	1225
CS(=O)(=O)O	1225
O=C1C=C(Oc2c1cccc2c3cccc4c5ccccc5sc34)N6CCOCC6	1225
N#C\C(=C/1\Nc2ccccc2S1)\c3ccnc(NCCc4cccnc4)n3	1225
Cc1nc(NCC#N)nc(n1)n2c(Nc3cc[nH]n3)nc4ccccc24	1225
CC[C@]1(O)C[C@@H]2CN(CCc3c([nH]c4ccccc34)[C@@](C2)(C(=O)OC)c5cc6c(cc5OC)N(C)[C@H]7[C@](O)([C@H](OC(=O)C)[C@]8(CC)C=CCN9CC[C@]67[C@H]89)C(=O)OC)C1	1225
CN(Cc1cnc2nc(N)nc(N)c2n1)c3ccc(cc3)C(=O)N[C@@H](CCC(=O)O)C(=O)O	1225
Cc1cc(ccc1NS(=O)(=O)c2cc(Cl)ccc2Cl)[N+](=O)[O-]	1225
CC(C)c1ccccc1Cc2cc(C(=O)Nc3ccc(cc3)S(=O)(=O)c4ccccc4C(C)(C)C)c(O)c(O)c2O	1225
CO[C@]12[C@H]3N[C@H]3CN1C4=C([C@H]2COC(=O)N)C(=O)C(=C(C)C4=O)N	1225
CS(=O)(=O)N1CCN(Cc2cc3nc(nc(N4CCOCC4)c3s2)c5cccc6[nH]ncc56)CC1	1225
CO[C@@H]1C[C@H](C[C@@H](C)[C@@H]2CC(=O)[C@H](C)\C=C(/C)\[C@@H](O)[C@@H](OC)C(=O)[C@H](C)C[C@H](C)\C=C\C=C\C=C(/C)\[C@H](C[C@@H]3CC[C@@H](C)[C@@](O)(O3)C(=O)C(=O)N4CCCC[C@H]4C(=O)O2)OC)CC[C@H]1OC(=O)C(C)(CO)CO	1225
O=C1Nc2ccccc2N1C3CCN(Cc4ccc(cc4)c5nc6cc7[nH]cnc7cc6nc5c8ccccc8)CC3	1225
Ic1cnc(Nc2cccc(NC(=O)N3CCCC3)c2)nc1NCCCNC(=O)c4cccs4	1225
C[C@]12O[C@H](C[C@]1(O)CO)n3c4ccccc4c5c6C(=O)NCc6c7c8ccccc8n2c7c35	1226
COc1ccc(cc1CO)c2ccc3c(nc(nc3n2)N4CCOC[C@@H]4C)N5CCOC[C@@H]5C	1226
NC1(CCC1)c2ccc(cc2)c3nc4C=CN5C(=O)NN=C5c4cc3c6ccccc6	1226
Oc1c(CC=C)cccc1\C=N\NC(=O)CN2CCN(Cc3ccccc3)CC2	1226
NC1=NC(=O)N(C=C1)[C@@H]2O[C@H](CO)[C@@H](O)[C@@H]2O	1226
NC(=O)Nc1cc(sc1C(=O)N[C@H]2CCCNC2)c3cccc(F)c3	1226
CO[C@@H]1[C@@H](C[C@H]2O[C@]1(C)n3c4ccccc4c5c6CNC(=O)c6c7c8ccccc8n2c7c35)N(C)C(=O)c9ccccc9	1226
CO[C@H]1C[C@H](C)CC2=C(NCC=C)C(=O)C=C(NC(=O)\C(=C\C=C/[C@H](OC)[C@@H](OC(=O)N)\C(=C\[C@H](C)[C@H]1O)\C)\C)C2=O	1226
COc1cc(F)c(F)c(Nc2ccc(I)cc2F)c1NS(=O)(=O)C3(CC(O)CO)CC3	1226
Oc1ccc2[nH]c3cc(c4ccccc4Cl)c5C(=O)NC(=O)c5c3c2c1	1226
CC[C@@]1(O)C(=O)OCC2=C1C=C3N(Cc4cc5ccccc5nc34)C2=O	1226
C[C@@H](Nc1ccccc1C(=O)O)C2=CC(=CN3C(=O)C=C(N=C23)N4CCOCC4)C	1226
CC(=CC[C@@H](O)C1=CC(=O)c2c(O)ccc(O)c2C1=O)C	1226
COc1cc(cc(OC)c1O)[C@H]2[C@@H]3[C@H](COC3=O)[C@H](O[C@@H]4O[C@@H]5CO[C@@H](C)O[C@H]5[C@H](O)[C@H]4O)c6cc7OCOc7cc26	1226
Cn1cnc2c(F)c(Nc3ccc(Br)cc3Cl)c(cc12)C(=O)NOCCO	1226
C[C@@]1(O)C[C@@H](C1)c2nc(c3ccc4ccc(nc4c3)c5ccccc5)c6c(N)nccn26	1226
C[C@H]1CCC[C@@]2(C)O[C@H]2C[C@H](OC(=O)C[C@H](O)C(C)(C)C(=O)[C@H](C)[C@H]1O)\C(=C\c3csc(C)n3)\C	1226
COc1ccc(C2=N[C@H]([C@H](N2C(=O)N3CCNC(=O)C3)c4ccc(Cl)cc4)c5ccc(Cl)cc5)c(OC(C)C)c1	1226
C[C@]1(CCCN1c2nc(Nc3cc([nH]n3)C4CC4)c5cccn5n2)C(=O)Nc6ccc(F)nc6	1226
CN(NC(=O)CC(=O)NN(C)C(=S)c1ccccc1)C(=S)c2ccccc2	1226
CN1C(=O)N(c2ccc(cc2)C(C)(C)C#N)c3c1cnc4ccc(cc34)c5cnc6ccccc6c5	1226
CCC\C=C\C=C\C(=O)O[C@H]1\C(=C\C(=O)OC)\C[C@H]2C[C@@H](OC(=O)C[C@H](O)C[C@@H]3C[C@H](OC(=O)C)C(C)(C)[C@](O)(C[C@@H]4C\C(=C\C(=O)OC)\C[C@@H](O4)\C=C\C(C)(C)[C@]1(O)O2)O3)[C@@H](C)O	1226
CCC1=C[C@@H]2CN(C1)Cc3c([nH]c4ccccc34)[C@@](C2)(C(=O)OC)c5cc6c(cc5OC)N(C)[C@H]7[C@](O)([C@H](OC(=O)C)[C@]8(CC)C=CCN9CC[C@]67[C@H]89)C(=O)OC	1226
ONC(=O)CCCCCCC(=O)Nc1ccccc1	1226
CCCCCCCC(=O)O[C@@H]1[C@@H](OC(=O)\C(=C/C)\C)C(=C2[C@@H]3OC(=O)[C@@](C)(O)[C@@]3(O)[C@H](C[C@](C)(OC(=O)C)[C@@H]12)OC(=O)CCC)C	1226
CC(=O)O[C@@]12CO[C@@H]1C[C@H](O)[C@]3(C)[C@@H]2[C@H](OC(=O)c4ccccc4)[C@]5(O)C[C@H](OC(=O)[C@H](O)[C@@H](NC(=O)OC(C)(C)C)c6ccccc6)C(=C([C@@H](O)C3=O)C5(C)C)C	1226
COc1cccc2C(=O)c3c(O)c4C[C@](O)(C[C@H](O[C@H]5C[C@H](N)[C@H](O)[C@H](C)O5)c4c(O)c3C(=O)c12)C(=O)CO	1226
CC(C)CCN1C(C)C(=O)N(C)c2cnc(Nc3cc(F)c(O)c(F)c3)nc12	1226
[truncated: 138,114 more rows]
