# Supplementary material for: Cell fishing: A similarity based approach and machine learning strategy for multiple cell lines-compound sensitivity prediction
Source: PLoS One. 2019 Oct 7;14(10):e0223276. doi: 10.1371/journal.pone.0223276 (PMC6779297; doi:10.1371/journal.pone.0223276)
Supplement: S2 Table — (ZIP) [file pone.0223276.s002.zip › Final_Inactives_Cell_PairsDB_22.txt]

Cn1cc(NC(=O)c2cc(NC(=O)CNC(=N)N)cn2C)cc1C(=O)NCCC(=N)N	1
CNC(=O)OCc1cc2C(=O)c3ccccc3C(=O)c2c4CC5NC5c14	1
CC1CN1CC(O)CC2CC2	1002
COc1ccc(cc1OC)c2cc3nccn3c(Nc4ncccc4C(=O)N)n2	1019
C\C(=C(/C#N)\C(=O)Nc1cc(Br)ccc1Br)\O	1019
COCC(=O)OCC1(O)C(=O)OCC2=C1C=C3N(Cc4cc5ccccc5nc34)C2=O	1019
Oc1c(cc(c2cccnc12)S(=O)(=O)O)N=Nc3ccc4cc(ccc4c3)S(=O)(=O)O	1019
O=C1Nc2ccccc2N1C3CCN(Cc4ccc(cc4)c5nc6cc7[nH]cnc7cc6nc5c8ccccc8)CC3	1019
Oc1ccc2ccccc2c1SSc3c(O)ccc4ccccc34	1019
OC[C@H](Cc1ccccc1)Nc2nc(Oc3ccc4CCCc4c3)nc5c2ncn5Cc6ccc(cc6)c7ccccc7	1019
OC1=C(C#N)C(=O)Nc2scc(c3ccc(cc3)c4ccccc4O)c12	1019
Cc1cc(ccc1NS(=O)(=O)c2cc(Cl)ccc2Cl)[N+](=O)[O-]	1019
CO[C@@H]1[C@@H](C[C@H]2O[C@]1(C)n3c4ccccc4c5c6CNC(=O)c6c7c8ccccc8n2c7c35)N(C)C(=O)c9ccccc9	1019
C[C@]1(CCCN1c2nc(Nc3cc([nH]n3)C4CC4)c5cccn5n2)C(=O)Nc6ccc(F)nc6	1019
CN1CCN(Cc2ccc(NC(=O)c3ccc(C)c(c3)C#Cc4cnc5cccnn45)cc2C(F)(F)F)CC1	1019
CN(c1ncccc1CNc2nc(Nc3ccc4NC(=O)Cc4c3)ncc2C(F)(F)F)S(=O)(=O)C	1019
Cc1c[nH]c(n1)c2cnc(NCCNc3ccc(cn3)C#N)nc2c4ccc(Cl)cc4Cl	1019
CCC1(O)C(=O)OCC2=C1C=C3N(Cc4c(CCN5CCOCC5)c6ccccc6nc34)C2=O	1019
COC(=O)CNC(=O)C(=O)OC	1019
OC(=O)c1ccc(cc1C2CCCC2)c3c[nH]c4ncc(cc34)c5ccccc5	1019
CN1C(=O)C=C(c2cccc(Cl)c2)c3cc(ccc13)[C@](N)(c4ccc(Cl)cc4)c5cncn5C	1019
C[C@@H](O)[C@H](NC(=O)[C@@H](C)[C@H](O)[C@@H](C)NC(=O)[C@@H](NC(=O)c1nc(nc(N)c1C)[C@H](CC(=O)N)NC[C@H](N)C(=O)N)[C@@H](O[C@@H]2O[C@@H](CO)[C@@H](O)[C@H](O)[C@@H]2O[C@H]3O[C@H](CO)[C@@H](O)[C@H](OC(=O)N)[C@@H]3O)c4c[nH]cn4)C(=O)NCCc5nc(cs5)c6nc(cs6)C(=O)NCCC[S+](C)C	1019
Cc1cc2c(cc1C(=C)c3ccc(cc3)C(=O)O)C(C)(C)CCC2(C)C	1019
C[C@@H](Nc1ccccc1C(=O)O)C2=CC(=CN3C(=O)C=C(N=C23)N4CCOCC4)C	1019
CN(c1ccc2c(C)n(C)nc2c1)c3ccnc(Nc4ccc(C)c(c4)S(=O)(=O)N)n3	1019
Fc1cc(cc(c1)C2=N\C(=N/c3ccc(cc3)n4cnc(n4)N5CCOCC5)\NC=C2)N6CCOCC6	1019
CCCCCCCCCCCC1=C(O)C(=O)C=C(O)C1=O	1019
CC(C)NC(=O)OCC1(O)C(=O)OCC2=C1C=C3N(Cc4cc5ccccc5nc34)C2=O	1019
CCC1(O)C(=O)OCC2=C1C=C3N(Cc4c(CCN5CCCCC5)c6ccccc6nc34)C2=O	1019
CC(O)(CS(=O)(=O)c1ccc(F)cc1)C(=O)Nc2ccc(C#N)c(c2)C(F)(F)F	1019
C[C@@]1(O)C[C@@H](C1)c2nc(c3ccc4ccc(nc4c3)c5ccccc5)c6c(N)nccn26	1019
Oc1c(CC=C)cccc1\C=N\NC(=O)CN2CCN(Cc3ccccc3)CC2	1019
N#C\C(=C/1\Nc2ccccc2S1)\c3ccnc(NCCc4cccnc4)n3	1019
CCC1(O)C(=O)OCC2=C1C=C3N(Cc4c(CCN5CCCC5)c6ccccc6nc34)C2=O	1019
COc1cc(cc(OC)c1O)[C@H]2[C@@H]3[C@H](COC3=O)[C@H](O[C@@H]4O[C@@H]5CO[C@@H](C)O[C@H]5[C@H](O)[C@H]4O)c6cc7OCOc7cc26	1019
COC(=O)[C@H](CCSC)NC(=O)c1ccc(NC[C@@H](N)CS)cc1c2ccccc2	1019
CCOCOCC1(O)C(=O)OCC2=C1C=C3N(Cc4cc5ccccc5nc34)C2=O	1019
Cc1ccc2C(=O)N(C(=O)c2c1)c3ccc(cc3)N=Nc4ccccc4	103
Nc1cccc(CN2C(=O)c3ccccc3C2=O)c1	103
O=C1N(C(=O)c2ccccc12)c3ccccc3	103
O=C1N(C(=O)c2cccc3cccc1c23)c4ccccc4	103
Nc1ccccc1N2C(=O)C3C4CCC(C=C4)C3C2=O	103
Nc1cccc(c1)N2C(=O)c3cccc4cccc(C2=O)c34	103
COc1ccc(cc1)N2C(=O)C3C4CCC(C=C4)C3C2=O	103
[O-][N+](=O)c1cccc(c1)N2C(=O)c3ccccc3C2=O	103
Clc1ccc(cc1)N2C(=O)c3ccccc3C2=O	103
Nc1ccc(CN2C(=O)c3ccccc3C2=O)cc1	103
O=C1N(C(=O)c2ccccc12)c3ccccc3N4C(=O)c5ccccc5C4=O	103
CC1=C(C)C(=O)N(Cc2ccccc2N)C1=O	103
O=C1N(C(=O)c2ccccc12)c3ccccc3C#N	103
Clc1ccc(nc1)N2C(=O)c3ccccc3C2=O	103
Brc1ccc(nc1)N2C(=O)C3C4CCC(C=C4)C3C2=O	103
Clc1ccc(nc1)N2C(=O)C3C4CCC(C=C4)C3C2=O	103
Nc1ccc(cc1)N2C(=O)c3cccc4cccc(C2=O)c34	103
Cc1ccc2C(=O)N(Cc3ccccc3N)C(=O)c2c1	103
COc1ccc(cc1)N2C(=O)c3ccccc3C2=O	103
O=C1N(C(=O)c2ccccc12)c3ccc(cc3)c4ccccc4	103
O=C1C2C3CCC(C=C3)C2C(=O)N1c4ccc(cc4)c5ccccc5	103
Nc1ccccc1CN2C(=O)C3C4CCC(C=C4)C3C2=O	103
Sc1ccc(cc1)N2C(=O)c3ccccc3C2=O	103
Cc1cccc2C(=O)N(Cc3ccc(N)cc3)C(=O)c12	103
Cc1ccc2C(=O)N(C(=O)c2c1)c3ccc(cn3)[N+](=O)[O-]	103
O=C1N(C(=O)c2ccccc12)c3ccccn3	103
COc1ccc(cc1OC)c2cc3nccn3c(Nc4ncccc4C(=O)N)n2	1036
Fc1ccc(CC2=NNC(=O)c3ccccc23)cc1C(=O)N4CCN(CC4)C(=O)C5CC5	1036
NC1(CCC1)c2ccc(cc2)c3nc4C=CN5C(=O)NN=C5c4cc3c6ccccc6	1036
COc1cc(ccc1Nc2ncc3N(C)C(=O)c4ccccc4N(C)c3n2)N5CCN(C)CC5	1036
NC(=O)N(c1ccc(C(=O)N)c(n1)c2ccc(F)cc2F)c3c(F)cccc3F	1036
CO[C@@H]1[C@@H](C[C@H]2O[C@]1(C)n3c4ccccc4c5c6CNC(=O)c6c7c8ccccc8n2c7c35)N(C)C(=O)c9ccccc9	1036
Cc1[nH]c(\C=C\2/C(=O)Nc3ccc(cc23)S(=O)(=O)Cc4c(Cl)cccc4Cl)c(C)c1C(=O)N5CCC[C@@H]5CN6CCCC6	1036
ClC(Cl)(Cl)C(NC(=S)Nc1cccc2cccnc12)NC(=O)\C=C\c3ccccc3	1036
Cc1cc(cc2[nH]c(nc12)C3=C(NC[C@@H](O)c4cccc(Cl)c4)C=CNC3=O)N5CCOCC5	1036
C[C@@H]1O[C@@H](OC2=C(Oc3cc(O)cc(O)c3C2=O)c4ccc(O)cc4)[C@H](O)[C@H](OC(=O)C)[C@H]1OC(=O)C	1036
CCN(CC)CCNC(=O)c1c(C)[nH]c(\C=C\2/C(=O)Nc3ccc(F)cc23)c1C	1036
COc1cc(F)c(F)c(Nc2ccc(I)cc2F)c1NS(=O)(=O)C3(CC(O)CO)CC3	1036
CNCc1ccc(cc1)c2[nH]c3cc(F)cc4C(=O)NCCc2c34	1036
Cc1cc2c(cc1C(=C)c3ccc(cc3)C(=O)O)C(C)(C)CCC2(C)C	1036
C[C@@H](Nc1ccccc1C(=O)O)C2=CC(=CN3C(=O)C=C(N=C23)N4CCOCC4)C	1036
OC(=O)c1ccc(cc1C2CCCC2)c3c[nH]c4ncc(cc34)c5ccccc5	1036
Cn1cc(C2=C(C(=O)NC2=O)c3ccc(Cl)cc3Cl)c4ccccc14	1036
CC(O)(CS(=O)(=O)c1ccc(F)cc1)C(=O)Nc2ccc(C#N)c(c2)C(F)(F)F	1036
Fc1ccc(C(=O)NOCC2CC2)c(Nc3ccc(I)cc3Cl)c1F	1036
CCOc1nc(NC(=O)Cc2cc(OC)ccc2OC)cc(N)c1C#N	1036
CCc1cc(c(O)cc1O)c2[nH]nc(C)c2c3ccc4OCCOc4c3	1036
Cn1cnc2c(F)c(Nc3ccc(Br)cc3Cl)c(cc12)C(=O)NOCCO	1036
C[C@@]1(O)C[C@@H](C1)c2nc(c3ccc4ccc(nc4c3)c5ccccc5)c6c(N)nccn26	1036
CN(c1ncccc1CNc2nc(Nc3ccc4NC(=O)Cc4c3)ncc2C(F)(F)F)S(=O)(=O)C	1036
Oc1c(cc(c2cccnc12)S(=O)(=O)O)N=Nc3ccc4cc(ccc4c3)S(=O)(=O)O	1036
CCc1nc(N)nc(N)c1c2ccc(Cl)cc2	1036
Oc1ccc2ccccc2c1SSc3c(O)ccc4ccccc34	1036
COc1cc2ncn(c3cc(OCc4ccccc4S(=O)(=O)C)c(C#N)s3)c2cc1OC	1036
O=C1C=C(OC(=C1)c2cccc3Sc4ccccc4Sc23)N5CCOCC5	1036
O=C1N=C(NCc2cccs2)S/C/1=C\c3ccc4ncccc4c3	1036
COc1cc2ncn(c3cc(OCc4ccccc4C(F)(F)F)c(s3)C(=O)N)c2cc1OC	1036
CN1CCN(Cc2ccc(cc2)C(=O)Nc3ccc(C)c(Nc4nccc(n4)c5cccnc5)c3)CC1	1036
OCCCNc1cc(ccn1)c2ccnc(Nc3cccc(Cl)c3)n2	1036
Cc1cn(cn1)c2cc(NC(=O)c3ccc(C)c(Nc4nccc(n4)c5cccnc5)c3)cc(c2)C(F)(F)F	1036
NC(=O)[C@@H](CCC(F)(F)F)N(Cc1ccc(cc1F)c2nocn2)S(=O)(=O)c3ccc(Cl)cc3	1036
CC[C@H](CO)Nc1nc(NCc2ccccc2)c3ncn(C(C)C)c3n1	1036
NC(=O)c1cccc(c1)c2cc(Nc3ccc(OC(F)(F)F)cc3)ncn2	1036
COc1cc(Nc2c(cnc3cc(OCCCN4CCN(C)CC4)c(OC)cc23)C#N)c(Cl)cc1Cl	1036
CS(=O)(=O)c1ccc(C(=O)Nc2ccc(Cl)c(c2)c3ccccn3)c(Cl)c1	1036
CN1C(=O)C=C(c2cccc(Cl)c2)c3cc(ccc13)[C@](N)(c4ccc(Cl)cc4)c5cncn5C	1036
OC[C@H](Cc1ccccc1)Nc2nc(Oc3ccc4CCCc4c3)nc5c2ncn5Cc6ccc(cc6)c7ccccc7	1036
COC(=O)[C@H](CCSC)NC(=O)c1ccc(NC[C@@H](N)CS)cc1c2ccccc2	1036
CS(=O)(=O)CCNCc1oc(cc1)c2ccc3ncnc(Nc4ccc(OCc5cccc(F)c5)c(Cl)c4)c3c2	1036
Clc1ccc2NC(=O)CN=C(c3ccccc3)c2c1	1036
FC(F)(F)c1ccc2c(SCCCCCOC3=COC(=CC3=O)CN4CCOCC4)ccnc2c1	1036
Nc1cccc2C(=O)N(Cc12)C3CCC(=O)NC3=O	1036
COc1cc(C)c(Sc2cnc(NC(=O)c3ccc(CNC(C)C(C)(C)C)cc3)s2)cc1C(=O)N4CCN(CC4)C(=O)C	1036
Cc1ccc(cc1)n2nc(cc2NC(=O)Nc3ccc(OCCN4CCOCC4)c5ccccc35)C(C)(C)C	1036
Cc1ccc(cc1)c2c(C(=O)CCl)n(CCCO)c3ncnc(N)c23	1036
C[C@@H](Oc1cc(cnc1N)c2cnn(c2)C3CCNCC3)c4c(Cl)ccc(F)c4Cl	1036
O=C1\C(=C\c2cccs2)\CC/C/1=C\c3cccs3	1036
CCCCCCCCCCCC1=C(O)C(=O)C=C(O)C1=O	1036
CCCS(=O)(=O)Nc1ccc(F)c(C(=O)c2c[nH]c3ncc(Cl)cc23)c1F	1036
Cc1nc(Nc2ncc(s2)C(=O)Nc3c(C)cccc3Cl)cc(n1)N4CCN(CCO)CC4	1036
COC(=O)CNC(=O)C(=O)OC	1036
CN1CCN(CCOc2cc(OC3CCOCC3)c4c(Nc5c(Cl)ccc6OCOc56)ncnc4c2)CC1	1036
C(Cc1c[nH]c2ccccc12)Nc3ccc(Nc4ccncc4)cc3	1036
CN1CCN(Cc2ccc(NC(=O)c3ccc(C)c(c3)C#Cc4cnc5cccnn45)cc2C(F)(F)F)CC1	1036
CCn1c(nc2cnc(Oc3cccc(NC(=O)c4ccc(OCCN5CCOCC5)cc4)c3)cc12)c6nonc6N	1036
N#C\C(=C/1\Nc2ccccc2S1)\c3ccnc(NCCc4cccnc4)n3	1036
CC(=O)O[C@H]1C(=O)[C@]2(C)[C@@H](O)C[C@H]3OC[C@@]3(OC(=O)C)[C@H]2[C@H](OC(=O)c4ccccc4)[C@]5(O)C[C@H](OC(=O)[C@H](O)[C@@H](NC(=O)c6ccccc6)c7ccccc7)C(=C1C5(C)C)C	1036
CNC(=O)c1cc(Oc2ccc(NC(=O)Nc3ccc(Cl)c(c3)C(F)(F)F)cc2)ccn1	1036
Cc1n[nH]c2ccc(cc12)c3cncc(OC[C@@H](N)Cc4c[nH]c5ccccc45)c3	1036
CCc1cncnc1N2CCN(Cc3nc4cc(ccc4[nH]3)C(F)(F)F)CC2	1036
C[C@@H]1CN[C@@H]2[C@@H](C1)O[C@]3(CC[C@H]4[C@@H]5CC=C6C[C@@H](O)CC[C@]6(C)[C@H]5CC4=C3C)[C@@H]2C	1036
CN1C=Nc2ccc(Nc3cc(NC(=O)c4cccc(c4)C(C)(C)C#N)ccc3C)cc2C1=O	1036
Nc1ccccc1NC(=O)c2ccc(CNC(=O)OCc3cccnc3)cc2	1036
O=C1C=C(Oc2c1cccc2c3cccc4c5ccccc5sc34)N6CCOCC6	1036
C\C(=C(/C#N)\C(=O)Nc1cc(Br)ccc1Br)\O	1036
N[C@@H](CSC(c1ccccc1)(c2ccccc2)c3ccccc3)C(=O)O	1036
COc1ccc(N(C(=O)Oc2c(C)cccc2C)c3ccnc(Nc4ccc(cc4)N5CCN(C)CC5)n3)c(OC)c1	1036
CN(C)C(=N)NC(=N)N	1036
CN(C)C\C=C\C(=O)Nc1cc2c(Nc3ccc(F)c(Cl)c3)ncnc2cc1O[C@H]4CCOC4	1036
Cn1cc(\C=C\2/C(=O)Nc3cccnc23)c4ccccc14	1036
CCC(=O)N(C)c1ccc(Nc2nc(NC3CCCN(C3)C(=O)C=C)c4nc[nH]c4n2)cc1	1036
CCNc1cc(N[C@@H]2CC[C@H](O)CC2)nc(Nc3ccc4c(ccn4Cc5ccccc5)c3)n1	1036
COCCOc1cc2ncnc(Nc3cccc(c3)C#C)c2cc1OCCOC	1036
C[C@@]1(CCCN1)c2nc3cccc(C(=O)N)c3[nH]2	1036
CN1CCN(CC1)c2cc(Nc3cc(C)[nH]n3)nc(Sc4ccc(NC(=O)C5CC5)cc4)n2	1036
Cc1c[nH]c(n1)c2cnc(NCCNc3ccc(cn3)C#N)nc2c4ccc(Cl)cc4Cl	1036
NC(=O)c1ncn([C@@H]2O[C@H](COP(=O)(O)O)[C@@H](O)[C@H]2O)c1N	1036
COc1cc(ccc1NC(=O)c2cc3ccccc3n2C)c4nn([C@@H]5CC[C@H](CC5)N6CCN(CC6)C(=O)C)c7ncnc(N)c47	1036
CC[C@H]1N(C2CCCC2)c3nc(Nc4ccc(cc4OC)C(=O)NC5CCN(C)CC5)ncc3N(C)C1=O	1036
CC1(C)CNc2cc(NC(=O)c3cccnc3NCc4ccncc4)ccc12	1036
O=C1Nc2ccccc2N1C3CCN(Cc4ccc(cc4)c5nc6cc7[nH]cnc7cc6nc5c8ccccc8)CC3	1036
CN(C)CCOc1ccc(cc1)c2nc(c3ccncc3)c([nH]2)c4ccc5\C(=N\O)\CCc5c4	1036
C\C\1=C/CC[C@@]2(C)O[C@H]2[C@H]3OC(=O)C(=C)[C@@H]3CC1	1036
Oc1c(CC=C)cccc1\C=N\NC(=O)CN2CCN(Cc3ccccc3)CC2	1036
COc1cc2ncnc(Nc3ccc(F)c(Cl)c3)c2cc1OCCCN4CCOCC4	1036
CCOC(=O)[C@@H](Cc1ccc(cc1)N(CCCl)CCCl)NC(=O)CCCN2C(=O)CN=C(c3ccccc3)c4cc(Cl)ccc24	1036
CN(c1ccc2c(C)n(C)nc2c1)c3ccnc(Nc4ccc(C)c(c4)S(=O)(=O)N)n3	1036
C[C@@H]1[C@H](OC(=O)C)OC(=O)[C@]1(O)C(=O)C	1041
C[C@@H]1[C@H](OC(=O)C)OC(=O)[C@@]1(O)C(=O)C	1041
C[C@@H]1[C@H](OC(=O)C)OC(=O)[C@@]1(C)C(=O)c2ccccc2	1041
C[C@@H]1[C@H](OC(=O)C)OC(=O)[C@@]1(OC(=O)C)C(=O)C	1041
CC(C)[C@@H]1[C@H](OC(=O)C)OC(=O)[C@@]1(C)C(=O)C	1041
C[C@@H]1[C@H](OC(=O)C)OC(=O)[C@@]1(Cc2ccccc2)C(=O)C	1041
CC(C)[C@@H]1[C@H](OC(=O)C)OC(=O)[C@]1(C)C(=O)C	1041
CCO[C@@H]1OC(=O)[C@@](C)([C@@H]1C)C(=O)C	1041
C[C@@H]1[C@H](OC(=O)C)OC(=O)[C@]1(OC(=O)C)C(=O)C	1041
C[C@@H]1[C@H](OC(=O)C)OC(=O)[C@H]1C(=O)C	1041
C[C@@H]1[C@H](OC(=O)C)OC(=O)[C@]1(C2SCCCS2)C(=O)C	1041
C[C@@H]1[C@H](OC(=O)C)OC(=O)[C@]1(Cc2ccccc2)C(=O)C	1041
CCO[C@@H]1OC(=O)[C@](C)([C@@H]1C)C(=O)C	1041
Cc1nc(O)c2cc(CN(CC#C)c3ccc(cc3)S(=O)(=O)N)ccc2n1	1057
Cc1nc(O)c2cc(CN(CC#C)c3ccc(c(c3)C(F)(F)F)S(=O)(=O)NCC(=O)O)ccc2n1	1057
Cc1nc(O)c2cc(CN(CC#C)c3ccc(cc3)S(=O)(=O)N4CCNCC4)ccc2n1	1057
Cc1nc(O)c2cc(CN(CC#C)c3ccccc3)ccc2n1	1057
CC(O)c1cccc(c1)N(CC#C)Cc2ccc3nc(C)nc(O)c3c2	1057
Cc1nc(O)c2cc(CNc3ccc(cc3)S(=O)(=O)c4ccccc4)ccc2n1	1057
Cc1nc(O)c2cc(CN(CC#C)c3cccc(CO)c3)ccc2n1	1057
Nc1nc2cc3CCCN(Cc4ccc(cc4)S(=O)(=O)c5ccc(O)cc5)c3cc2[nH]1	1058
Nc1nc2cc3CCCN(Cc4ccc(cc4)C(=O)NC(CCC(=O)O)C(=O)O)c3cc2[nH]1	1058
O=S(=O)(N1CCNCC1)c2ccc(CN3CCCc4cc5[nH]cnc5cc34)cc2	1058
Nc1nc2cc3CCCN(Cc4ccc(cc4)S(=O)(=O)N5CCNCC5)c3cc2[nH]1	1058
CN(C)c1ccc(\C=N\NC(=O)c2cc3c4ccccc4n(C)c3c(n2)c5cccc(c5)[N+](=O)[O-])cc1	106
CC(=O)N1N=C(CC1c2ccc(cc2)[N+](=O)[O-])c3occc3	106
CC(=O)N1N=C(CC1c2ccccc2)c3ccccc3	106
COc1ccc(cc1)c2nc(cc3c4ccccc4n(C)c23)C(=O)N\N=C\c5ccccc5Cl	106
CC(=O)N1N=C(CC1c2cccc(Cl)c2Cl)c3occc3	106
CC(=O)N1N=C(CC1c2ccc(Cl)cc2)c3occc3	106
[O-][N+](=O)c1ccc(cc1)c2nc(cc3c4ccccc4[nH]c23)C(=O)N\N=C\C5CCCC5	106
CC(=O)N1N=C(CC1c2ccc(C)cc2)c3occc3	106
CC(=O)N1N=C(CC1c2ccccc2)c3occc3	106
COc1ccc(cc1)c2nc(cc3c4ccccc4[nH]c23)C(=O)N\N=C\C5CCCCC5	106
O=C(N\N=C\C1CCCCC1)c2cc3c4ccccc4[nH]c3c(n2)c5ccccc5	106
CC(=NNC(=O)c1cc2c3ccccc3[nH]c2c(n1)c4ccccc4Cl)C	106
Brc1cccc(c1)C2CC(=NN2CC=O)c3ccc4ccccc4c3	106
CN(CC[C@@H]1CC[C@H](CC1)C(=O)N2CCC(O)CC2)C(=O)Oc3ccc(Cl)cc3	106
OC(=O)\C=C\C(=O)O	106
COc1ccc(cc1)c2nc(cc3c4ccccc4[nH]c23)C(=O)N\N=C\c5ccc(cc5)N(C)C	106
COc1ccc(cc1)c2nc(cc3c4ccccc4[nH]c23)C(=O)N\N=C\c5ccc(cc5)[N+](=O)[O-]	106
O=CCN1N=C(CC1\C=C\c2ccccc2)c3ccc4ccccc4c3	106
COc1ccc(cc1)c2nc(cc3c4ccccc4[nH]c23)C(=O)N\N=C\c5ccccc5	106
COc1ccc(cc1OC)C2CC(=NN2C(=O)C)c3occc3	106
CC(=O)N1N=C(CC1c2cccc(Cl)c2Cl)c3ccc(Br)cc3	106
[O-][N+](=O)c1ccc(cc1)c2nc(cc3c4ccccc4[nH]c23)C(=O)N\N=C\C5CCCCC5	106
O=C(N\N=C\c1ccccc1)c2cc3c4ccccc4[nH]c3c(n2)c5ccccc5	106
CC(=O)N1N=C(CC1c2cccc(Cl)c2Cl)c3cccc(c3)[N+](=O)[O-]	106
CN(CC=C)Cc1ccc(cc1)c2ccc(cc2)C(=O)c3ccc(Br)cc3	106
CC(C)c5c(C(=O)Nc6ccccc6)c(c7ccccc7)c(c8ccc(F)cc8)n5CC[C@@H](O)C[C@@H](O)CC(=O)[O-]	106
CN(C)c1ccc(cc1)C2CC(=NN2C(=O)C)c3occc3	106
COc1ccc(\C=N\NC(=O)c2cc3c4ccccc4[nH]c3c(n2)c5ccc(OC)cc5)cc1	106
COc1ccc(cc1)C2CC(=NN2C(=O)C)c3ccccc3	106
CC(=O)N1N=C(CC1c2cccc(c2)[N+](=O)[O-])c3occc3	106
Clc1cccc(C2CC(=NN2CC=O)c3ccc4ccccc4c3)c1Cl	106
Oc1ccc(cc1)c2nc(cc3c4ccccc4[nH]c23)C(=O)N\N=C\C5CCCC5	106
CC(=O)N1N=C(CC1c2cccc(Cl)c2Cl)c3ccccc3	106
COc1cc(cc(OC)c1OC)C2CC(=NN2C(=O)C)c3occc3	106
COc1ccc(cc1)c2nc(cc3c4ccccc4[nH]c23)C(=O)N\N=C\C5CCCC5	106
COc1ccc(\C=N\NC(=O)c2cc3c4ccccc4[nH]c3c(n2)c5ccc(cc5)[N+](=O)[O-])cc1	106
OC(=O)CC(O)(CC(=O)O)C(=O)O	106
CC(=O)N1N=C(CC1c2cccc(Cl)c2Cl)c3cccc4ccccc34	106
Oc1ccc(cc1)c2nc(cc3c4ccccc4[nH]c23)C(=O)N\N=C\c5ccc(cc5)[N+](=O)[O-]	106
CC(=NNC(=O)c1cc2c3ccccc3[nH]c2c(n1)c4ccc(O)cc4)C	106
CN(C)c1ccc(cc1)c2nc(cc3c4ccccc4[nH]c23)C(=O)N\N=C\C5CCCC5	106
CC(=NNC(=O)c1cc2c3ccccc3[nH]c2c(n1)c4ccccc4)C	106
CN(C)c1ccc(\C=N\NC(=O)c2cc3c4ccccc4[nH]c3c(n2)c5ccc(cc5)[N+](=O)[O-])cc1	106
CCN(CCO)CCCC#C[C@@H]1CC[C@H](CC1)N(C)C(=O)Oc2ccc(Cl)cc2	106
Clc1ccccc1c2nc(cc3c4ccccc4[nH]c23)C(=O)N\N=C\C5CCCC5	106
CN(C)c1ccc(cc1)c2nc(cc3c4ccccc4[nH]c23)C(=O)NN=C(C)C	106
[O-][N+](=O)c1ccc(\C=N\NC(=O)c2cc3c4ccccc4[nH]c3c(n2)c5cccc(c5)[N+](=O)[O-])cc1	106
CC(=NNC(=O)c1cc2c3ccccc3[nH]c2c(n1)c4ccc(cc4)[N+](=O)[O-])C	106
O=CCN1N=C(CC1c2occc2)c3ccc4ccccc4c3	106
CN(C)c1ccc(cc1)C2CC(=NN2C(=O)C)c3ccccc3	106
[O-][N+](=O)c1ccc(\C=N\NC(=O)c2cc3c4ccccc4[nH]c3c(n2)c5ccc(cc5)[N+](=O)[O-])cc1	106
COc1ccc(cc1)C2CC(=NN2C(=O)C)c3occc3	106
CC(=O)N1N=C(CC1c2ccc(Br)cc2)c3occc3	106
O=CCN1N=C(CC1c2ccccc2)c3ccc4ccccc4c3	106
COc1ccc(cc1)c2nc(cc3c4ccccc4n(C)c23)C(=O)N\N=C\c5ccccc5	106
CN(C)c1ccc(cc1)c2nc(cc3c4ccccc4[nH]c23)C(=O)N\N=C\C5CCCCC5	106
COc1ccc(OC)c(c1)C2CC(=NN2C(=O)C)c3occc3	106
COc1ccc(cc1)c2nc(cc3c4ccccc4[nH]c23)C(=O)NN=C(C)C	106
Cn1c2ccccc2c3cc(nc(c4ccccc4)c13)C(=O)N\N=C\c5ccccc5Cl	106
CN(C)c1ccc(\C=N\NC(=O)c2cc3c4ccccc4[nH]c3c(n2)c5ccccc5)cc1	106
Clc1ccccc1c2nc(cc3c4ccccc4[nH]c23)C(=O)N\N=C\C5CCCCC5	106
COc1ccc(cc1O)c2nc(cc3c4ccccc4[nH]c23)C(=O)N\N=C\C5CCCC5	106
COc1ccc(cc1)C2CC(=NN2C(=O)C)c3ccc(Br)cc3	106
Oc1ccc(cc1)c2nc(cc3c4ccccc4[nH]c23)C(=O)N\N=C\C5CCCCC5	106
[O-][N+](=O)c1cccc(c1)c2nc(cc3c4ccccc4[nH]c23)C(=O)N\N=C\c5ccccc5Cl	106
CC(=O)N1N=C(CC1c2ccccc2[N+](=O)[O-])c3occc3	106
CC(=O)N1N=C(CC1c2ccc3OCOc3c2)c4occc4	106
[O-][N+](=O)c1cccc(c1)c2nc(cc3c4ccccc4[nH]c23)C(=O)N\N=C\C5CCCCC5	106
CCN(CCO)CCCCOc1ccc2c(nsc2c1)c3ccc(Br)cc3	106
COc1ccc(cc1O)c2nc(cc3c4ccccc4[nH]c23)C(=O)NN=C(C)C	106
[O-][N+](=O)c1cccc(c1)c2nc(cc3c4ccccc4[nH]c23)C(=O)N\N=C\C5CCCC5	106
CC(=O)N1N=C(CC1c2ccc3OCOc3c2)c4ccc(Br)cc4	106
COc1cc(ccc1O)C2CC(=NN2C(=O)C)c3occc3	106
CC(=O)N1N=C(CC1c2occc2)c3cccc4ccccc34	106
CC(=O)N1N=C(CC1c2ccccc2)c3ccc(Br)cc3	106
CC(=NNC(=O)c1cc2c3ccccc3[nH]c2c(n1)c4cccc(c4)[N+](=O)[O-])C	106
CC(=O)N1N=C(CC1\C=C\c2ccccc2)c3cccc4ccccc34	106
[O-][N+](=O)c1ccc(\C=N\NC(=O)c2cc3c4ccccc4[nH]c3c(n2)c5ccccc5)cc1	106
CC(=O)N1N=C(CC1c2cccc(Br)c2)c3cccc4ccccc34	106
CC(=O)N1N=C(CC1c2cccc(O)c2)c3occc3	106
CCN1CCC(COC(c2ccccc2)c3ccccc3)CC1	1089
COc1ccc(CCC[n+]2ccc(COC(c3ccccc3)c4ccccc4)cc2)cc1	1089
CCCCCN1CCC(COC(c2ccccc2)c3ccccc3)CC1	1089
CN1CCC(COC(c2ccccc2)c3ccccc3)CC1	1089
CC1=CN([C@H]2C[C@H](N=[N+]=[N-])[C@@H](CO)O2)C(=O)NC1=O	1089
COc1ccc(CCCN2CCC(CO)CC2)cc1	1089
CCCCN1CCC(COC(c2ccccc2)c3ccccc3)CC1	1089
C(OC(c1ccccc1)c2ccccc2)C3CCN(CC#Cc4ccccc4)CC3	1089
CCCN1CCC(COC(c2ccccc2)c3ccccc3)CC1	1089
C[C@@H]1O[C@@H](CC2=CCCCC2)C=C[C@@]13CO3	1094
CC(CC1OC(C)C(=O)C=C1)C=O	1094
FC1=CNC(=O)NC1=O	1094
C[C@@H]1O[C@H](C=CC1=O)C2CCCC=C2C	1094
CC1OC(CC(C)(Cl)CCOC(=O)C)C(=O)C=C1	1094
O=C1CO[C@H](CC2=CCCCC2)C=C1	1094
CC\C=C/C\C=C/C\C=C/C\C=C/C\C=C/C\C=C/CCC(=O)OC[C@H]1O[C@H](CC2=CCCCC2)C(=O)C=C1	1094
C[C@@H]1O[C@@H](CC2=CCCCC2)C=CC1=O	1094
CCCCCCCC\C=C/CCCCCCCC(=O)OC[C@H]1O[C@H](C2CCCC=C2C)C(=O)C=C1	1094
CCCCC\C=C/C\C=C/C\C=C/C\C=C/CCCC(=O)OC[C@H]1O[C@H](CC2=CCCCC2)C(=O)C=C1	1094
CC1OC(CC2=CCCCC2)C=CC1OC(=O)C	1094
C[C@@H]1O[C@@H](CC2=CCCCC2)C=C[C@]13CO3	1094
CC(CC1OCC(=O)C=C1)C=O	1094
CC\C=C/C\C=C/C\C=C/C\C=C/C\C=C/C\C=C/CCC(=O)OC[C@H]1O[C@H](C2CCCC=C2C)C(=O)C=C1	1094
C[C@]12O[C@H](C[C@]1(O)CO)n3c4ccccc4c5c6C(=O)NCc6c7c8ccccc8n2c7c35	1096
NC1(CCC1)c2ccc(cc2)c3nc4C=CN5C(=O)NN=C5c4cc3c6ccccc6	1096
COc1cc(ccc1Nc2ncc3N(C)C(=O)c4ccccc4N(C)c3n2)N5CCN(C)CC5	1096
NC1=NC(=O)N(C=C1)[C@@H]2O[C@H](CO)[C@@H](O)[C@@H]2O	1096
NC(=O)N(c1ccc(C(=O)N)c(n1)c2ccc(F)cc2F)c3c(F)cccc3F	1096
NC(=O)Nc1cc(sc1C(=O)N[C@H]2CCCNC2)c3cccc(F)c3	1096
Cc1[nH]c(\C=C\2/C(=O)Nc3ccc(cc23)S(=O)(=O)Cc4c(Cl)cccc4Cl)c(C)c1C(=O)N5CCC[C@@H]5CN6CCCC6	1096
ClC(Cl)(Cl)C(NC(=S)Nc1cccc2cccnc12)NC(=O)\C=C\c3ccccc3	1096
COc1cc2c(Nc3ccc(NC(=O)c4ccccc4)cc3)ncnc2cc1OCCCN5CCOCC5	1096
C[C@@H]1O[C@@H](OC2=C(Oc3cc(O)cc(O)c3C2=O)c4ccc(O)cc4)[C@H](O)[C@H](OC(=O)C)[C@H]1OC(=O)C	1096
CCN(CC)CCNC(=O)c1c(C)[nH]c(\C=C\2/C(=O)Nc3ccc(F)cc23)c1C	1096
Oc1ccc2[nH]c3cc(c4ccccc4Cl)c5C(=O)NC(=O)c5c3c2c1	1096
Cc1cc2c(cc1C(=C)c3ccc(cc3)C(=O)O)C(C)(C)CCC2(C)C	1096
C[C@@H](Nc1ccccc1C(=O)O)C2=CC(=CN3C(=O)C=C(N=C23)N4CCOCC4)C	1096
OC(=O)c1ccc(cc1C2CCCC2)c3c[nH]c4ncc(cc34)c5ccccc5	1096
Cn1cc(C2=C(C(=O)NC2=O)c3ccc(Cl)cc3Cl)c4ccccc14	1096
CC(O)(CS(=O)(=O)c1ccc(F)cc1)C(=O)Nc2ccc(C#N)c(c2)C(F)(F)F	1096
Fc1ccc(C(=O)NOCC2CC2)c(Nc3ccc(I)cc3Cl)c1F	1096
CC(=CC[C@@H](O)C1=CC(=O)c2c(O)ccc(O)c2C1=O)C	1096
CC(C)CCN1C(C)C(=O)N(C)c2cnc(Nc3cc(F)c(O)c(F)c3)nc12	1096
COc1cc(cc(OC)c1O)[C@H]2[C@@H]3[C@H](COC3=O)[C@H](O[C@@H]4O[C@@H]5CO[C@@H](C)O[C@H]5[C@H](O)[C@H]4O)c6cc7OCOc7cc26	1096
Cn1cnc2c(F)c(Nc3ccc(Br)cc3Cl)c(cc12)C(=O)NOCCO	1096
C[C@@]1(O)C[C@@H](C1)c2nc(c3ccc4ccc(nc4c3)c5ccccc5)c6c(N)nccn26	1096
CN(c1ncccc1CNc2nc(Nc3ccc4NC(=O)Cc4c3)ncc2C(F)(F)F)S(=O)(=O)C	1096
Oc1c(cc(c2cccnc12)S(=O)(=O)O)N=Nc3ccc4cc(ccc4c3)S(=O)(=O)O	1096
CCc1nc(N)nc(N)c1c2ccc(Cl)cc2	1096
Oc1ccc2ccccc2c1SSc3c(O)ccc4ccccc34	1096
COc1ccc(C2=N[C@H]([C@H](N2C(=O)N3CCNC(=O)C3)c4ccc(Cl)cc4)c5ccc(Cl)cc5)c(OC(C)C)c1	1096
COc1cc2ncn(c3cc(OCc4ccccc4S(=O)(=O)C)c(C#N)s3)c2cc1OC	1096
CCOc1nc(NC(=O)Cc2cc(OC)ccc2OC)cc(N)c1C#N	1096
CN1CCN(Cc2ccc(cc2)C(=O)Nc3ccc(C)c(Nc4nccc(n4)c5cccnc5)c3)CC1	1096
Cc1cn(cn1)c2cc(NC(=O)c3ccc(C)c(Nc4nccc(n4)c5cccnc5)c3)cc(c2)C(F)(F)F	1096
CC[C@H](CO)Nc1nc(NCc2ccccc2)c3ncn(C(C)C)c3n1	1096
NC(=O)c1cccc(c1)c2cc(Nc3ccc(OC(F)(F)F)cc3)ncn2	1096
COc1cc(Nc2c(cnc3cc(OCCCN4CCN(C)CC4)c(OC)cc23)C#N)c(Cl)cc1Cl	1096
CS(=O)(=O)c1ccc(C(=O)Nc2ccc(Cl)c(c2)c3ccccn3)c(Cl)c1	1096
CN1C(=O)C=C(c2cccc(Cl)c2)c3cc(ccc13)[C@](N)(c4ccc(Cl)cc4)c5cncn5C	1096
OC[C@H](Cc1ccccc1)Nc2nc(Oc3ccc4CCCc4c3)nc5c2ncn5Cc6ccc(cc6)c7ccccc7	1096
COC(=O)[C@H](CCSC)NC(=O)c1ccc(NC[C@@H](N)CS)cc1c2ccccc2	1096
CS(=O)(=O)CCNCc1oc(cc1)c2ccc3ncnc(Nc4ccc(OCc5cccc(F)c5)c(Cl)c4)c3c2	1096
Nc1cccc2C(=O)N(Cc12)C3CCC(=O)NC3=O	1096
COc1cc(C)c(Sc2cnc(NC(=O)c3ccc(CNC(C)C(C)(C)C)cc3)s2)cc1C(=O)N4CCN(CC4)C(=O)C	1096
Cc1ccc(cc1)n2nc(cc2NC(=O)Nc3ccc(OCCN4CCOCC4)c5ccccc35)C(C)(C)C	1096
Cc1ccc(cc1)c2c(C(=O)CCl)n(CCCO)c3ncnc(N)c23	1096
C[C@@H](Oc1cc(cnc1N)c2cnn(c2)C3CCNCC3)c4c(Cl)ccc(F)c4Cl	1096
CCCCCCCCCCCC1=C(O)C(=O)C=C(O)C1=O	1096
CNC(=O)c1ccccc1Sc2ccc3c(\C=C\c4ccccn4)n[nH]c3c2	1096
CCCS(=O)(=O)Nc1ccc(F)c(C(=O)c2c[nH]c3ncc(Cl)cc23)c1F	1096
Cc1nc(Nc2ncc(s2)C(=O)Nc3c(C)cccc3Cl)cc(n1)N4CCN(CCO)CC4	1096
COC(=O)CNC(=O)C(=O)OC	1096
CN1CCN(CCOc2cc(OC3CCOCC3)c4c(Nc5c(Cl)ccc6OCOc56)ncnc4c2)CC1	1096
CN1CCN(Cc2ccc(NC(=O)c3ccc(C)c(c3)C#Cc4cnc5cccnn45)cc2C(F)(F)F)CC1	1096
CCn1c(nc2cnc(Oc3cccc(NC(=O)c4ccc(OCCN5CCOCC5)cc4)c3)cc12)c6nonc6N	1096
N#C\C(=C/1\Nc2ccccc2S1)\c3ccnc(NCCc4cccnc4)n3	1096
CNC(=O)c1cc(Oc2ccc(NC(=O)Nc3ccc(Cl)c(c3)C(F)(F)F)cc2)ccn1	1096
C[C@@H](O)[C@H](NC(=O)[C@@H](C)[C@H](O)[C@@H](C)NC(=O)[C@@H](NC(=O)c1nc(nc(N)c1C)[C@H](CC(=O)N)NC[C@H](N)C(=O)N)[C@@H](O[C@@H]2O[C@@H](CO)[C@@H](O)[C@H](O)[C@@H]2O[C@H]3O[C@H](CO)[C@@H](O)[C@H](OC(=O)N)[C@@H]3O)c4c[nH]cn4)C(=O)NCCc5nc(cs5)c6nc(cs6)C(=O)NCCC[S+](C)C	1096
CC(=O)C1=C(C)c2cnc(Nc3ccc(cn3)N4CCNCC4)nc2N(C5CCCC5)C1=O	1096
Cc1n[nH]c2ccc(cc12)c3cncc(OC[C@@H](N)Cc4c[nH]c5ccccc45)c3	1096
CC1(C)CCC(=C(CN2CCN(CC2)c3ccc(cc3)C(=O)NS(=O)(=O)c4ccc(N[C@H](CCN5CCOCC5)CSc6ccccc6)c(c4)S(=O)(=O)C(F)(F)F)C1)c7ccc(Cl)cc7	1096
C[C@@H]1CN[C@@H]2[C@@H](C1)O[C@]3(CC[C@H]4[C@@H]5CC=C6C[C@@H](O)CC[C@]6(C)[C@H]5CC4=C3C)[C@@H]2C	1096
CN1C=Nc2ccc(Nc3cc(NC(=O)c4cccc(c4)C(C)(C)C#N)ccc3C)cc2C1=O	1096
O=C1N=C(NCc2cccs2)S/C/1=C\c3ccc4ncccc4c3	1096
C\C(=C(/C#N)\C(=O)Nc1cc(Br)ccc1Br)\O	1096
COc1ccc(N(C(=O)Oc2c(C)cccc2C)c3ccnc(Nc4ccc(cc4)N5CCN(C)CC5)n3)c(OC)c1	1096
CN(C)C(=N)NC(=N)N	1096
CCN(CC)CCCCNc1ncc2cc(c(NC(=O)NC(C)(C)C)nc2n1)c3cc(OC)cc(OC)c3	1096
CCOC(=S)c1ncn2CCC(=Nc12)S	1096
Cn1cc(\C=C\2/C(=O)Nc3cccnc23)c4ccccc14	1096
CCC(=O)N(C)c1ccc(Nc2nc(NC3CCCN(C3)C(=O)C=C)c4nc[nH]c4n2)cc1	1096
C\C(=C/C=C/C(=C/C(=O)O)/C)\C=C\C1=C(C)CCCC1(C)C	1096
CCNc1cc(N[C@@H]2CC[C@H](O)CC2)nc(Nc3ccc4c(ccn4Cc5ccccc5)c3)n1	1096
Cc1cc(ccc1NS(=O)(=O)c2cc(Cl)ccc2Cl)[N+](=O)[O-]	1096
COCCOc1cc2ncnc(Nc3cccc(c3)C#C)c2cc1OCCOC	1096
C[C@@]1(CCCN1)c2nc3cccc(C(=O)N)c3[nH]2	1096
CN1CCN(CC1)c2cc(Nc3cc(C)[nH]n3)nc(Sc4ccc(NC(=O)C5CC5)cc4)n2	1096
Cc1c[nH]c(n1)c2cnc(NCCNc3ccc(cn3)C#N)nc2c4ccc(Cl)cc4Cl	1096
NC(=O)c1ncn([C@@H]2O[C@H](COP(=O)(O)O)[C@@H](O)[C@H]2O)c1N	1096
COc1cc(ccc1NC(=O)c2cc3ccccc3n2C)c4nn([C@@H]5CC[C@H](CC5)N6CCN(CC6)C(=O)C)c7ncnc(N)c47	1096
CC1(C)CNc2cc(NC(=O)c3cccnc3NCc4ccncc4)ccc12	1096
O=C1Nc2ccccc2N1C3CCN(Cc4ccc(cc4)c5nc6cc7[nH]cnc7cc6nc5c8ccccc8)CC3	1096
CN(C)CCOc1ccc(cc1)c2nc(c3ccncc3)c([nH]2)c4ccc5\C(=N\O)\CCc5c4	1096
C\C\1=C/CC[C@@]2(C)O[C@H]2[C@H]3OC(=O)C(=C)[C@@H]3CC1	1096
Oc1c(CC=C)cccc1\C=N\NC(=O)CN2CCN(Cc3ccccc3)CC2	1096
CN(c1ccc2c(C)n(C)nc2c1)c3ccnc(Nc4ccc(C)c(c4)S(=O)(=O)N)n3	1096
OC[C@@H](O)CONC(=O)c1ccc(F)c(F)c1Nc2ccc(I)cc2F	1096
Fc1ccc(CC2=NNC(=O)c3ccccc23)cc1C(=O)N4CCN(CC4)C(=O)C5CC5	1107
NC1(CCC1)c2ccc(cc2)c3nc4C=CN5C(=O)NN=C5c4cc3c6ccccc6	1107
COc1cc(ccc1Nc2ncc3N(C)C(=O)c4ccccc4N(C)c3n2)N5CCN(C)CC5	1107
NC1=NC(=O)N(C=C1)[C@@H]2O[C@H](CO)[C@@H](O)[C@@H]2O	1107
NC(=O)N(c1ccc(C(=O)N)c(n1)c2ccc(F)cc2F)c3c(F)cccc3F	1107
NC(=O)Nc1cc(sc1C(=O)N[C@H]2CCCNC2)c3cccc(F)c3	1107
CO[C@@H]1[C@@H](C[C@H]2O[C@]1(C)n3c4ccccc4c5c6CNC(=O)c6c7c8ccccc8n2c7c35)N(C)C(=O)c9ccccc9	1107
CO[C@H]1C[C@H](C)CC2=C(NCC=C)C(=O)C=C(NC(=O)\C(=C\C=C/[C@H](OC)[C@@H](OC(=O)N)\C(=C\[C@H](C)[C@H]1O)\C)\C)C2=O	1107
Cc1[nH]c(\C=C\2/C(=O)Nc3ccc(cc23)S(=O)(=O)Cc4c(Cl)cccc4Cl)c(C)c1C(=O)N5CCC[C@@H]5CN6CCCC6	1107
ClC(Cl)(Cl)C(NC(=S)Nc1cccc2cccnc12)NC(=O)\C=C\c3ccccc3	1107
Cc1cc(cc2[nH]c(nc12)C3=C(NC[C@@H](O)c4cccc(Cl)c4)C=CNC3=O)N5CCOCC5	1107
COc1cc2c(Nc3ccc(NC(=O)c4ccccc4)cc3)ncnc2cc1OCCCN5CCOCC5	1107
C[C@@H]1O[C@@H](OC2=C(Oc3cc(O)cc(O)c3C2=O)c4ccc(O)cc4)[C@H](O)[C@H](OC(=O)C)[C@H]1OC(=O)C	1107
CCN(CC)CCNC(=O)c1c(C)[nH]c(\C=C\2/C(=O)Nc3ccc(F)cc23)c1C	1107
COc1cc(F)c(F)c(Nc2ccc(I)cc2F)c1NS(=O)(=O)C3(CC(O)CO)CC3	1107
COc1cc(ccc1Nc2ncc(Cl)c(Nc3ccccc3S(=O)(=O)C(C)C)n2)N4CCC(CC4)N5CCN(C)CC5	1107
Oc1ccc2[nH]c3cc(c4ccccc4Cl)c5C(=O)NC(=O)c5c3c2c1	1107
Cc1cc2c(cc1C(=C)c3ccc(cc3)C(=O)O)C(C)(C)CCC2(C)C	1107
C[C@@H](Nc1ccccc1C(=O)O)C2=CC(=CN3C(=O)C=C(N=C23)N4CCOCC4)C	1107
OC(=O)c1ccc(cc1C2CCCC2)c3c[nH]c4ncc(cc34)c5ccccc5	1107
Cn1cc(C2=C(C(=O)NC2=O)c3ccc(Cl)cc3Cl)c4ccccc14	1107
CC(O)(CS(=O)(=O)c1ccc(F)cc1)C(=O)Nc2ccc(C#N)c(c2)C(F)(F)F	1107
Fc1ccc(C(=O)NOCC2CC2)c(Nc3ccc(I)cc3Cl)c1F	1107
CCOc1nc(NC(=O)Cc2cc(OC)ccc2OC)cc(N)c1C#N	1107
CC(C)CCN1C(C)C(=O)N(C)c2cnc(Nc3cc(F)c(O)c(F)c3)nc12	1107
COc1cc(cc(OC)c1O)[C@H]2[C@@H]3[C@H](COC3=O)[C@H](O[C@@H]4O[C@@H]5CO[C@@H](C)O[C@H]5[C@H](O)[C@H]4O)c6cc7OCOc7cc26	1107
Cn1cnc2c(F)c(Nc3ccc(Br)cc3Cl)c(cc12)C(=O)NOCCO	1107
C[C@@]1(O)C[C@@H](C1)c2nc(c3ccc4ccc(nc4c3)c5ccccc5)c6c(N)nccn26	1107
CN(c1ncccc1CNc2nc(Nc3ccc4NC(=O)Cc4c3)ncc2C(F)(F)F)S(=O)(=O)C	1107
Oc1c(cc(c2cccnc12)S(=O)(=O)O)N=Nc3ccc4cc(ccc4c3)S(=O)(=O)O	1107
CCc1nc(N)nc(N)c1c2ccc(Cl)cc2	1107
Oc1ccc2ccccc2c1SSc3c(O)ccc4ccccc34	1107
COc1ccc(C2=N[C@H]([C@H](N2C(=O)N3CCNC(=O)C3)c4ccc(Cl)cc4)c5ccc(Cl)cc5)c(OC(C)C)c1	1107
COc1cc2ncn(c3cc(OCc4ccccc4S(=O)(=O)C)c(C#N)s3)c2cc1OC	1107
O=C1C=C(OC(=C1)c2cccc3Sc4ccccc4Sc23)N5CCOCC5	1107
O=C1N=C(NCc2cccs2)S/C/1=C\c3ccc4ncccc4c3	1107
COc1cc2ncn(c3cc(OCc4ccccc4C(F)(F)F)c(s3)C(=O)N)c2cc1OC	1107
CN1CCN(Cc2ccc(cc2)C(=O)Nc3ccc(C)c(Nc4nccc(n4)c5cccnc5)c3)CC1	1107
Cc1cn(cn1)c2cc(NC(=O)c3ccc(C)c(Nc4nccc(n4)c5cccnc5)c3)cc(c2)C(F)(F)F	1107
CN(NC(=O)CC(=O)NN(C)C(=S)c1ccccc1)C(=S)c2ccccc2	1107
CC[C@H](CO)Nc1nc(NCc2ccccc2)c3ncn(C(C)C)c3n1	1107
CO[C@@H]1C[C@H](C[C@@H](C)[C@@H]2CC(=O)[C@H](C)\C=C(/C)\[C@@H](O)[C@@H](OC)C(=O)[C@H](C)C[C@H](C)\C=C\C=C\C=C(/C)\[C@H](C[C@@H]3CC[C@@H](C)[C@@](O)(O3)C(=O)C(=O)N4CCCC[C@H]4C(=O)O2)OC)CC[C@H]1O	1107
NC(=O)c1cccc(c1)c2cc(Nc3ccc(OC(F)(F)F)cc3)ncn2	1107
COc1cc(Nc2c(cnc3cc(OCCCN4CCN(C)CC4)c(OC)cc23)C#N)c(Cl)cc1Cl	1107
CS(=O)(=O)c1ccc(C(=O)Nc2ccc(Cl)c(c2)c3ccccn3)c(Cl)c1	1107
CN1C(=O)C=C(c2cccc(Cl)c2)c3cc(ccc13)[C@](N)(c4ccc(Cl)cc4)c5cncn5C	1107
OC[C@H](Cc1ccccc1)Nc2nc(Oc3ccc4CCCc4c3)nc5c2ncn5Cc6ccc(cc6)c7ccccc7	1107
COC(=O)[C@H](CCSC)NC(=O)c1ccc(NC[C@@H](N)CS)cc1c2ccccc2	1107
CS(=O)(=O)CCNCc1oc(cc1)c2ccc3ncnc(Nc4ccc(OCc5cccc(F)c5)c(Cl)c4)c3c2	1107
Nc1cccc2C(=O)N(Cc12)C3CCC(=O)NC3=O	1107
COc1cc(C)c(Sc2cnc(NC(=O)c3ccc(CNC(C)C(C)(C)C)cc3)s2)cc1C(=O)N4CCN(CC4)C(=O)C	1107
Cc1ccc(cc1)n2nc(cc2NC(=O)Nc3ccc(OCCN4CCOCC4)c5ccccc35)C(C)(C)C	1107
Cc1ccc(cc1)c2c(C(=O)CCl)n(CCCO)c3ncnc(N)c23	1107
C[C@@H](Oc1cc(cnc1N)c2cnn(c2)C3CCNCC3)c4c(Cl)ccc(F)c4Cl	1107
CCCCCCCCCCCC1=C(O)C(=O)C=C(O)C1=O	1107
CNC(=O)c1ccccc1Sc2ccc3c(\C=C\c4ccccn4)n[nH]c3c2	1107
CCCS(=O)(=O)Nc1ccc(F)c(C(=O)c2c[nH]c3ncc(Cl)cc23)c1F	1107
Cc1nc(Nc2ncc(s2)C(=O)Nc3c(C)cccc3Cl)cc(n1)N4CCN(CCO)CC4	1107
OC1=C(C#N)C(=O)Nc2scc(c3ccc(cc3)c4ccccc4O)c12	1107
COC(=O)CNC(=O)C(=O)OC	1107
CN1CCN(CCOc2cc(OC3CCOCC3)c4c(Nc5c(Cl)ccc6OCOc56)ncnc4c2)CC1	1107
CN1CCN(Cc2ccc(NC(=O)c3ccc(C)c(c3)C#Cc4cnc5cccnn45)cc2C(F)(F)F)CC1	1107
CCn1c(nc2cnc(Oc3cccc(NC(=O)c4ccc(OCCN5CCOCC5)cc4)c3)cc12)c6nonc6N	1107
Ic1cnc(Nc2cccc(NC(=O)N3CCCC3)c2)nc1NCCCNC(=O)c4cccs4	1107
N#C\C(=C/1\Nc2ccccc2S1)\c3ccnc(NCCc4cccnc4)n3	1107
CC(=O)O[C@H]1C(=O)[C@]2(C)[C@@H](O)C[C@H]3OC[C@@]3(OC(=O)C)[C@H]2[C@H](OC(=O)c4ccccc4)[C@]5(O)C[C@H](OC(=O)[C@H](O)[C@@H](NC(=O)c6ccccc6)c7ccccc7)C(=C1C5(C)C)C	1107
CNC(=O)c1cc(Oc2ccc(NC(=O)Nc3ccc(Cl)c(c3)C(F)(F)F)cc2)ccn1	1107
C[C@@H](O)[C@H](NC(=O)[C@@H](C)[C@H](O)[C@@H](C)NC(=O)[C@@H](NC(=O)c1nc(nc(N)c1C)[C@H](CC(=O)N)NC[C@H](N)C(=O)N)[C@@H](O[C@@H]2O[C@@H](CO)[C@@H](O)[C@H](O)[C@@H]2O[C@H]3O[C@H](CO)[C@@H](O)[C@H](OC(=O)N)[C@@H]3O)c4c[nH]cn4)C(=O)NCCc5nc(cs5)c6nc(cs6)C(=O)NCCC[S+](C)C	1107
CC(=O)C1=C(C)c2cnc(Nc3ccc(cn3)N4CCNCC4)nc2N(C5CCCC5)C1=O	1107
Cc1n[nH]c2ccc(cc12)c3cncc(OC[C@@H](N)Cc4c[nH]c5ccccc45)c3	1107
C[C@@H]1CN[C@@H]2[C@@H](C1)O[C@]3(CC[C@H]4[C@@H]5CC=C6C[C@@H](O)CC[C@]6(C)[C@H]5CC4=C3C)[C@@H]2C	1107
CN1C=Nc2ccc(Nc3cc(NC(=O)c4cccc(c4)C(C)(C)C#N)ccc3C)cc2C1=O	1107
Nc1ccccc1NC(=O)c2ccc(CNC(=O)OCc3cccnc3)cc2	1107
O=C1C=C(Oc2c1cccc2c3cccc4c5ccccc5sc34)N6CCOCC6	1107
C\C(=C(/C#N)\C(=O)Nc1cc(Br)ccc1Br)\O	1107
N[C@@H](CSC(c1ccccc1)(c2ccccc2)c3ccccc3)C(=O)O	1107
COc1ccc(N(C(=O)Oc2c(C)cccc2C)c3ccnc(Nc4ccc(cc4)N5CCN(C)CC5)n3)c(OC)c1	1107
CN(C)C(=N)NC(=N)N	1107
CCN(CC)CCCCNc1ncc2cc(c(NC(=O)NC(C)(C)C)nc2n1)c3cc(OC)cc(OC)c3	1107
CN(C)C\C=C\C(=O)Nc1cc2c(Nc3ccc(F)c(Cl)c3)ncnc2cc1O[C@H]4CCOC4	1107
Cn1cc(\C=C\2/C(=O)Nc3cccnc23)c4ccccc14	1107
CCC(=O)N(C)c1ccc(Nc2nc(NC3CCCN(C3)C(=O)C=C)c4nc[nH]c4n2)cc1	1107
CCC(=O)N1CCN(CC1)c2ccc(cc2C(F)(F)F)N3C(=O)C=Cc4cnc5ccc(cc5c34)c6cnc7ccccc7c6	1107
C\C(=C/C=C/C(=C/C(=O)O)/C)\C=C\C1=C(C)CCCC1(C)C	1107
CCNc1cc(N[C@@H]2CC[C@H](O)CC2)nc(Nc3ccc4c(ccn4Cc5ccccc5)c3)n1	1107
Cc1cc(ccc1NS(=O)(=O)c2cc(Cl)ccc2Cl)[N+](=O)[O-]	1107
COCCOc1cc2ncnc(Nc3cccc(c3)C#C)c2cc1OCCOC	1107
C[C@@]1(CCCN1)c2nc3cccc(C(=O)N)c3[nH]2	1107
CN1CCN(CC1)c2cc(Nc3cc(C)[nH]n3)nc(Sc4ccc(NC(=O)C5CC5)cc4)n2	1107
Cc1c[nH]c(n1)c2cnc(NCCNc3ccc(cn3)C#N)nc2c4ccc(Cl)cc4Cl	1107
CS(=O)(=O)N1CCN(Cc2cc3nc(nc(N4CCOCC4)c3s2)c5cccc6[nH]ncc56)CC1	1107
NC(=O)c1ncn([C@@H]2O[C@H](COP(=O)(O)O)[C@@H](O)[C@H]2O)c1N	1107
COc1cc(ccc1NC(=O)c2cc3ccccc3n2C)c4nn([C@@H]5CC[C@H](CC5)N6CCN(CC6)C(=O)C)c7ncnc(N)c47	1107
CO[C@@H]1C[C@H](C[C@@H](C)[C@@H]2CC(=O)[C@H](C)\C=C(/C)\[C@@H](O)[C@@H](OC)C(=O)[C@H](C)C[C@H](C)\C=C\C=C\C=C(/C)\[C@H](C[C@@H]3CC[C@@H](C)[C@@](O)(O3)C(=O)C(=O)N4CCCC[C@H]4C(=O)O2)OC)CC[C@H]1OC(=O)C(C)(CO)CO	1107
CC[C@H]1N(C2CCCC2)c3nc(Nc4ccc(cc4OC)C(=O)NC5CCN(C)CC5)ncc3N(C)C1=O	1107
CC1(C)CNc2cc(NC(=O)c3cccnc3NCc4ccncc4)ccc12	1107
O=C1Nc2ccccc2N1C3CCN(Cc4ccc(cc4)c5nc6cc7[nH]cnc7cc6nc5c8ccccc8)CC3	1107
CN(C)CCOc1ccc(cc1)c2nc(c3ccncc3)c([nH]2)c4ccc5\C(=N\O)\CCc5c4	1107
C[C@]1(CCCN1c2nc(Nc3cc([nH]n3)C4CC4)c5cccn5n2)C(=O)Nc6ccc(F)nc6	1107
C\C\1=C/CC[C@@]2(C)O[C@H]2[C@H]3OC(=O)C(=C)[C@@H]3CC1	1107
Oc1c(CC=C)cccc1\C=N\NC(=O)CN2CCN(Cc3ccccc3)CC2	1107
COc1cc2ncnc(Nc3ccc(F)c(Cl)c3)c2cc1OCCCN4CCOCC4	1107
CN(c1ccc2c(C)n(C)nc2c1)c3ccnc(Nc4ccc(C)c(c4)S(=O)(=O)N)n3	1107
OC[C@@H](O)CONC(=O)c1ccc(F)c(F)c1Nc2ccc(I)cc2F	1107
COc1ccc(cc1OC)c2cc3nccn3c(Nc4ncccc4C(=O)N)n2	1116
Fc1ccc(CC2=NNC(=O)c3ccccc23)cc1C(=O)N4CCN(CC4)C(=O)C5CC5	1116
Oc1c(CC=C)cccc1\C=N\NC(=O)CN2CCN(Cc3ccccc3)CC2	1116
NC(=O)N(c1ccc(C(=O)N)c(n1)c2ccc(F)cc2F)c3c(F)cccc3F	1116
CC1=CC(=O)N2N=Nc3cc(ccc3N12)C(F)(F)F	1116
CN(c1ccc(NC(=O)Cc2ccccc2)cc1OCc3cc(C)ccc3C)S(=O)(=O)C	1116
C[C@@H]1O[C@@H](OC2=C(Oc3cc(O)cc(O)c3C2=O)c4ccc(O)cc4)[C@H](O)[C@H](OC(=O)C)[C@H]1OC(=O)C	1116
CCC(CC)C(=O)Nc1ccc(N(C)S(=O)(=O)C)c(OCc2cc(C)ccc2C)c1	1116
COc1ccc(CC(=O)Nc2ccc(N(C)S(=O)(=O)C)c(OCc3cc(C)ccc3C)c2)cc1OC	1116
Cc1cc2c(cc1C(=C)c3ccc(cc3)C(=O)O)C(C)(C)CCC2(C)C	1116
CC1=CC(=O)N2N=Nc3ccc(Cl)cc3N12	1116
CCCCCCCCCCCCCCCC(=O)Nc1ccc(N(C)S(=O)(=O)C)c(OCc2cc(C)ccc2C)c1	1116
OC(=O)c1ccc(cc1C2CCCC2)c3c[nH]c4ncc(cc34)c5ccccc5	1116
CC(O)(CS(=O)(=O)c1ccc(F)cc1)C(=O)Nc2ccc(C#N)c(c2)C(F)(F)F	1116
CCOc1nc(NC(=O)Cc2cc(OC)ccc2OC)cc(N)c1C#N	1116
CCc1cc(c(O)cc1O)c2[nH]nc(C)c2c3ccc4OCCOc4c3	1116
CC1=CC(=O)N2N=Nc3cc(Cl)ccc3N12	1116
Oc1c(cc(c2cccnc12)S(=O)(=O)O)N=Nc3ccc4cc(ccc4c3)S(=O)(=O)O	1116
Oc1ccc2ccccc2c1SSc3c(O)ccc4ccccc34	1116
C[C@@H]1CC(=C2C(=O)c3c(O)c(ccc3O[C@]2(CO)[C@@H]1OC(=O)C)c4ccc5O[C@]6(CO)[C@H](OC(=O)C)[C@H](C)CC(=C6C(=O)c5c4O)O)O	1116
Cn1cc(C2=C(C(=O)NC2=O)c3ccc(Cl)cc3Cl)c4ccccc14	1116
O=C1C=C(OC(=C1)c2cccc3Sc4ccccc4Sc23)N5CCOCC5	1116
O=C1N=C(NCc2cccs2)S/C/1=C\c3ccc4ncccc4c3	1116
Cc1cn(cn1)c2cc(NC(=O)c3ccc(C)c(Nc4nccc(n4)c5cccnc5)c3)cc(c2)C(F)(F)F	1116
NC(=O)[C@@H](CCC(F)(F)F)N(Cc1ccc(cc1F)c2nocn2)S(=O)(=O)c3ccc(Cl)cc3	1116
CS(=O)(=O)c1ccc(C(=O)Nc2ccc(Cl)c(c2)c3ccccn3)c(Cl)c1	1116
OC[C@H](Cc1ccccc1)Nc2nc(Oc3ccc4CCCc4c3)nc5c2ncn5Cc6ccc(cc6)c7ccccc7	1116
COC(=O)[C@H](CCSC)NC(=O)c1ccc(NC[C@@H](N)CS)cc1c2ccccc2	1116
CN(c1ccc(NC(=O)c2cccc(Br)c2)cc1OCc3cc(C)ccc3C)S(=O)(=O)C	1116
Cc1ccc(cc1)n2nc(cc2NC(=O)Nc3ccc(OCCN4CCOCC4)c5ccccc35)C(C)(C)C	1116
O=C1\C(=C\c2cccs2)\CC/C/1=C\c3cccs3	1116
CCCCCCCCCCCC1=C(O)C(=O)C=C(O)C1=O	1116
CN(c1ccc(NC(=O)C2CCCC2)cc1OCc3cc(C)ccc3C)S(=O)(=O)C	1116
CCCS(=O)(=O)Nc1ccc(F)c(C(=O)c2c[nH]c3ncc(Cl)cc23)c1F	1116
C[C@@H]1CC(=C2C(=O)c3c(O)c(ccc3O[C@]2(CO)[C@@H]1OC(=O)C)c4ccc(O)c5C(=O)C6=C(O)C[C@@H](C)[C@@H](OC(=O)C)[C@@]6(COC(=O)C)Oc45)O	1116
CN(c1ccc(NC(=O)c2ccc(cc2)[N+](=O)[O-])cc1OCc3cc(C)ccc3C)S(=O)(=O)C	1116
OC1=C(C#N)C(=O)Nc2scc(c3ccc(cc3)c4ccccc4O)c12	1116
COC(=O)CNC(=O)C(=O)OC	1116
C[C@@H]1CC(=C2C(=O)c3c(O)cccc3O[C@]2(COC(=O)C)[C@@H]1OC(=O)C)O	1116
CN(c1ccc(NC(=O)c2oncc2)cc1OCc3cc(C)ccc3C)S(=O)(=O)C	1116
CC1=CC(=O)N2N=Nc3cc(C)c(C)cc3N12	1116
CC1(C)CCC(=C(CN2CCN(CC2)c3ccc(cc3)C(=O)NS(=O)(=O)c4ccc(N[C@H](CCN5CCOCC5)CSc6ccccc6)c(c4)S(=O)(=O)C(F)(F)F)C1)c7ccc(Cl)cc7	1116
CCc1cncnc1N2CCN(Cc3nc4cc(ccc4[nH]3)C(F)(F)F)CC2	1116
C\C(=C(/C#N)\C(=O)Nc1cc(Br)ccc1Br)\O	1116
N#C\C(=C/1\Nc2ccccc2S1)\c3ccnc(NCCc4cccnc4)n3	1116
CN(C)C(=N)NC(=N)N	1116
CCN(CC)CCCCNc1ncc2cc(c(NC(=O)NC(C)(C)C)nc2n1)c3cc(OC)cc(OC)c3	1116
Cn1cc(\C=C\2/C(=O)Nc3cccnc23)c4ccccc14	1116
CC1=CC(=O)N2N=Nc3cc(Cl)c(Cl)cc3N12	1116
CCC(=O)Nc1ccc(N(C)S(=O)(=O)C)c(OCc2cc(C)ccc2C)c1	1116
C\C(=C/C=C/C(=C/C(=O)O)/C)\C=C\C1=C(C)CCCC1(C)C	1116
Cc1cc(ccc1NS(=O)(=O)c2cc(Cl)ccc2Cl)[N+](=O)[O-]	1116
FC(F)(F)c1ccc2c(SCCCCCOC3=COC(=CC3=O)CN4CCOCC4)ccnc2c1	1116
C[C@@]1(CCCN1)c2nc3cccc(C(=O)N)c3[nH]2	1116
Cc1c[nH]c(n1)c2cnc(NCCNc3ccc(cn3)C#N)nc2c4ccc(Cl)cc4Cl	1116
CC1=CC(=O)N2N=Nc3cc(C)ccc3N12	1116
NC(=O)c1ncn([C@@H]2O[C@H](COP(=O)(O)O)[C@@H](O)[C@H]2O)c1N	1116
CC1=CC(=O)N2N=Nc3cc(ccc3N12)C#N	1116
CC1(C)CNc2cc(NC(=O)c3cccnc3NCc4ccncc4)ccc12	1116
CN(c1ccc(NC(=O)c2occc2)cc1OCc3cc(C)ccc3C)S(=O)(=O)C	1116
Nc1cccc2C(=O)N(Cc12)C3CCC(=O)NC3=O	1116
CN(c1ccc(NC(=O)c2cccs2)cc1OCc3cc(C)ccc3C)S(=O)(=O)C	1116
CN(c1ccc2c(C)n(C)nc2c1)c3ccnc(Nc4ccc(C)c(c4)S(=O)(=O)N)n3	1116
C1CCCCCC[n+]2cccc(CCCCCC\C=C\CCC[n+]3cccc(CCCCC1)c3)c2	1118
NC(=O)c1cc(N2CC2)c(cc1[N+](=O)[O-])[N+](=O)[O-]	1122
NC(=O)c1cc(N(CCBr)CCBr)c(cc1[N+](=O)[O-])[N+](=O)[O-]	1122
Oc1ccc(\C=C\c2cc(O)cc(O)c2)cc1	1143
Fc1ccc(CC2=NNC(=O)c3ccccc23)cc1C(=O)N4CCN(CC4)C(=O)C5CC5	1156
COc1cc2c(Nc3ccc(NC(=O)c4ccccc4)cc3)ncnc2cc1OCCCN5CCOCC5	1156
C[C@@H]1O[C@@H](OC2=C(Oc3cc(O)cc(O)c3C2=O)c4ccc(O)cc4)[C@H](O)[C@H](OC(=O)C)[C@H]1OC(=O)C	1156
Oc1ccc2[nH]c3cc(c4ccccc4Cl)c5C(=O)NC(=O)c5c3c2c1	1156
CNCc1ccc(cc1)c2[nH]c3cc(F)cc4C(=O)NCCc2c34	1156
Cc1cc2c(cc1C(=C)c3ccc(cc3)C(=O)O)C(C)(C)CCC2(C)C	1156
C[C@@H](Nc1ccccc1C(=O)O)C2=CC(=CN3C(=O)C=C(N=C23)N4CCOCC4)C	1156
CC(O)(CS(=O)(=O)c1ccc(F)cc1)C(=O)Nc2ccc(C#N)c(c2)C(F)(F)F	1156
CCOc1nc(NC(=O)Cc2cc(OC)ccc2OC)cc(N)c1C#N	1156
CCc1cc(c(O)cc1O)c2[nH]nc(C)c2c3ccc4OCCOc4c3	1156
Oc1c(cc(c2cccnc12)S(=O)(=O)O)N=Nc3ccc4cc(ccc4c3)S(=O)(=O)O	1156
Oc1ccc2ccccc2c1SSc3c(O)ccc4ccccc34	1156
COc1ccc(C2=N[C@H]([C@H](N2C(=O)N3CCNC(=O)C3)c4ccc(Cl)cc4)c5ccc(Cl)cc5)c(OC(C)C)c1	1156
O=C1C=C(OC(=C1)c2cccc3Sc4ccccc4Sc23)N5CCOCC5	1156
O=C1N=C(NCc2cccs2)S/C/1=C\c3ccc4ncccc4c3	1156
NC(=O)[C@@H](CCC(F)(F)F)N(Cc1ccc(cc1F)c2nocn2)S(=O)(=O)c3ccc(Cl)cc3	1156
CS(=O)(=O)c1ccc(C(=O)Nc2ccc(Cl)c(c2)c3ccccn3)c(Cl)c1	1156
Nc1cccc2C(=O)N(Cc12)C3CCC(=O)NC3=O	1156
Cc1ccc(cc1)n2nc(cc2NC(=O)Nc3ccc(OCCN4CCOCC4)c5ccccc35)C(C)(C)C	1156
O=C1\C(=C\c2cccs2)\CC/C/1=C\c3cccs3	1156
CCCS(=O)(=O)Nc1ccc(F)c(C(=O)c2c[nH]c3ncc(Cl)cc23)c1F	1156
OC1=C(C#N)C(=O)Nc2scc(c3ccc(cc3)c4ccccc4O)c12	1156
COC(=O)CNC(=O)C(=O)OC	1156
C(Cc1c[nH]c2ccccc12)Nc3ccc(Nc4ccncc4)cc3	1156
C[C@@]1(CCCN1)c2nc3cccc(C(=O)N)c3[nH]2	1156
CC1(C)CCC(=C(CN2CCN(CC2)c3ccc(cc3)C(=O)NS(=O)(=O)c4ccc(N[C@H](CCN5CCOCC5)CSc6ccccc6)c(c4)S(=O)(=O)C(F)(F)F)C1)c7ccc(Cl)cc7	1156
CCc1cncnc1N2CCN(Cc3nc4cc(ccc4[nH]3)C(F)(F)F)CC2	1156
O=C1C=C(Oc2c1cccc2c3cccc4c5ccccc5sc34)N6CCOCC6	1156
C\C(=C(/C#N)\C(=O)Nc1cc(Br)ccc1Br)\O	1156
CN(C)C(=N)NC(=N)N	1156
CCN(CC)CCCCNc1ncc2cc(c(NC(=O)NC(C)(C)C)nc2n1)c3cc(OC)cc(OC)c3	1156
CN(C)C\C=C\C(=O)Nc1cc2c(Nc3ccc(F)c(Cl)c3)ncnc2cc1O[C@H]4CCOC4	1156
Cn1cc(\C=C\2/C(=O)Nc3cccnc23)c4ccccc14	1156
C\C(=C/C=C/C(=C/C(=O)O)/C)\C=C\C1=C(C)CCCC1(C)C	1156
FC(F)(F)c1ccc2c(SCCCCCOC3=COC(=CC3=O)CN4CCOCC4)ccnc2c1	1156
Cc1c[nH]c(n1)c2cnc(NCCNc3ccc(cn3)C#N)nc2c4ccc(Cl)cc4Cl	1156
NC(=O)c1ncn([C@@H]2O[C@H](COP(=O)(O)O)[C@@H](O)[C@H]2O)c1N	1156
CO[C@@H]1C[C@H](C[C@@H](C)[C@@H]2CC(=O)[C@H](C)\C=C(/C)\[C@@H](O)[C@@H](OC)C(=O)[C@H](C)C[C@H](C)\C=C\C=C\C=C(/C)\[C@H](C[C@@H]3CC[C@@H](C)[C@@](O)(O3)C(=O)C(=O)N4CCCC[C@H]4C(=O)O2)OC)CC[C@H]1OC(=O)C(C)(CO)CO	1156
CC1(C)CNc2cc(NC(=O)c3cccnc3NCc4ccncc4)ccc12	1156
O=C1Nc2ccccc2N1C3CCN(Cc4ccc(cc4)c5nc6cc7[nH]cnc7cc6nc5c8ccccc8)CC3	1156
Ic1cnc(Nc2cccc(NC(=O)N3CCCC3)c2)nc1NCCCNC(=O)c4cccs4	1156
COc1cc(Nc2c(cnc3cc(OCCCN4CCN(C)CC4)c(OC)cc23)C#N)c(Cl)cc1Cl	1156
COc1cc2ncnc(Nc3ccc(F)c(Cl)c3)c2cc1OCCCN4CCOCC4	1156
CN1CCN(CC1)c2ccc3nc([nH]c3c2)c4ccc5nc([nH]c5c4)c6ccc(OCCCC(=O)Nc7cc(CO)cc(Nc8c9ccccc9nc%10ccccc8%10)c7)cc6	1159
CN(C)CCNC(=O)c1cc(NC(=O)CCCC(=O)Nc2cc(CO)cc(Nc3c4ccccc4nc5ccccc35)c2)cn1C	1159
CN(C)CCNC(=O)c1cc(cn1C)c2cc(NC(=O)CCCC(=O)Nc3cc(CO)cc(Nc4c5ccccc5nc6ccccc46)c3)cn2C	1159
Cc1ccc(COc2ccc(cc2)S(=O)(=O)N3C[C@H](O)CC(C)(C)[C@@H]3C(=O)NO)cc1	1167
CC1(C)C[C@@H](O)CN([C@H]1C(=O)NO)S(=O)(=O)c2ccc(OCc3cccc(Br)c3)cc2	1167
CCCC(NC(=O)[C@@H]1C2CCCC2CN1C(=O)[C@@H](NC(=O)[C@@H](NC(=O)CCCCc3nnn[nH]3)C(C)C)C(C)C)C(=O)C(=O)NC(C)CC	1167
CCCC(NC(=O)[C@@H]1CC(CN1C(=O)[C@@H](NC(=O)[C@@H](NC(=O)CCCCC(=O)O)C(C)C)C(C)C)OC(=O)N2CCc3ccccc3C2)C(=O)C(=O)NC4CC4	1167
CCC[C@H](NC(=O)[C@@H]1C2CCCC2CN1C(=O)[C@@H](NC(=O)[C@@H](NC(=O)CCCCc3nnn[nH]3)C(C)C)C(C)C)C(=O)C(=O)NC4CC4	1167
C[C@@]1(Cc2ccc(Br)cc2)C(=O)N(c3cc(Cl)cc(Cl)c3)c4ncc(n14)S(=O)(=O)N5CCNCC5	1167
CC1(C)C[C@@H](O)CN([C@H]1C(=O)NO)S(=O)(=O)c2ccc(OCc3ccc(F)cc3Cl)cc2	1167
CCCC(NC(=O)[C@@H]1C2CCCC2CN1C(=O)[C@@H](NC(=O)[C@@H](NC(=O)CCCCc3nnn[nH]3)C(C)C)C(C)C)C(=O)C(=O)N[C@@H](C)c4ccccc4	1167
Cc1[nH]c(Br)c(C)c1c2ccnc(Nc3ccc(F)cc3)n2	1167
C[C@@]1(Cc2ccc(Br)cc2)C(=O)N(c3cc(Cl)cc(Cl)c3)c4ncc(n14)S(=O)(=O)CCCO	1167
CC1(C)C[C@@H](O)CN([C@H]1C(=O)NO)S(=O)(=O)c2ccc(OCc3ccncc3Cl)cc2	1167
CCCC(NC(=O)[C@@H]1CC(CN1C(=O)[C@@H](NC(=O)[C@@H](NC(=O)CCCCn2cnnn2)C(C)C)C(C)C)OC(=O)N3CCc4ccccc4C3)C(=O)C(=O)NC5CC5	1167
Cc1cccc(COc2ccc(cc2)S(=O)(=O)N3C[C@H](O)CC(C)(C)[C@@H]3C(=O)NO)c1	1167
CCC[C@H](NC(=O)[C@@H]1C2CCCC2CN1C(=O)[C@@H](NC(=O)[C@@H](NC(=O)Cc3nn[nH]n3)[C@@H](C)CC)C(C)(C)C)C(=O)C(=O)NC4CC4	1167
Cc1[nH]c(Cl)c(C)c1c2ccnc(Nc3ccc(F)cc3)n2	1167
CCCC(NC(=O)[C@@H]1C2CCCC2CN1C(=O)[C@@H](NC(=O)[C@@H](NC(=O)Cc3nn[nH]n3)C4CCCCC4)C(C)(C)C)C(=O)C(=O)NC5CC5	1167
CCC[C@H](NC(=O)[C@@H]1C2CCCC2CN1C(=O)[C@@H](NC(=O)[C@@H](NC(=O)c3cnccn3)C(C)C)C(C)C)C(=O)C(=O)NC4CC4	1167
CC1(C)C[C@@H](O)CN([C@H]1C(=O)NO)S(=O)(=O)c2ccc(OCc3ccc(Cl)cc3Cl)cc2	1167
COc1ccc2cc3c4cc5OCOc5cc4CC[n+]3cc2c1NCCN6CCCCC6	1188
COc1ccc2cc3c4cc5OCOc5cc4CC[n+]3cc2c1NCCCN(C)C	1188
COc1ccc2cc3c4cc5OCOc5cc4CC[n+]3cc2c1NCCO	1188
COc1ccc2cc3c4cc5OCOc5cc4CC[n+]3cc2c1NCCCN6CCOCC6	1188
COc1ccc2cc3c4cc5OCOc5cc4CC[n+]3cc2c1NCCN(C)C	1188
COc1ccc2cc3c4cc5OCOc5cc4CC[n+]3cc2c1NCCN6CCOCC6	1188
COc1ccc2cc3c4cc5OCOc5cc4CC[n+]3cc2c1NCCCN6CCCCC6	1188
COc1ccc2cc3c4cc5OCOc5cc4CC[n+]3cc2c1NCCCN6CCCC6	1188
C[C@]12O[C@H](C[C@]1(O)CO)n3c4ccccc4c5c6C(=O)NCc6c7c8ccccc8n2c7c35	1201
Fc1ccc(CC2=NNC(=O)c3ccccc23)cc1C(=O)N4CCN(CC4)C(=O)C5CC5	1201
NC1(CCC1)c2ccc(cc2)c3nc4C=CN5C(=O)NN=C5c4cc3c6ccccc6	1201
Oc1c(CC=C)cccc1\C=N\NC(=O)CN2CCN(Cc3ccccc3)CC2	1201
NC1=NC(=O)N(C=C1)[C@@H]2O[C@H](CO)[C@@H](O)[C@@H]2O	1201
NC(=O)N(c1ccc(C(=O)N)c(n1)c2ccc(F)cc2F)c3c(F)cccc3F	1201
CO[C@H]1C[C@H](C)CC2=C(NCC=C)C(=O)C=C(NC(=O)\C(=C\C=C/[C@H](OC)[C@@H](OC(=O)N)\C(=C\[C@H](C)[C@H]1O)\C)\C)C2=O	1201
COc1cc2c(Nc3ccc(NC(=O)c4ccccc4)cc3)ncnc2cc1OCCCN5CCOCC5	1201
C[C@@H]1O[C@@H](OC2=C(Oc3cc(O)cc(O)c3C2=O)c4ccc(O)cc4)[C@H](O)[C@H](OC(=O)C)[C@H]1OC(=O)C	1201
CN(C)CCOc1ccc(cc1)c2nc(c3ccncc3)c([nH]2)c4ccc5\C(=N\O)\CCc5c4	1201
Oc1ccc2[nH]c3cc(c4ccccc4Cl)c5C(=O)NC(=O)c5c3c2c1	1201
CNCc1ccc(cc1)c2[nH]c3cc(F)cc4C(=O)NCCc2c34	1201
Cc1cc2c(cc1C(=C)c3ccc(cc3)C(=O)O)C(C)(C)CCC2(C)C	1201
OC(=O)c1ccc(cc1C2CCCC2)c3c[nH]c4ncc(cc34)c5ccccc5	1201
CC(O)(CS(=O)(=O)c1ccc(F)cc1)C(=O)Nc2ccc(C#N)c(c2)C(F)(F)F	1201
CCOc1nc(NC(=O)Cc2cc(OC)ccc2OC)cc(N)c1C#N	1201
CNC(=O)c1ccccc1Sc2ccc3c(\C=C\c4ccccn4)n[nH]c3c2	1201
CCc1cc(c(O)cc1O)c2[nH]nc(C)c2c3ccc4OCCOc4c3	1201
Oc1c(cc(c2cccnc12)S(=O)(=O)O)N=Nc3ccc4cc(ccc4c3)S(=O)(=O)O	1201
COc1ccc(C2=N[C@H]([C@H](N2C(=O)N3CCNC(=O)C3)c4ccc(Cl)cc4)c5ccc(Cl)cc5)c(OC(C)C)c1	1201
Cn1cc(C2=C(C(=O)NC2=O)c3ccc(Cl)cc3Cl)c4ccccc14	1201
O=C1C=C(OC(=C1)c2cccc3Sc4ccccc4Sc23)N5CCOCC5	1201
O=C1N=C(NCc2cccs2)S/C/1=C\c3ccc4ncccc4c3	1201
Cc1cn(cn1)c2cc(NC(=O)c3ccc(C)c(Nc4nccc(n4)c5cccnc5)c3)cc(c2)C(F)(F)F	1201
NC(=O)[C@@H](CCC(F)(F)F)N(Cc1ccc(cc1F)c2nocn2)S(=O)(=O)c3ccc(Cl)cc3	1201
CS(=O)(=O)c1ccc(C(=O)Nc2ccc(Cl)c(c2)c3ccccn3)c(Cl)c1	1201
ONC(=O)CCCCCCC(=O)Nc1ccccc1	1201
Nc1cccc2C(=O)N(Cc12)C3CCC(=O)NC3=O	1201
Cc1ccc(cc1)n2nc(cc2NC(=O)Nc3ccc(OCCN4CCOCC4)c5ccccc35)C(C)(C)C	1201
O=C1\C(=C\c2cccs2)\CC/C/1=C\c3cccs3	1201
CC(C)CCN1C(C)C(=O)N(C)c2cnc(Nc3cc(F)c(O)c(F)c3)nc12	1201
CCCS(=O)(=O)Nc1ccc(F)c(C(=O)c2c[nH]c3ncc(Cl)cc23)c1F	1201
COC(=O)CNC(=O)C(=O)OC	1201
C(Cc1c[nH]c2ccccc12)Nc3ccc(Nc4ccncc4)cc3	1201
C[C@@]1(CCCN1)c2nc3cccc(C(=O)N)c3[nH]2	1201
CC1(C)CCC(=C(CN2CCN(CC2)c3ccc(cc3)C(=O)NS(=O)(=O)c4ccc(N[C@H](CCN5CCOCC5)CSc6ccccc6)c(c4)S(=O)(=O)C(F)(F)F)C1)c7ccc(Cl)cc7	1201
CCc1cncnc1N2CCN(Cc3nc4cc(ccc4[nH]3)C(F)(F)F)CC2	1201
Fc1ccc(C(=O)NOCC2CC2)c(Nc3ccc(I)cc3Cl)c1F	1201
O=C1C=C(Oc2c1cccc2c3cccc4c5ccccc5sc34)N6CCOCC6	1201
C\C(=C(/C#N)\C(=O)Nc1cc(Br)ccc1Br)\O	1201
CN(C)C(=N)NC(=N)N	1201
CCN(CC)CCCCNc1ncc2cc(c(NC(=O)NC(C)(C)C)nc2n1)c3cc(OC)cc(OC)c3	1201
Cn1cc(\C=C\2/C(=O)Nc3cccnc23)c4ccccc14	1201
CN(Cc1cnc2nc(N)nc(N)c2n1)c3ccc(cc3)C(=O)N[C@@H](CCC(=O)O)C(=O)O	1201
C\C(=C/C=C/C(=C/C(=O)O)/C)\C=C\C1=C(C)CCCC1(C)C	1201
FC(F)(F)c1ccc2c(SCCCCCOC3=COC(=CC3=O)CN4CCOCC4)ccnc2c1	1201
CS(=O)(=O)N1CCN(Cc2cc3nc(nc(N4CCOCC4)c3s2)c5cccc6[nH]ncc56)CC1	1201
NC(=O)c1ncn([C@@H]2O[C@H](COP(=O)(O)O)[C@@H](O)[C@H]2O)c1N	1201
CC1(C)CNc2cc(NC(=O)c3cccnc3NCc4ccncc4)ccc12	1201
Ic1cnc(Nc2cccc(NC(=O)N3CCCC3)c2)nc1NCCCNC(=O)c4cccs4	1201
COc1cc(Nc2c(cnc3cc(OCCCN4CCN(C)CC4)c(OC)cc23)C#N)c(Cl)cc1Cl	1201
COc1cc2ncnc(Nc3ccc(F)c(Cl)c3)c2cc1OCCCN4CCOCC4	1201
CN(c1ccc2c(C)n(C)nc2c1)c3ccnc(Nc4ccc(C)c(c4)S(=O)(=O)N)n3	1201
Fc1ccc(CC2=NNC(=O)c3ccccc23)cc1C(=O)N4CCN(CC4)C(=O)C5CC5	1203
NC1(CCC1)c2ccc(cc2)c3nc4C=CN5C(=O)NN=C5c4cc3c6ccccc6	1203
NC(=O)N(c1ccc(C(=O)N)c(n1)c2ccc(F)cc2F)c3c(F)cccc3F	1203
COc1cc2c(Nc3ccc(NC(=O)c4ccccc4)cc3)ncnc2cc1OCCCN5CCOCC5	1203
C[C@@H]1O[C@@H](OC2=C(Oc3cc(O)cc(O)c3C2=O)c4ccc(O)cc4)[C@H](O)[C@H](OC(=O)C)[C@H]1OC(=O)C	1203
CN(C)CCOc1ccc(cc1)c2nc(c3ccncc3)c([nH]2)c4ccc5\C(=N\O)\CCc5c4	1203
Oc1ccc2[nH]c3cc(c4ccccc4Cl)c5C(=O)NC(=O)c5c3c2c1	1203
CNCc1ccc(cc1)c2[nH]c3cc(F)cc4C(=O)NCCc2c34	1203
Cc1cc2c(cc1C(=C)c3ccc(cc3)C(=O)O)C(C)(C)CCC2(C)C	1203
C[C@@H](Nc1ccccc1C(=O)O)C2=CC(=CN3C(=O)C=C(N=C23)N4CCOCC4)C	1203
OC(=O)c1ccc(cc1C2CCCC2)c3c[nH]c4ncc(cc34)c5ccccc5	1203
CC(O)(CS(=O)(=O)c1ccc(F)cc1)C(=O)Nc2ccc(C#N)c(c2)C(F)(F)F	1203
CCOc1nc(NC(=O)Cc2cc(OC)ccc2OC)cc(N)c1C#N	1203
CNC(=O)c1ccccc1Sc2ccc3c(\C=C\c4ccccn4)n[nH]c3c2	1203
CCc1cc(c(O)cc1O)c2[nH]nc(C)c2c3ccc4OCCOc4c3	1203
Cn1cnc2c(F)c(Nc3ccc(Br)cc3Cl)c(cc12)C(=O)NOCCO	1203
C[C@@]1(O)C[C@@H](C1)c2nc(c3ccc4ccc(nc4c3)c5ccccc5)c6c(N)nccn26	1203
Oc1c(cc(c2cccnc12)S(=O)(=O)O)N=Nc3ccc4cc(ccc4c3)S(=O)(=O)O	1203
Oc1ccc2ccccc2c1SSc3c(O)ccc4ccccc34	1203
COc1ccc(C2=N[C@H]([C@H](N2C(=O)N3CCNC(=O)C3)c4ccc(Cl)cc4)c5ccc(Cl)cc5)c(OC(C)C)c1	1203
Cn1cc(C2=C(C(=O)NC2=O)c3ccc(Cl)cc3Cl)c4ccccc14	1203
O=C1C=C(OC(=C1)c2cccc3Sc4ccccc4Sc23)N5CCOCC5	1203
O=C1N=C(NCc2cccs2)S/C/1=C\c3ccc4ncccc4c3	1203
Cc1cn(cn1)c2cc(NC(=O)c3ccc(C)c(Nc4nccc(n4)c5cccnc5)c3)cc(c2)C(F)(F)F	1203
NC(=O)[C@@H](CCC(F)(F)F)N(Cc1ccc(cc1F)c2nocn2)S(=O)(=O)c3ccc(Cl)cc3	1203
CS(=O)(=O)c1ccc(C(=O)Nc2ccc(Cl)c(c2)c3ccccn3)c(Cl)c1	1203
CN1C(=O)C=C(c2cccc(Cl)c2)c3cc(ccc13)[C@](N)(c4ccc(Cl)cc4)c5cncn5C	1203
OC[C@H](Cc1ccccc1)Nc2nc(Oc3ccc4CCCc4c3)nc5c2ncn5Cc6ccc(cc6)c7ccccc7	1203
COC(=O)[C@H](CCSC)NC(=O)c1ccc(NC[C@@H](N)CS)cc1c2ccccc2	1203
ONC(=O)CCCCCCC(=O)Nc1ccccc1	1203
Nc1cccc2C(=O)N(Cc12)C3CCC(=O)NC3=O	1203
Cc1ccc(cc1)n2nc(cc2NC(=O)Nc3ccc(OCCN4CCOCC4)c5ccccc35)C(C)(C)C	1203
O=C1\C(=C\c2cccs2)\CC/C/1=C\c3cccs3	1203
CC(C)CCN1C(C)C(=O)N(C)c2cnc(Nc3cc(F)c(O)c(F)c3)nc12	1203
CCCS(=O)(=O)Nc1ccc(F)c(C(=O)c2c[nH]c3ncc(Cl)cc23)c1F	1203
OC1=C(C#N)C(=O)Nc2scc(c3ccc(cc3)c4ccccc4O)c12	1203
COC(=O)CNC(=O)C(=O)OC	1203
C[C@@]1(CCCN1)c2nc3cccc(C(=O)N)c3[nH]2	1203
CC(=O)C1=C(C)c2cnc(Nc3ccc(cn3)N4CCNCC4)nc2N(C5CCCC5)C1=O	1203
CC1(C)CCC(=C(CN2CCN(CC2)c3ccc(cc3)C(=O)NS(=O)(=O)c4ccc(N[C@H](CCN5CCOCC5)CSc6ccccc6)c(c4)S(=O)(=O)C(F)(F)F)C1)c7ccc(Cl)cc7	1203
CCc1cncnc1N2CCN(Cc3nc4cc(ccc4[nH]3)C(F)(F)F)CC2	1203
Fc1ccc(C(=O)NOCC2CC2)c(Nc3ccc(I)cc3Cl)c1F	1203
C\C(=C(/C#N)\C(=O)Nc1cc(Br)ccc1Br)\O	1203
N#C\C(=C/1\Nc2ccccc2S1)\c3ccnc(NCCc4cccnc4)n3	1203
CN(C)C(=N)NC(=N)N	1203
CCN(CC)CCCCNc1ncc2cc(c(NC(=O)NC(C)(C)C)nc2n1)c3cc(OC)cc(OC)c3	1203
CN(C)C\C=C\C(=O)Nc1cc2c(Nc3ccc(F)c(Cl)c3)ncnc2cc1O[C@H]4CCOC4	1203
Cn1cc(\C=C\2/C(=O)Nc3cccnc23)c4ccccc14	1203
C\C(=C/C=C/C(=C/C(=O)O)/C)\C=C\C1=C(C)CCCC1(C)C	1203
FC(F)(F)c1ccc2c(SCCCCCOC3=COC(=CC3=O)CN4CCOCC4)ccnc2c1	1203
Cc1c[nH]c(n1)c2cnc(NCCNc3ccc(cn3)C#N)nc2c4ccc(Cl)cc4Cl	1203
CS(=O)(=O)N1CCN(Cc2cc3nc(nc(N4CCOCC4)c3s2)c5cccc6[nH]ncc56)CC1	1203
NC(=O)c1ncn([C@@H]2O[C@H](COP(=O)(O)O)[C@@H](O)[C@H]2O)c1N	1203
CC1(C)CNc2cc(NC(=O)c3cccnc3NCc4ccncc4)ccc12	1203
O=C1Nc2ccccc2N1C3CCN(Cc4ccc(cc4)c5nc6cc7[nH]cnc7cc6nc5c8ccccc8)CC3	1203
COc1cc(Nc2c(cnc3cc(OCCCN4CCN(C)CC4)c(OC)cc23)C#N)c(Cl)cc1Cl	1203
COc1cc2ncnc(Nc3ccc(F)c(Cl)c3)c2cc1OCCCN4CCOCC4	1203
CN(c1ccc2c(C)n(C)nc2c1)c3ccnc(Nc4ccc(C)c(c4)S(=O)(=O)N)n3	1203
C[C@]12O[C@H](C[C@]1(O)CO)n3c4ccccc4c5c6C(=O)NCc6c7c8ccccc8n2c7c35	1204
COc1ccc(cc1CO)c2ccc3c(nc(nc3n2)N4CCOC[C@@H]4C)N5CCOC[C@@H]5C	1204
Fc1ccc(CC2=NNC(=O)c3ccccc23)cc1C(=O)N4CCN(CC4)C(=O)C5CC5	1204
NC1=NC(=O)N(C=C1)[C@@H]2O[C@H](CO)[C@@H](O)[C@@H]2O	1204
NC(=O)N(c1ccc(C(=O)N)c(n1)c2ccc(F)cc2F)c3c(F)cccc3F	1204
NC(=O)Nc1cc(sc1C(=O)N[C@H]2CCCNC2)c3cccc(F)c3	1204
CO[C@@H]1[C@@H](C[C@H]2O[C@]1(C)n3c4ccccc4c5c6CNC(=O)c6c7c8ccccc8n2c7c35)N(C)C(=O)c9ccccc9	1204
COc1cc2c(Nc3ccc(NC(=O)c4ccccc4)cc3)ncnc2cc1OCCCN5CCOCC5	1204
C[C@@H]1O[C@@H](OC2=C(Oc3cc(O)cc(O)c3C2=O)c4ccc(O)cc4)[C@H](O)[C@H](OC(=O)C)[C@H]1OC(=O)C	1204
COc1cc(F)c(F)c(Nc2ccc(I)cc2F)c1NS(=O)(=O)C3(CC(O)CO)CC3	1204
Oc1ccc2[nH]c3cc(c4ccccc4Cl)c5C(=O)NC(=O)c5c3c2c1	1204
CNCc1ccc(cc1)c2[nH]c3cc(F)cc4C(=O)NCCc2c34	1204
Cc1cc2c(cc1C(=C)c3ccc(cc3)C(=O)O)C(C)(C)CCC2(C)C	1204
C[C@@H](Nc1ccccc1C(=O)O)C2=CC(=CN3C(=O)C=C(N=C23)N4CCOCC4)C	1204
OC(=O)c1ccc(cc1C2CCCC2)c3c[nH]c4ncc(cc34)c5ccccc5	1204
CC(O)(CS(=O)(=O)c1ccc(F)cc1)C(=O)Nc2ccc(C#N)c(c2)C(F)(F)F	1204
CC(=CC[C@@H](O)C1=CC(=O)c2c(O)ccc(O)c2C1=O)C	1204
CCOc1nc(NC(=O)Cc2cc(OC)ccc2OC)cc(N)c1C#N	1204
CNC(=O)c1ccccc1Sc2ccc3c(\C=C\c4ccccn4)n[nH]c3c2	1204
CCc1cc(c(O)cc1O)c2[nH]nc(C)c2c3ccc4OCCOc4c3	1204
COc1cc(cc(OC)c1O)[C@H]2[C@@H]3[C@H](COC3=O)[C@H](O[C@@H]4O[C@@H]5CO[C@@H](C)O[C@H]5[C@H](O)[C@H]4O)c6cc7OCOc7cc26	1204
CN(c1ncccc1CNc2nc(Nc3ccc4NC(=O)Cc4c3)ncc2C(F)(F)F)S(=O)(=O)C	1204
Oc1c(cc(c2cccnc12)S(=O)(=O)O)N=Nc3ccc4cc(ccc4c3)S(=O)(=O)O	1204
Oc1ccc2ccccc2c1SSc3c(O)ccc4ccccc34	1204
COc1ccc(C2=N[C@H]([C@H](N2C(=O)N3CCNC(=O)C3)c4ccc(Cl)cc4)c5ccc(Cl)cc5)c(OC(C)C)c1	1204
Cn1cc(C2=C(C(=O)NC2=O)c3ccc(Cl)cc3Cl)c4ccccc14	1204
O=C1C=C(OC(=C1)c2cccc3Sc4ccccc4Sc23)N5CCOCC5	1204
O=C1N=C(NCc2cccs2)S/C/1=C\c3ccc4ncccc4c3	1204
Cc1cn(cn1)c2cc(NC(=O)c3ccc(C)c(Nc4nccc(n4)c5cccnc5)c3)cc(c2)C(F)(F)F	1204
NC(=O)[C@@H](CCC(F)(F)F)N(Cc1ccc(cc1F)c2nocn2)S(=O)(=O)c3ccc(Cl)cc3	1204
CS(=O)(=O)c1ccc(C(=O)Nc2ccc(Cl)c(c2)c3ccccn3)c(Cl)c1	1204
OC[C@H](Cc1ccccc1)Nc2nc(Oc3ccc4CCCc4c3)nc5c2ncn5Cc6ccc(cc6)c7ccccc7	1204
COC(=O)[C@H](CCSC)NC(=O)c1ccc(NC[C@@H](N)CS)cc1c2ccccc2	1204
Nc1cccc2C(=O)N(Cc12)C3CCC(=O)NC3=O	1204
Cc1ccc(cc1)n2nc(cc2NC(=O)Nc3ccc(OCCN4CCOCC4)c5ccccc35)C(C)(C)C	1204
O=C1\C(=C\c2cccs2)\CC/C/1=C\c3cccs3	1204
CCCCCCCCCCCC1=C(O)C(=O)C=C(O)C1=O	1204
CC(C)CCN1C(C)C(=O)N(C)c2cnc(Nc3cc(F)c(O)c(F)c3)nc12	1204
CCCS(=O)(=O)Nc1ccc(F)c(C(=O)c2c[nH]c3ncc(Cl)cc23)c1F	1204
OC1=C(C#N)C(=O)Nc2scc(c3ccc(cc3)c4ccccc4O)c12	1204
COC(=O)CNC(=O)C(=O)OC	1204
C(Cc1c[nH]c2ccccc12)Nc3ccc(Nc4ccncc4)cc3	1204
CN1CCN(Cc2ccc(NC(=O)c3ccc(C)c(c3)C#Cc4cnc5cccnn45)cc2C(F)(F)F)CC1	1204
C[C@@]1(CCCN1)c2nc3cccc(C(=O)N)c3[nH]2	1204
CCc1cncnc1N2CCN(Cc3nc4cc(ccc4[nH]3)C(F)(F)F)CC2	1204
Fc1ccc(C(=O)NOCC2CC2)c(Nc3ccc(I)cc3Cl)c1F	1204
O=C1C=C(Oc2c1cccc2c3cccc4c5ccccc5sc34)N6CCOCC6	1204
C\C(=C(/C#N)\C(=O)Nc1cc(Br)ccc1Br)\O	1204
CN(C)C(=N)NC(=N)N	1204
CCN(CC)CCCCNc1ncc2cc(c(NC(=O)NC(C)(C)C)nc2n1)c3cc(OC)cc(OC)c3	1204
CN(C)C\C=C\C(=O)Nc1cc2c(Nc3ccc(F)c(Cl)c3)ncnc2cc1O[C@H]4CCOC4	1204
Cn1cc(\C=C\2/C(=O)Nc3cccnc23)c4ccccc14	1204
C\C(=C/C=C/C(=C/C(=O)O)/C)\C=C\C1=C(C)CCCC1(C)C	1204
FC(F)(F)c1ccc2c(SCCCCCOC3=COC(=CC3=O)CN4CCOCC4)ccnc2c1	1204
Cc1c[nH]c(n1)c2cnc(NCCNc3ccc(cn3)C#N)nc2c4ccc(Cl)cc4Cl	1204
CS(=O)(=O)N1CCN(Cc2cc3nc(nc(N4CCOCC4)c3s2)c5cccc6[nH]ncc56)CC1	1204
NC(=O)c1ncn([C@@H]2O[C@H](COP(=O)(O)O)[C@@H](O)[C@H]2O)c1N	1204
CC1(C)CNc2cc(NC(=O)c3cccnc3NCc4ccncc4)ccc12	1204
O=C1Nc2ccccc2N1C3CCN(Cc4ccc(cc4)c5nc6cc7[nH]cnc7cc6nc5c8ccccc8)CC3	1204
Ic1cnc(Nc2cccc(NC(=O)N3CCCC3)c2)nc1NCCCNC(=O)c4cccs4	1204
COc1cc(Nc2c(cnc3cc(OCCCN4CCN(C)CC4)c(OC)cc23)C#N)c(Cl)cc1Cl	1204
CN(c1ccc2c(C)n(C)nc2c1)c3ccnc(Nc4ccc(C)c(c4)S(=O)(=O)N)n3	1204
CC1(C)CCC(=C(CN2CCN(CC2)c3ccc(cc3)C(=O)NS(=O)(=O)c4ccc(N[C@H](CCN5CCOCC5)CSc6ccccc6)c(c4)S(=O)(=O)C(F)(F)F)C1)c7ccc(Cl)cc7	1204
COc1ccc(cc1OC)c2cc3nccn3c(Nc4ncccc4C(=O)N)n2	1205
C\C(=C(/C#N)\C(=O)Nc1cc(Br)ccc1Br)\O	1205
C[C@@]1(O)C[C@@H](C1)c2nc(c3ccc4ccc(nc4c3)c5ccccc5)c6c(N)nccn26	1205
Cn1cc(\C=C\2/C(=O)Nc3cccnc23)c4ccccc14	1205
Oc1c(cc(c2cccnc12)S(=O)(=O)O)N=Nc3ccc4cc(ccc4c3)S(=O)(=O)O	1205
Cn1cc(C2=C(C(=O)NC2=O)c3ccc(Cl)cc3Cl)c4ccccc14	1205
CCCCCCCCCCCC1=C(O)C(=O)C=C(O)C1=O	1205
Oc1ccc2ccccc2c1SSc3c(O)ccc4ccccc34	1205
CCCS(=O)(=O)Nc1ccc(F)c(C(=O)c2c[nH]c3ncc(Cl)cc23)c1F	1205
FC(F)(F)c1ccc2c(SCCCCCOC3=COC(=CC3=O)CN4CCOCC4)ccnc2c1	1205
NC(=O)N(c1ccc(C(=O)N)c(n1)c2ccc(F)cc2F)c3c(F)cccc3F	1205
OC1=C(C#N)C(=O)Nc2scc(c3ccc(cc3)c4ccccc4O)c12	1205
COC(=O)CNC(=O)C(=O)OC	1205
C[C@]1(CCCN1c2nc(Nc3cc([nH]n3)C4CC4)c5cccn5n2)C(=O)Nc6ccc(F)nc6	1205
NC(=O)[C@@H](CCC(F)(F)F)N(Cc1ccc(cc1F)c2nocn2)S(=O)(=O)c3ccc(Cl)cc3	1205
O=C1C=C(OC(=C1)c2cccc3Sc4ccccc4Sc23)N5CCOCC5	1205
CN1CCN(Cc2ccc(NC(=O)c3ccc(C)c(c3)C#Cc4cnc5cccnn45)cc2C(F)(F)F)CC1	1205
COc1cc(Nc2c(cnc3cc(OCCCN4CCN(C)CC4)c(OC)cc23)C#N)c(Cl)cc1Cl	1205
C\C(=C/C=C/C(=C/C(=O)O)/C)\C=C\C1=C(C)CCCC1(C)C	1205
C[C@@]1(CCCN1)c2nc3cccc(C(=O)N)c3[nH]2	1205
Cc1c[nH]c(n1)c2cnc(NCCNc3ccc(cn3)C#N)nc2c4ccc(Cl)cc4Cl	1205
CC(C)CCN1C(C)C(=O)N(C)c2cnc(Nc3cc(F)c(O)c(F)c3)nc12	1205
O=C1\C(=C\c2cccs2)\CC/C/1=C\c3cccs3	1205
NC(=O)c1ncn([C@@H]2O[C@H](COP(=O)(O)O)[C@@H](O)[C@H]2O)c1N	1205
CNCc1ccc(cc1)c2[nH]c3cc(F)cc4C(=O)NCCc2c34	1205
Cc1cc2c(cc1C(=C)c3ccc(cc3)C(=O)O)C(C)(C)CCC2(C)C	1205
C[C@@H]1O[C@@H](OC2=C(Oc3cc(O)cc(O)c3C2=O)c4ccc(O)cc4)[C@H](O)[C@H](OC(=O)C)[C@H]1OC(=O)C	1205
CCc1cncnc1N2CCN(Cc3nc4cc(ccc4[nH]3)C(F)(F)F)CC2	1205
COC(=O)[C@H](CCSC)NC(=O)c1ccc(NC[C@@H](N)CS)cc1c2ccccc2	1205
OC(=O)c1ccc(cc1C2CCCC2)c3c[nH]c4ncc(cc34)c5ccccc5	1205
CN(c1ccc2c(C)n(C)nc2c1)c3ccnc(Nc4ccc(C)c(c4)S(=O)(=O)N)n3	1205
CC(O)(CS(=O)(=O)c1ccc(F)cc1)C(=O)Nc2ccc(C#N)c(c2)C(F)(F)F	1205
Nc1cccc2C(=O)N(Cc12)C3CCC(=O)NC3=O	1205
Oc1c(CC=C)cccc1\C=N\NC(=O)CN2CCN(Cc3ccccc3)CC2	1205
CCOc1nc(NC(=O)Cc2cc(OC)ccc2OC)cc(N)c1C#N	1205
CNC(=O)c1ccccc1Sc2ccc3c(\C=C\c4ccccn4)n[nH]c3c2	1205
CN(C)C(=N)NC(=N)N	1205
Cc1cn(cn1)c2cc(NC(=O)c3ccc(C)c(Nc4nccc(n4)c5cccnc5)c3)cc(c2)C(F)(F)F	1205
Cc1ccc(cc1)n2nc(cc2NC(=O)Nc3ccc(OCCN4CCOCC4)c5ccccc35)C(C)(C)C	1205
C(Cc1c[nH]c2ccccc12)Nc3ccc(Nc4ccncc4)cc3	1205
Fc1ccc(CC2=NNC(=O)c3ccccc23)cc1C(=O)N4CCN(CC4)C(=O)C5CC5	1206
NC1(CCC1)c2ccc(cc2)c3nc4C=CN5C(=O)NN=C5c4cc3c6ccccc6	1206
Oc1c(CC=C)cccc1\C=N\NC(=O)CN2CCN(Cc3ccccc3)CC2	1206
NC1=NC(=O)N(C=C1)[C@@H]2O[C@H](CO)[C@@H](O)[C@@H]2O	1206
NC(=O)N(c1ccc(C(=O)N)c(n1)c2ccc(F)cc2F)c3c(F)cccc3F	1206
C[C@@H]1O[C@@H](OC2=C(Oc3cc(O)cc(O)c3C2=O)c4ccc(O)cc4)[C@H](O)[C@H](OC(=O)C)[C@H]1OC(=O)C	1206
CN(C)CCOc1ccc(cc1)c2nc(c3ccncc3)c([nH]2)c4ccc5\C(=N\O)\CCc5c4	1206
CNCc1ccc(cc1)c2[nH]c3cc(F)cc4C(=O)NCCc2c34	1206
Cc1cc2c(cc1C(=C)c3ccc(cc3)C(=O)O)C(C)(C)CCC2(C)C	1206
CC(O)(CS(=O)(=O)c1ccc(F)cc1)C(=O)Nc2ccc(C#N)c(c2)C(F)(F)F	1206
CCOc1nc(NC(=O)Cc2cc(OC)ccc2OC)cc(N)c1C#N	1206
CNC(=O)c1ccccc1Sc2ccc3c(\C=C\c4ccccn4)n[nH]c3c2	1206
CCc1cc(c(O)cc1O)c2[nH]nc(C)c2c3ccc4OCCOc4c3	1206
C[C@@]1(O)C[C@@H](C1)c2nc(c3ccc4ccc(nc4c3)c5ccccc5)c6c(N)nccn26	1206
Oc1c(cc(c2cccnc12)S(=O)(=O)O)N=Nc3ccc4cc(ccc4c3)S(=O)(=O)O	1206
Oc1ccc2ccccc2c1SSc3c(O)ccc4ccccc34	1206
COc1ccc(C2=N[C@H]([C@H](N2C(=O)N3CCNC(=O)C3)c4ccc(Cl)cc4)c5ccc(Cl)cc5)c(OC(C)C)c1	1206
Cn1cc(C2=C(C(=O)NC2=O)c3ccc(Cl)cc3Cl)c4ccccc14	1206
O=C1C=C(OC(=C1)c2cccc3Sc4ccccc4Sc23)N5CCOCC5	1206
Cc1cn(cn1)c2cc(NC(=O)c3ccc(C)c(Nc4nccc(n4)c5cccnc5)c3)cc(c2)C(F)(F)F	1206
NC(=O)[C@@H](CCC(F)(F)F)N(Cc1ccc(cc1F)c2nocn2)S(=O)(=O)c3ccc(Cl)cc3	1206
CS(=O)(=O)c1ccc(C(=O)Nc2ccc(Cl)c(c2)c3ccccn3)c(Cl)c1	1206
COC(=O)[C@H](CCSC)NC(=O)c1ccc(NC[C@@H](N)CS)cc1c2ccccc2	1206
Nc1cccc2C(=O)N(Cc12)C3CCC(=O)NC3=O	1206
Cc1ccc(cc1)n2nc(cc2NC(=O)Nc3ccc(OCCN4CCOCC4)c5ccccc35)C(C)(C)C	1206
O=C1\C(=C\c2cccs2)\CC/C/1=C\c3cccs3	1206
CCCCCCCCCCCC1=C(O)C(=O)C=C(O)C1=O	1206
CCCS(=O)(=O)Nc1ccc(F)c(C(=O)c2c[nH]c3ncc(Cl)cc23)c1F	1206
OC1=C(C#N)C(=O)Nc2scc(c3ccc(cc3)c4ccccc4O)c12	1206
COC(=O)CNC(=O)C(=O)OC	1206
C(Cc1c[nH]c2ccccc12)Nc3ccc(Nc4ccncc4)cc3	1206
C[C@@]1(CCCN1)c2nc3cccc(C(=O)N)c3[nH]2	1206
CC(=O)C1=C(C)c2cnc(Nc3ccc(cn3)N4CCNCC4)nc2N(C5CCCC5)C1=O	1206
CC1(C)CCC(=C(CN2CCN(CC2)c3ccc(cc3)C(=O)NS(=O)(=O)c4ccc(N[C@H](CCN5CCOCC5)CSc6ccccc6)c(c4)S(=O)(=O)C(F)(F)F)C1)c7ccc(Cl)cc7	1206
CCc1cncnc1N2CCN(Cc3nc4cc(ccc4[nH]3)C(F)(F)F)CC2	1206
C\C(=C(/C#N)\C(=O)Nc1cc(Br)ccc1Br)\O	1206
CN(C)C(=N)NC(=N)N	1206
CCN(CC)CCCCNc1ncc2cc(c(NC(=O)NC(C)(C)C)nc2n1)c3cc(OC)cc(OC)c3	1206
CN(C)C\C=C\C(=O)Nc1cc2c(Nc3ccc(F)c(Cl)c3)ncnc2cc1O[C@H]4CCOC4	1206
Cn1cc(\C=C\2/C(=O)Nc3cccnc23)c4ccccc14	1206
C\C(=C/C=C/C(=C/C(=O)O)/C)\C=C\C1=C(C)CCCC1(C)C	1206
FC(F)(F)c1ccc2c(SCCCCCOC3=COC(=CC3=O)CN4CCOCC4)ccnc2c1	1206
Cc1c[nH]c(n1)c2cnc(NCCNc3ccc(cn3)C#N)nc2c4ccc(Cl)cc4Cl	1206
NC(=O)c1ncn([C@@H]2O[C@H](COP(=O)(O)O)[C@@H](O)[C@H]2O)c1N	1206
CC1(C)CNc2cc(NC(=O)c3cccnc3NCc4ccncc4)ccc12	1206
O=C1Nc2ccccc2N1C3CCN(Cc4ccc(cc4)c5nc6cc7[nH]cnc7cc6nc5c8ccccc8)CC3	1206
COc1cc(Nc2c(cnc3cc(OCCCN4CCN(C)CC4)c(OC)cc23)C#N)c(Cl)cc1Cl	1206
CN(c1ccc2c(C)n(C)nc2c1)c3ccnc(Nc4ccc(C)c(c4)S(=O)(=O)N)n3	1206
Fc1ccc(CC2=NNC(=O)c3ccccc23)cc1C(=O)N4CCN(CC4)C(=O)C5CC5	1207
NC1(CCC1)c2ccc(cc2)c3nc4C=CN5C(=O)NN=C5c4cc3c6ccccc6	1207
Oc1c(CC=C)cccc1\C=N\NC(=O)CN2CCN(Cc3ccccc3)CC2	1207
NC(=O)N(c1ccc(C(=O)N)c(n1)c2ccc(F)cc2F)c3c(F)cccc3F	1207
CO[C@@H]1[C@@H](C[C@H]2O[C@]1(C)n3c4ccccc4c5c6CNC(=O)c6c7c8ccccc8n2c7c35)N(C)C(=O)c9ccccc9	1207
COc1cc2c(Nc3ccc(NC(=O)c4ccccc4)cc3)ncnc2cc1OCCCN5CCOCC5	1207
C[C@@H]1O[C@@H](OC2=C(Oc3cc(O)cc(O)c3C2=O)c4ccc(O)cc4)[C@H](O)[C@H](OC(=O)C)[C@H]1OC(=O)C	1207
COc1cc(F)c(F)c(Nc2ccc(I)cc2F)c1NS(=O)(=O)C3(CC(O)CO)CC3	1207
CN(C)CCOc1ccc(cc1)c2nc(c3ccncc3)c([nH]2)c4ccc5\C(=N\O)\CCc5c4	1207
CNCc1ccc(cc1)c2[nH]c3cc(F)cc4C(=O)NCCc2c34	1207
Cc1cc2c(cc1C(=C)c3ccc(cc3)C(=O)O)C(C)(C)CCC2(C)C	1207
C[C@@H](Nc1ccccc1C(=O)O)C2=CC(=CN3C(=O)C=C(N=C23)N4CCOCC4)C	1207
OC(=O)c1ccc(cc1C2CCCC2)c3c[nH]c4ncc(cc34)c5ccccc5	1207
CC(O)(CS(=O)(=O)c1ccc(F)cc1)C(=O)Nc2ccc(C#N)c(c2)C(F)(F)F	1207
CCOc1nc(NC(=O)Cc2cc(OC)ccc2OC)cc(N)c1C#N	1207
CNC(=O)c1ccccc1Sc2ccc3c(\C=C\c4ccccn4)n[nH]c3c2	1207
CCc1cc(c(O)cc1O)c2[nH]nc(C)c2c3ccc4OCCOc4c3	1207
Cn1cnc2c(F)c(Nc3ccc(Br)cc3Cl)c(cc12)C(=O)NOCCO	1207
C[C@@]1(O)C[C@@H](C1)c2nc(c3ccc4ccc(nc4c3)c5ccccc5)c6c(N)nccn26	1207
Oc1c(cc(c2cccnc12)S(=O)(=O)O)N=Nc3ccc4cc(ccc4c3)S(=O)(=O)O	1207
Oc1ccc2ccccc2c1SSc3c(O)ccc4ccccc34	1207
COc1ccc(C2=N[C@H]([C@H](N2C(=O)N3CCNC(=O)C3)c4ccc(Cl)cc4)c5ccc(Cl)cc5)c(OC(C)C)c1	1207
Cn1cc(C2=C(C(=O)NC2=O)c3ccc(Cl)cc3Cl)c4ccccc14	1207
O=C1C=C(OC(=C1)c2cccc3Sc4ccccc4Sc23)N5CCOCC5	1207
O=C1N=C(NCc2cccs2)S/C/1=C\c3ccc4ncccc4c3	1207
C[C@]1(CCCN1c2nc(Nc3cc([nH]n3)C4CC4)c5cccn5n2)C(=O)Nc6ccc(F)nc6	1207
Cc1cn(cn1)c2cc(NC(=O)c3ccc(C)c(Nc4nccc(n4)c5cccnc5)c3)cc(c2)C(F)(F)F	1207
NC(=O)[C@@H](CCC(F)(F)F)N(Cc1ccc(cc1F)c2nocn2)S(=O)(=O)c3ccc(Cl)cc3	1207
CS(=O)(=O)c1ccc(C(=O)Nc2ccc(Cl)c(c2)c3ccccn3)c(Cl)c1	1207
OC[C@H](Cc1ccccc1)Nc2nc(Oc3ccc4CCCc4c3)nc5c2ncn5Cc6ccc(cc6)c7ccccc7	1207
Nc1cccc2C(=O)N(Cc12)C3CCC(=O)NC3=O	1207
Cc1ccc(cc1)n2nc(cc2NC(=O)Nc3ccc(OCCN4CCOCC4)c5ccccc35)C(C)(C)C	1207
O=C1\C(=C\c2cccs2)\CC/C/1=C\c3cccs3	1207
CCCCCCCCCCCC1=C(O)C(=O)C=C(O)C1=O	1207
CC(C)CCN1C(C)C(=O)N(C)c2cnc(Nc3cc(F)c(O)c(F)c3)nc12	1207
CCCS(=O)(=O)Nc1ccc(F)c(C(=O)c2c[nH]c3ncc(Cl)cc23)c1F	1207
OC1=C(C#N)C(=O)Nc2scc(c3ccc(cc3)c4ccccc4O)c12	1207
COC(=O)CNC(=O)C(=O)OC	1207
C(Cc1c[nH]c2ccccc12)Nc3ccc(Nc4ccncc4)cc3	1207
C[C@@]1(CCCN1)c2nc3cccc(C(=O)N)c3[nH]2	1207
CC(=O)C1=C(C)c2cnc(Nc3ccc(cn3)N4CCNCC4)nc2N(C5CCCC5)C1=O	1207
CC1(C)CCC(=C(CN2CCN(CC2)c3ccc(cc3)C(=O)NS(=O)(=O)c4ccc(N[C@H](CCN5CCOCC5)CSc6ccccc6)c(c4)S(=O)(=O)C(F)(F)F)C1)c7ccc(Cl)cc7	1207
CCc1cncnc1N2CCN(Cc3nc4cc(ccc4[nH]3)C(F)(F)F)CC2	1207
Fc1ccc(C(=O)NOCC2CC2)c(Nc3ccc(I)cc3Cl)c1F	1207
O=C1C=C(Oc2c1cccc2c3cccc4c5ccccc5sc34)N6CCOCC6	1207
C\C(=C(/C#N)\C(=O)Nc1cc(Br)ccc1Br)\O	1207
N#C\C(=C/1\Nc2ccccc2S1)\c3ccnc(NCCc4cccnc4)n3	1207
CN(C)C(=N)NC(=N)N	1207
CCN(CC)CCCCNc1ncc2cc(c(NC(=O)NC(C)(C)C)nc2n1)c3cc(OC)cc(OC)c3	1207
Cn1cc(\C=C\2/C(=O)Nc3cccnc23)c4ccccc14	1207
C\C(=C/C=C/C(=C/C(=O)O)/C)\C=C\C1=C(C)CCCC1(C)C	1207
FC(F)(F)c1ccc2c(SCCCCCOC3=COC(=CC3=O)CN4CCOCC4)ccnc2c1	1207
Cc1c[nH]c(n1)c2cnc(NCCNc3ccc(cn3)C#N)nc2c4ccc(Cl)cc4Cl	1207
NC(=O)c1ncn([C@@H]2O[C@H](COP(=O)(O)O)[C@@H](O)[C@H]2O)c1N	1207
CC1(C)CNc2cc(NC(=O)c3cccnc3NCc4ccncc4)ccc12	1207
Ic1cnc(Nc2cccc(NC(=O)N3CCCC3)c2)nc1NCCCNC(=O)c4cccs4	1207
COc1cc(Nc2c(cnc3cc(OCCCN4CCN(C)CC4)c(OC)cc23)C#N)c(Cl)cc1Cl	1207
CN(c1ccc2c(C)n(C)nc2c1)c3ccnc(Nc4ccc(C)c(c4)S(=O)(=O)N)n3	1207
CCOC(=O)[C@H](CCSC)NC(=O)c1cc2c3ccccc3n(Cc4ccccc4)c2cn1	1208
CCn1c2ccccc2c3cc[n+](Cc4ccccc4)cc13	1208
CCn1c2cc(OCc3c(F)c(F)c(F)c(F)c3F)ccc2c4cc[n+](Cc5ccccc5)c(C)c14	1208
COc1ccc2c(c1)[nH]c3c(C)nccc23	1208
COc1ccc(\C=C\c2nccc3c4ccccc4n(CCCc5ccccc5)c23)cc1	1208
Cc1nccc2c3ccccc3n(CCCCCCCCn4c5ccccc5c6ccnc(C)c46)c12	1208
CCc1cncnc1N2CCN(Cc3nc4cc(ccc4[nH]3)C(F)(F)F)CC2	1208
Cc1ccc(cc1)n2nc(cc2NC(=O)Nc3ccc(OCCN4CCOCC4)c5ccccc35)C(C)(C)C	1208
CCCCn1c2cc(OCc3ccccc3)ccc2c4cc[n+](Cc5ccccc5)c(C)c14	1208
CCCCn1c2ccccc2c3ccnc(Br)c13	1208
CCOC(=O)[C@H](Cc1ccccc1)NC(=O)c2cc3c4ccccc4n(CCCc5ccccc5)c3cn2	1208
NC(=O)N(c1ccc(C(=O)N)c(n1)c2ccc(F)cc2F)c3c(F)cccc3F	1208
CCOC(=O)c1cc2c(c[nH]1)nc3ccccc23	1208
CCOC(=O)[C@H](CCSC)NC(=O)c1cc2c3ccccc3n(CCCc4ccccc4)c2cn1	1208
CCN(CC)CCNCc1cc2c3ccccc3n(Cc4cccc(Cl)c4)c2cn1	1208
Cc1nccc2c3ccccc3n(CCCCCCCCCn4c5ccccc5c6ccnc(C)c46)c12	1208
CCCCOc1ccc2c3ccnc(C)c3n(CCCCn4c5cc(OCCCC)ccc5c6ccnc(C)c46)c2c1	1208
CCN(CC)CCNCc1cc2c3ccccc3n(C)c2c(n1)c4cc(OC)c(OC)c(OC)c4	1208
CCOC(=O)c1cc2c3ccccc3n(CCCCCn4c5ccccc5c6cc(nc(c7cccnc7)c46)C(=O)OCC)c2c(n1)c8cccnc8	1208
CCN(CC)CCCCNCc1nccc2c3ccccc3n(Cc4ccc(F)cc4)c12	1208
C[C@@H]1O[C@@H](OC2=C(Oc3cc(O)cc(O)c3C2=O)c4ccc(O)cc4)[C@H](O)[C@H](OC(=O)C)[C@H]1OC(=O)C	1208
CC(C)Oc1ccc2c3ccnc(C)c3n(CCCCCCCCCn4c5cc(OC(C)C)ccc5c6ccnc(C)c46)c2c1	1208
C(Cc1ccccc1)Cn2c3ccccc3c4cc[n+](CCc5ccccc5)cc24	1208
CCCCn1c2ccccc2c3cc(nc(C)c13)C(=O)N[C@@H](Cc4ccccc4)C(=O)OCC	1208
Fc1ccc(C(=O)NOCC2CC2)c(Nc3ccc(I)cc3Cl)c1F	1208
CC[N+](C)(CC)CCCNC(=O)c1nccc2c3ccccc3[nH]c12	1208
CCN(CC)CCNCc1cc2c3ccccc3n(C)c2cn1	1208
CCCCn1c2ccccc2c3cc[n+](Cc4ccccc4)cc13	1208
CC(C)[C@H](NC(=O)c1cc2c3ccccc3n(CCCc4ccccc4)c2cn1)C(=O)O	1208
CC(O)(CS(=O)(=O)c1ccc(F)cc1)C(=O)Nc2ccc(C#N)c(c2)C(F)(F)F	1208
C(CCn1c2ccccc2c3ccncc13)CCn4c5ccccc5c6ccncc46	1208
CCN(CC)CCCNCc1cc2c3ccccc3[nH]c2c(n1)c4cc(OC)c(OC)c(OC)c4	1208
CC[n+]1ccc2c3ccccc3n(CCCc4ccccc4)c2c1	1208
CC(C)CCN1C(C)C(=O)N(C)c2cnc(Nc3cc(F)c(O)c(F)c3)nc12	1208
CCN(CC)CCNCc1nccc2c3ccccc3n(CC(C)C)c12	1208
CC(C)Oc1ccc2c3ccnc(C)c3n(CCCCCCn4c5cc(OC(C)C)ccc5c6ccnc(C)c46)c2c1	1208
O=C1C=C(Oc2c1cccc2c3cccc4c5ccccc5sc34)N6CCOCC6	1208
CCN(CC)CCCNCc1nccc2c3ccccc3n(Cc4ccc(F)cc4)c12	1208
CCCCn1c2ccccc2c3cc(ncc13)C(=O)N[C@@H](C(C)C)C(=O)OC	1208
CCc1cc(c(O)cc1O)c2[nH]nc(C)c2c3ccc4OCCOc4c3	1208
Fc1ccc(CC2=NNC(=O)c3ccccc23)cc1C(=O)N4CCN(CC4)C(=O)C5CC5	1208
CCCCn1c2ccccc2c3cc(ncc13)C(=O)N[C@@H](Cc4ccc(O)cc4)C(=O)OC	1208
NCCNC(=O)c1nccc2c3ccccc3n(CCCc4ccccc4)c12	1208
CCOC(=O)[C@@H](NC(=O)c1cc2c3ccccc3n(CCCc4ccccc4)c2cn1)C(C)C	1208
CCCCn1c2ccccc2c3cc(ncc13)C(=O)N[C@@H](C)C(=O)OC	1208
C[C@@]1(O)C[C@@H](C1)c2nc(c3ccc4ccc(nc4c3)c5ccccc5)c6c(N)nccn26	1208
CN(c1ncccc1CNc2nc(Nc3ccc4NC(=O)Cc4c3)ncc2C(F)(F)F)S(=O)(=O)C	1208
CN(C)CCCNCc1nccc2c3ccccc3n(Cc4ccc(F)cc4)c12	1208
C(CCn1c2ccccc2c3ccncc13)Cn4c5ccccc5c6ccncc46	1208
COC(=O)[C@H](C)NC(=O)c1cc2c3ccccc3n(CCCc4ccccc4)c2cn1	1208
NC1(CCC1)c2ccc(cc2)c3nc4C=CN5C(=O)NN=C5c4cc3c6ccccc6	1208
Oc1ccc2ccccc2c1SSc3c(O)ccc4ccccc34	1208
COc1ccc(C2=N[C@H]([C@H](N2C(=O)N3CCNC(=O)C3)c4ccc(Cl)cc4)c5ccc(Cl)cc5)c(OC(C)C)c1	1208
CCN(CC)CCNCc1nccc2c3ccccc3n(Cc4ccc(F)cc4)c12	1208
CSCC[C@H](NC(=O)c1cc2c3ccccc3n(Cc4ccccc4)c2cn1)C(=O)O	1208
Cn1cc(C2=C(C(=O)NC2=O)c3ccc(Cl)cc3Cl)c4ccccc14	1208
OCCNc1[nH]ccc2c3ccccc3nc12	1208
CCOc1nc(NC(=O)Cc2cc(OC)ccc2OC)cc(N)c1C#N	1208
CCOC(=O)c1cc2c3ccccc3n(CCCCCCn4c5ccccc5c6cc(nc(c7cc(OC)c(OC)c(OC)c7)c46)C(=O)OCC)c2c(n1)c8cc(OC)c(OC)c(OC)c8	1208
Cc1cn(cn1)c2cc(NC(=O)c3ccc(C)c(Nc4nccc(n4)c5cccnc5)c3)cc(c2)C(F)(F)F	1208
NC(=O)[C@@H](CCC(F)(F)F)N(Cc1ccc(cc1F)c2nocn2)S(=O)(=O)c3ccc(Cl)cc3	1208
NCCNC(=O)c1nccc2c3ccccc3[nH]c12	1208
CC(=O)n1c2ccccc2c3cc[n+](Cc4ccccc4)c(\C=C\c5ccc(cc5)[N+](=O)[O-])c13	1208
CN(C)C(=N)NC(=N)N	1208
CCN(CC)CCCCNc1ncc2cc(c(NC(=O)NC(C)(C)C)nc2n1)c3cc(OC)cc(OC)c3	1208
CCCS(=O)(=O)Nc1ccc(F)c(C(=O)c2c[nH]c3ncc(Cl)cc23)c1F	1208
CCCCn1c2ccccc2c3cc(CNCCCCN(CC)CC)nc(c4cc(OC)c(OC)c(OC)c4)c13	1208
CCCCn1c2cc(OCc3ccccc3)ccc2c4ccnc(C)c14	1208
CS(=O)(=O)c1ccc(C(=O)Nc2ccc(Cl)c(c2)c3ccccn3)c(Cl)c1	1208
CC(C)c1nccc2c3ccccc3n(CCCCCCn4c5ccccc5c6ccnc(C(C)C)c46)c12	1208
CC(C)Cn1c2ccccc2c3cc[n+](Cc4ccccc4)cc13	1208
CC[N+](CC)(CCCNC(=O)c1nccc2c3ccccc3[nH]c12)Cc4ccccc4	1208
Cc1nccc2c3ccccc3n(CCCn4c5ccccc5c6ccnc(C)c46)c12	1208
Cc1nccc2c3ccccc3n(CCCCCCCCCCn4c5ccccc5c6ccnc(C)c46)c12	1208
CCN(CC)CCCCNCc1nccc2c3ccccc3n(Cc4ccccc4)c12	1208
COc1ccc2c3ccnc(C)c3n(CCCCCCCCn4c5cc(OC)ccc5c6ccnc(C)c46)c2c1	1208
C\C(=C(/C#N)\C(=O)Nc1cc(Br)ccc1Br)\O	1208
COC(=O)[C@H](CCSC)NC(=O)c1ccc(NC[C@@H](N)CS)cc1c2ccccc2	1208
O=C1C=C(OC(=C1)c2cccc3Sc4ccccc4Sc23)N5CCOCC5	1208
CCN(CC)CCCNCc1nccc2c3ccccc3n(Cc4ccccc4)c12	1208
Cc1cc2c(cc1C(=C)c3ccc(cc3)C(=O)O)C(C)(C)CCC2(C)C	1208
COc1cc(cc(OC)c1OC)c2nccc3c4ccccc4n(CCCCCCn5c6ccccc6c7ccnc(c8cc(OC)c(OC)c(OC)c8)c57)c23	1208
CCN(CC)CCCCNCc1cc2c3ccccc3n(C)c2cn1	1208
CCOC(=O)[C@H](Cc1ccccc1)NC(=O)c2cc3c4ccccc4n(Cc5ccccc5)c3cn2	1208
CN(C)CCCNCc1nccc2c3ccccc3n(Cc4cccc(Cl)c4)c12	1208
C[C@@]1(CCCN1)c2nc3cccc(C(=O)N)c3[nH]2	1208
CCN(CC)CCNCc1nccc2c3ccccc3n(Cc4ccccc4)c12	1208
C[C@H](NC(=O)c1cc2c3ccccc3n(CCCc4ccccc4)c2cn1)C(=O)O	1208
CSCC[C@H](NC(=O)c1cc2c3ccccc3n(CCCc4ccccc4)c2cn1)C(=O)O	1208
CCCCn1c2cc(OC(CC)CC)ccc2c3ccnc(C)c13	1208
CCCCn1c2ccccc2c3ccnc(CNCCCCN(CC)CC)c13	1208
Cn1c2ccccc2c3cc[n+](Cc4ccccc4)cc13	1208
CCN(CC)CCCNCc1nccc2c3ccccc3n(CC(C)C)c12	1208
CCN(CC)CCCNCc1cc2c3ccccc3n(Cc4cccc(Cl)c4)c2cn1	1208
COc1ccc2c3ccnc(C)c3n(CCCCCCCn4c5cc(OC)ccc5c6ccnc(C)c46)c2c1	1208
COc1cc(cc(OC)c1OC)c2nc(CNCCCN(C)C)cc3c4ccccc4[nH]c23	1208
CCCCOc1ccc2c3ccnc(C)c3n(CCCCCCn4c5cc(OCCCC)ccc5c6ccnc(C)c46)c2c1	1208
CCCCn1c2ccccc2c3ccnc(\C=C\c4ccc(OC)cc4)c13	1208
O=C1\C(=C\c2cccs2)\CC/C/1=C\c3cccs3	1208
CNC(=O)c1ccccc1Sc2ccc3c(\C=C\c4ccccn4)n[nH]c3c2	1208
CN(C)CCOc1ccc(cc1)c2nc(c3ccncc3)c([nH]2)c4ccc5\C(=N\O)\CCc5c4	1208
OC1=C(C#N)C(=O)Nc2scc(c3ccc(cc3)c4ccccc4O)c12	1208
CN(c1ccc2c(C)n(C)nc2c1)c3ccnc(Nc4ccc(C)c(c4)S(=O)(=O)N)n3	1208
COC(=O)CNC(=O)C(=O)OC	1208
CN1CCN(Cc2ccc(NC(=O)c3ccc(C)c(c3)C#Cc4cnc5cccnn45)cc2C(F)(F)F)CC1	1208
CCOC(=O)c1cc2c3ccccc3n(CCCCCCn4c5ccccc5c6cc(nc(C)c46)C(=O)OCC)c2c(C)n1	1208
Cc1nccc2c3ccccc3n(CCCCCCn4c5ccccc5c6ccnc(C)c46)c12	1208
Fc1ccc(C[n+]2ccc3c4ccccc4n(CCCc5ccccc5)c3c2)cc1	1208
CC(C)n1c2ccccc2c3cc[n+](Cc4ccccc4)cc13	1208
CCN(CC)CCNCc1nccc2c3ccccc3n(Cc4cccc(Cl)c4)c12	1208
CCOC(=O)[C@@H](NC(=O)c1cc2c3ccccc3n(CCCc4ccccc4)c2c[n+]1Cc5ccccc5)C(C)C	1208
CC(C)COc1ccc2c3ccnc(C)c3n(CC(C)C)c2c1	1208
CCN(CC)CCCNCc1cc2c3ccccc3n(C)c2c(n1)c4cc(OC)c(OC)c(OC)c4	1208
CCOC(=O)c1cc2c3ccccc3n(CCCCCCn4c5ccccc5c6cc(nc(c7cccnc7)c46)C(=O)OCC)c2c(n1)c8cccnc8	1208
CCN(CC)CCCCNCc1nccc2c3ccccc3n(CCCc4ccccc4)c12	1208
Oc1c(cc(c2cccnc12)S(=O)(=O)O)N=Nc3ccc4cc(ccc4c3)S(=O)(=O)O	1208
Cc1nccc2c3cc(Br)ccc3n(CCCCCCn4c5ccc(Br)cc5c6ccnc(C)c46)c12	1208
Cc1nccc2c3ccccc3n(CCCCCn4c5ccccc5c6ccnc(C)c46)c12	1208
FC(F)(F)c1ccc2c(SCCCCCOC3=COC(=CC3=O)CN4CCOCC4)ccnc2c1	1208
COc1cc(cc(OC)c1OC)c2nc(CNCCCN(C)C)cc3c4ccccc4n(C)c23	1208
CCCCn1c2ccccc2c3ccnc(CNCCN(CC)CC)c13	1208
CCCCn1c2ccccc2c3cc(ncc13)C(=O)N[C@@H](CCSC)C(=O)O	1208
Clc1cccc(C[n+]2ccc3c4ccccc4n(CCCc5ccccc5)c3c2)c1	1208
CCCCn1c2ccccc2c3cc(ncc13)C(=O)N[C@@H](Cc4ccccc4)C(=O)OC	1208
CCN(CC)CCCCNCc1cc2c3ccccc3n(Cc4ccccc4)c2cn1	1208
COc1cc(cc(OC)c1OC)c2nc(CNCCCN(C)C)cc3c4ccccc4n(CCCc5ccccc5)c23	1208
Cc1nccc2c3ccccc3n(CCCCCCCn4c5ccccc5c6ccnc(C)c46)c12	1208
CCCC[n+]1ccc2c3ccccc3n(CCCc4ccccc4)c2c1	1208
C[n+]1ccc2c3ccccc3n(CCCc4ccccc4)c2c1	1208
NCCNc1nccc2c3ccccc3[nH]c12	1208
CCCCn1c2cc(OCCCc3ccccc3)ccc2c4ccnc(C)c14	1208
CCCCOc1ccc2c3ccnc(\C=C\c4ccc(cc4)[N+](=O)[O-])c3n(CCCc5ccccc5)c2c1	1208
COc1ccc2c3ccnc(C)c3n(CCCCCn4c5cc(OC)ccc5c6ccnc(C)c46)c2c1	1208
N#C\C(=C/1\Nc2ccccc2S1)\c3ccnc(NCCc4cccnc4)n3	1208
CCCCn1c2ccccc2c3cc(C(=O)N[C@@H](C(C)C)C(=O)OCC)[n+](Cc4ccccc4)cc13	1208
CCCCn1c2ccccc2c3cc(C(=O)N[C@@H](Cc4ccccc4)C(=O)OCC)[n+](Cc5ccccc5)cc13	1208
CCN(CC)CCNCc1nccc2c3ccccc3n(CCCc4ccccc4)c12	1208
NCCNc1nccc2c3ccccc3n(CCCc4ccccc4)c12	1208
C(CCCn1c2ccccc2c3ccnc(c4ccsc4)c13)CCn5c6ccccc6c7ccnc(c8ccsc8)c57	1208
C(Cc1ccccc1)Cn2c3ccccc3c4cc[n+](Cc5ccccc5)c(c6ccsc6)c24	1208
CCN(CC)CCCNCc1cc2c(cn1)[nH]c3ccccc23	1208
CCn1c2cc(OCCCc3ccccc3)ccc2c4ccnc(C)c14	1208
CCCCn1c2ccccc2c3cc(ncc13)C(=O)N[C@@H](Cc4ccccc4)C(=O)OCC	1208
Clc1ccccc1c2nccc3c4ccccc4n(CCCCCCn5c6ccccc6c7ccnc(c8ccccc8Cl)c57)c23	1208
Cn1cc(\C=C\2/C(=O)Nc3cccnc23)c4ccccc14	1208
COc1ccc2c3ccnc(C)c3n(CCCCn4c5cc(OC)ccc5c6ccnc(C)c46)c2c1	1208
[O-][N+](=O)c1ccc(\C=C\c2nccc3c4ccccc4n(CCCc5ccccc5)c23)cc1	1208
COc1cc2c(Nc3ccc(NC(=O)c4ccccc4)cc3)ncnc2cc1OCCCN5CCOCC5	1208
Brc1cccc2c3ccncc3n(CCCCCCn4c5cnccc5c6cccc(Br)c46)c12	1208
CC(C)Cn1c2ccccc2c3ccnc(CNCCCN(C)C)c13	1208
CCCCn1c2ccccc2c3cc(ncc13)C(=O)N[C@@H](Cc4ccc(O)cc4)C(=O)O	1208
C(CCCCn1c2ccccc2c3ccncc13)CCCn4c5ccccc5c6ccncc46	1208
CCN(CC)CCCNCc1nccc2c3ccccc3n(Cc4cccc(Cl)c4)c12	1208
C(CCCn1c2ccccc2c3ccncc13)CCn4c5ccccc5c6ccncc46	1208
CCCCn1c2ccccc2c3cc(CNCCN(CC)CC)nc(c4cc(OC)c(OC)c(OC)c4)c13	1208
CCCCn1c2ccccc2c3cc(ncc13)C(=O)N[C@@H](CCSC)C(=O)OCC	1208
CCN(CC)CCCCNCc1nccc2c3ccccc3n(Cc4cccc(Cl)c4)c12	1208
Fc1ccc(Cn2c3ccccc3c4ccnc(Br)c24)cc1	1208
Fc1c(F)c(F)c(Cn2c3ccccc3c4ccnc(Br)c24)c(F)c1F	1208
CCCCn1c2ccccc2c3ccnc(CNCCCN(CC)CC)c13	1208
CCN(CC)CCCNC(=O)c1nccc2c3ccccc3[nH]c12	1208
NCCCCCCNc1nccc2c3ccccc3n(CCCc4ccccc4)c12	1208
Nc1cccc2C(=O)N(Cc12)C3CCC(=O)NC3=O	1208
CCCCn1c2ccccc2c3ccnc(NCCN)c13	1208
CCCCOc1ccc2c3ccnc(\C=C\c4ccc(OC)cc4)c3n(CCCc5ccccc5)c2c1	1208
C\C(=C/C=C/C(=C/C(=O)O)/C)\C=C\C1=C(C)CCCC1(C)C	1208
CCN(CC)CCCCNCc1cc2c3ccccc3n(C)c2c(n1)c4cc(OC)c(OC)c(OC)c4	1208
COc1cc(F)c(F)c(Nc2ccc(I)cc2F)c1NS(=O)(=O)C3(CC(O)CO)CC3	1208
C(CCCCn1c2ccccc2c3ccnc(c4ccsc4)c13)CCCn5c6ccccc6c7ccnc(c8ccsc8)c57	1208
Clc1ccccc1c2nccc3c4ccccc4n(CCCCCCCCCn5c6ccccc6c7ccnc(c8ccccc8Cl)c57)c23	1208
CCOC(=O)c1cc2c3ccccc3n(CCCCCCCCCn4c5ccccc5c6cc(nc(c7cc(OC)c(OC)c(OC)c7)c46)C(=O)OCC)c2c(n1)c8cc(OC)c(OC)c(OC)c8	1208
CCOC(=O)[C@H](Cc1ccccc1)NC(=O)c2cc3c4ccccc4n(CCCc5ccccc5)c3c[n+]2Cc6ccccc6	1208
NC(=O)c1ncn([C@@H]2O[C@H](COP(=O)(O)O)[C@@H](O)[C@H]2O)c1N	1208
C=CCn1c2ccccc2c3cc[n+](Cc4ccccc4)cc13	1208
COc1ccc2c3ccnc(C)c3n(CCCCCCn4c5cc(OC)ccc5c6ccnc(C)c46)c2c1	1208
CCCCn1c2ccccc2c3cc(nc(C)c13)C(=O)N[C@@H](CCSC)C(=O)OCC	1208
CCOC(=O)[C@H](Cc1ccccc1)NC(=O)c2cc3c4ccccc4n(Cc5ccccc5)c3c[n+]2Cc6ccccc6	1208
CCN(CC)CCCNCc1cc2c3ccccc3n(C)c2cn1	1208
C(CCn1c2ccccc2c3ccnc(c4cccnc4)c13)Cn5c6ccccc6c7ccnc(c8cccnc8)c57	1208
CCN(CC)CCCCNCc1cc2c3ccccc3n(CCCc4ccccc4)c2cn1	1208
C(CCCn1c2ccccc2c3ccnc(c4cccnc4)c13)CCn5c6ccccc6c7ccnc(c8cccnc8)c57	1208
CC1(C)CNc2cc(NC(=O)c3cccnc3NCc4ccncc4)ccc12	1208
O=C1Nc2ccccc2N1C3CCN(Cc4ccc(cc4)c5nc6cc7[nH]cnc7cc6nc5c8ccccc8)CC3	1208
O=C1N=C(NCc2cccs2)S/C/1=C\c3ccc4ncccc4c3	1208
Ic1cnc(Nc2cccc(NC(=O)N3CCCC3)c2)nc1NCCCNC(=O)c4cccs4	1208
CCCCn1c2ccccc2c3ccnc(CNCCCN(C)C)c13	1208
NCCCCCCNC(=O)c1nccc2c3ccccc3[nH]c12	1208
CCOC(=O)[C@@H](NC(=O)c1cc2c3ccccc3n(Cc4ccccc4)c2c[n+]1Cc5ccccc5)C(C)C	1208
COc1ccc(\C=C\c2nccc3c4ccccc4[nH]c23)cc1	1208
CCn1c2cc(OCC(C)C)ccc2c3ccnc(C)c13	1208
CC(=O)n1c2ccccc2c3ccnc(\C=C\c4ccc(cc4)[N+](=O)[O-])c13	1208
CCCCn1c2ccccc2c3cc(ncc13)C(=O)N[C@@H](Cc4ccccc4)C(=O)O	1208
CCN(CC)CCCCNCc1nccc2c3ccccc3n(CC(C)C)c12	1208
Brc1nccc2c3ccccc3n(CCCc4ccccc4)c12	1208
CN(C)CCCNCc1nccc2c3ccccc3n(Cc4ccccc4)c12	1208
CCN(CC)CCCNC(=O)c1nccc2c3ccccc3n(CCCc4ccccc4)c12	1208
NCCNc1nccc2c3ccccc3n(Cc4c(F)c(F)c(F)c(F)c4F)c12	1208
C(CCCn1c2ccccc2c3ccncc13)CCCn4c5ccccc5c6ccncc46	1208
Fc1ccc(CC2=NNC(=O)c3ccccc23)cc1C(=O)N4CCN(CC4)C(=O)C5CC5	1209
NC1(CCC1)c2ccc(cc2)c3nc4C=CN5C(=O)NN=C5c4cc3c6ccccc6	1209
NC(=O)N(c1ccc(C(=O)N)c(n1)c2ccc(F)cc2F)c3c(F)cccc3F	1209
COc1cc2c(Nc3ccc(NC(=O)c4ccccc4)cc3)ncnc2cc1OCCCN5CCOCC5	1209
C[C@@H]1O[C@@H](OC2=C(Oc3cc(O)cc(O)c3C2=O)c4ccc(O)cc4)[C@H](O)[C@H](OC(=O)C)[C@H]1OC(=O)C	1209
CN(C)CCOc1ccc(cc1)c2nc(c3ccncc3)c([nH]2)c4ccc5\C(=N\O)\CCc5c4	1209
Oc1ccc2[nH]c3cc(c4ccccc4Cl)c5C(=O)NC(=O)c5c3c2c1	1209
CNCc1ccc(cc1)c2[nH]c3cc(F)cc4C(=O)NCCc2c34	1209
Cc1cc2c(cc1C(=C)c3ccc(cc3)C(=O)O)C(C)(C)CCC2(C)C	1209
C[C@@H](Nc1ccccc1C(=O)O)C2=CC(=CN3C(=O)C=C(N=C23)N4CCOCC4)C	1209
OC(=O)c1ccc(cc1C2CCCC2)c3c[nH]c4ncc(cc34)c5ccccc5	1209
CC(O)(CS(=O)(=O)c1ccc(F)cc1)C(=O)Nc2ccc(C#N)c(c2)C(F)(F)F	1209
CCOc1nc(NC(=O)Cc2cc(OC)ccc2OC)cc(N)c1C#N	1209
CNC(=O)c1ccccc1Sc2ccc3c(\C=C\c4ccccn4)n[nH]c3c2	1209
CCc1cc(c(O)cc1O)c2[nH]nc(C)c2c3ccc4OCCOc4c3	1209
C[C@@]1(O)C[C@@H](C1)c2nc(c3ccc4ccc(nc4c3)c5ccccc5)c6c(N)nccn26	1209
O=C1CN2C(CO/C/2=N\c3cccc4ccccc34)CN1C5CCCCC5	1209
Oc1c(cc(c2cccnc12)S(=O)(=O)O)N=Nc3ccc4cc(ccc4c3)S(=O)(=O)O	1209
COc1ccc(C2=N[C@H]([C@H](N2C(=O)N3CCNC(=O)C3)c4ccc(Cl)cc4)c5ccc(Cl)cc5)c(OC(C)C)c1	1209
Cn1cc(C2=C(C(=O)NC2=O)c3ccc(Cl)cc3Cl)c4ccccc14	1209
O=C1C=C(OC(=C1)c2cccc3Sc4ccccc4Sc23)N5CCOCC5	1209
O=C1N=C(NCc2cccs2)S/C/1=C\c3ccc4ncccc4c3	1209
Cc1cn(cn1)c2cc(NC(=O)c3ccc(C)c(Nc4nccc(n4)c5cccnc5)c3)cc(c2)C(F)(F)F	1209
NC(=O)[C@@H](CCC(F)(F)F)N(Cc1ccc(cc1F)c2nocn2)S(=O)(=O)c3ccc(Cl)cc3	1209
CS(=O)(=O)c1ccc(C(=O)Nc2ccc(Cl)c(c2)c3ccccn3)c(Cl)c1	1209
COC(=O)[C@H](CCSC)NC(=O)c1ccc(NC[C@@H](N)CS)cc1c2ccccc2	1209
Nc1cccc2C(=O)N(Cc12)C3CCC(=O)NC3=O	1209
Cc1ccc(cc1)n2nc(cc2NC(=O)Nc3ccc(OCCN4CCOCC4)c5ccccc35)C(C)(C)C	1209
O=C1\C(=C\c2cccs2)\CC/C/1=C\c3cccs3	1209
CCCCCCCCCCCC1=C(O)C(=O)C=C(O)C1=O	1209
OC1=C(C#N)C(=O)Nc2scc(c3ccc(cc3)c4ccccc4O)c12	1209
COC(=O)CNC(=O)C(=O)OC	1209
O=C1CN2C(CO/C/2=N\c3ccc4ccc5cccc6ccc3c4c56)CN1C7CCCCC7	1209
C(Cc1c[nH]c2ccccc12)Nc3ccc(Nc4ccncc4)cc3	1209
C[C@@]1(CCCN1)c2nc3cccc(C(=O)N)c3[nH]2	1209
CC1(C)CCC(=C(CN2CCN(CC2)c3ccc(cc3)C(=O)NS(=O)(=O)c4ccc(N[C@H](CCN5CCOCC5)CSc6ccccc6)c(c4)S(=O)(=O)C(F)(F)F)C1)c7ccc(Cl)cc7	1209
CCc1cncnc1N2CCN(Cc3nc4cc(ccc4[nH]3)C(F)(F)F)CC2	1209
O=C1CN2C(CO/C/2=N\c3ccc4ccc5cccc6ccc3c4c56)CN1c7ccccc7	1209
C\C(=C(/C#N)\C(=O)Nc1cc(Br)ccc1Br)\O	1209
N#C\C(=C/1\Nc2ccccc2S1)\c3ccnc(NCCc4cccnc4)n3	1209
CN(C)C(=N)NC(=N)N	1209
CCN(CC)CCCCNc1ncc2cc(c(NC(=O)NC(C)(C)C)nc2n1)c3cc(OC)cc(OC)c3	1209
Cn1cc(\C=C\2/C(=O)Nc3cccnc23)c4ccccc14	1209
O=C1CN2C(CO/C/2=N\c3ccccc3)CN1C4CCCCC4	1209
C\C(=C/C=C/C(=C/C(=O)O)/C)\C=C\C1=C(C)CCCC1(C)C	1209
FC(F)(F)c1ccc2c(SCCCCCOC3=COC(=CC3=O)CN4CCOCC4)ccnc2c1	1209
Cc1c[nH]c(n1)c2cnc(NCCNc3ccc(cn3)C#N)nc2c4ccc(Cl)cc4Cl	1209
NC(=O)c1ncn([C@@H]2O[C@H](COP(=O)(O)O)[C@@H](O)[C@H]2O)c1N	1209
CC1(C)CNc2cc(NC(=O)c3cccnc3NCc4ccncc4)ccc12	1209
O=C1Nc2ccccc2N1C3CCN(Cc4ccc(cc4)c5nc6cc7[nH]cnc7cc6nc5c8ccccc8)CC3	1209
COc1cc2ncnc(Nc3ccc(F)c(Cl)c3)c2cc1OCCCN4CCOCC4	1209
CN(c1ccc2c(C)n(C)nc2c1)c3ccnc(Nc4ccc(C)c(c4)S(=O)(=O)N)n3	1209
C[C@]12O[C@H](C[C@]1(O)CO)n3c4ccccc4c5c6C(=O)NCc6c7c8ccccc8n2c7c35	1212
COc1ccc(cc1OC)c2cc3nccn3c(Nc4ncccc4C(=O)N)n2	1212
COc1ccc(cc1CO)c2ccc3c(nc(nc3n2)N4CCOC[C@@H]4C)N5CCOC[C@@H]5C	1212
Fc1ccc(CC2=NNC(=O)c3ccccc23)cc1C(=O)N4CCN(CC4)C(=O)C5CC5	1212
Oc1c(CC=C)cccc1\C=N\NC(=O)CN2CCN(Cc3ccccc3)CC2	1212
NC(=O)N(c1ccc(C(=O)N)c(n1)c2ccc(F)cc2F)c3c(F)cccc3F	1212
CO[C@H]1C[C@H](C)CC2=C(NCC=C)C(=O)C=C(NC(=O)\C(=C\C=C/[C@H](OC)[C@@H](OC(=O)N)\C(=C\[C@H](C)[C@H]1O)\C)\C)C2=O	1212
C[C@@H]1O[C@@H](OC2=C(Oc3cc(O)cc(O)c3C2=O)c4ccc(O)cc4)[C@H](O)[C@H](OC(=O)C)[C@H]1OC(=O)C	1212
COc1cc(F)c(F)c(Nc2ccc(I)cc2F)c1NS(=O)(=O)C3(CC(O)CO)CC3	1212
CN(C)CCOc1ccc(cc1)c2nc(c3ccncc3)c([nH]2)c4ccc5\C(=N\O)\CCc5c4	1212
Oc1ccc2[nH]c3cc(c4ccccc4Cl)c5C(=O)NC(=O)c5c3c2c1	1212
CNCc1ccc(cc1)c2[nH]c3cc(F)cc4C(=O)NCCc2c34	1212
Cc1cc2c(cc1C(=C)c3ccc(cc3)C(=O)O)C(C)(C)CCC2(C)C	1212
C[C@@H](Nc1ccccc1C(=O)O)C2=CC(=CN3C(=O)C=C(N=C23)N4CCOCC4)C	1212
CC(O)(CS(=O)(=O)c1ccc(F)cc1)C(=O)Nc2ccc(C#N)c(c2)C(F)(F)F	1212
CCOc1nc(NC(=O)Cc2cc(OC)ccc2OC)cc(N)c1C#N	1212
CCc1cc(c(O)cc1O)c2[nH]nc(C)c2c3ccc4OCCOc4c3	1212
Cn1cnc2c(F)c(Nc3ccc(Br)cc3Cl)c(cc12)C(=O)NOCCO	1212
Oc1c(cc(c2cccnc12)S(=O)(=O)O)N=Nc3ccc4cc(ccc4c3)S(=O)(=O)O	1212
Oc1ccc2ccccc2c1SSc3c(O)ccc4ccccc34	1212
COc1ccc(C2=N[C@H]([C@H](N2C(=O)N3CCNC(=O)C3)c4ccc(Cl)cc4)c5ccc(Cl)cc5)c(OC(C)C)c1	1212
Cn1cc(C2=C(C(=O)NC2=O)c3ccc(Cl)cc3Cl)c4ccccc14	1212
O=C1C=C(OC(=C1)c2cccc3Sc4ccccc4Sc23)N5CCOCC5	1212
O=C1N=C(NCc2cccs2)S/C/1=C\c3ccc4ncccc4c3	1212
Cc1cn(cn1)c2cc(NC(=O)c3ccc(C)c(Nc4nccc(n4)c5cccnc5)c3)cc(c2)C(F)(F)F	1212
NC(=O)[C@@H](CCC(F)(F)F)N(Cc1ccc(cc1F)c2nocn2)S(=O)(=O)c3ccc(Cl)cc3	1212
CS(=O)(=O)c1ccc(C(=O)Nc2ccc(Cl)c(c2)c3ccccn3)c(Cl)c1	1212
OC[C@H](Cc1ccccc1)Nc2nc(Oc3ccc4CCCc4c3)nc5c2ncn5Cc6ccc(cc6)c7ccccc7	1212
COC(=O)[C@H](CCSC)NC(=O)c1ccc(NC[C@@H](N)CS)cc1c2ccccc2	1212
Nc1cccc2C(=O)N(Cc12)C3CCC(=O)NC3=O	1212
Cc1ccc(cc1)n2nc(cc2NC(=O)Nc3ccc(OCCN4CCOCC4)c5ccccc35)C(C)(C)C	1212
O=C1\C(=C\c2cccs2)\CC/C/1=C\c3cccs3	1212
CCCCCCCCCCCC1=C(O)C(=O)C=C(O)C1=O	1212
CC(C)CCN1C(C)C(=O)N(C)c2cnc(Nc3cc(F)c(O)c(F)c3)nc12	1212
CCCS(=O)(=O)Nc1ccc(F)c(C(=O)c2c[nH]c3ncc(Cl)cc23)c1F	1212
OC1=C(C#N)C(=O)Nc2scc(c3ccc(cc3)c4ccccc4O)c12	1212
COC(=O)CNC(=O)C(=O)OC	1212
C(Cc1c[nH]c2ccccc12)Nc3ccc(Nc4ccncc4)cc3	1212
CN1CCN(Cc2ccc(NC(=O)c3ccc(C)c(c3)C#Cc4cnc5cccnn45)cc2C(F)(F)F)CC1	1212
C[C@@]1(CCCN1)c2nc3cccc(C(=O)N)c3[nH]2	1212
C[C@@H](O)[C@H](NC(=O)[C@@H](C)[C@H](O)[C@@H](C)NC(=O)[C@@H](NC(=O)c1nc(nc(N)c1C)[C@H](CC(=O)N)NC[C@H](N)C(=O)N)[C@@H](O[C@@H]2O[C@@H](CO)[C@@H](O)[C@H](O)[C@@H]2O[C@H]3O[C@H](CO)[C@@H](O)[C@H](OC(=O)N)[C@@H]3O)c4c[nH]cn4)C(=O)NCCc5nc(cs5)c6nc(cs6)C(=O)NCCC[S+](C)C	1212
CC1(C)CCC(=C(CN2CCN(CC2)c3ccc(cc3)C(=O)NS(=O)(=O)c4ccc(N[C@H](CCN5CCOCC5)CSc6ccccc6)c(c4)S(=O)(=O)C(F)(F)F)C1)c7ccc(Cl)cc7	1212
CCc1cncnc1N2CCN(Cc3nc4cc(ccc4[nH]3)C(F)(F)F)CC2	1212
Fc1ccc(C(=O)NOCC2CC2)c(Nc3ccc(I)cc3Cl)c1F	1212
O=C1C=C(Oc2c1cccc2c3cccc4c5ccccc5sc34)N6CCOCC6	1212
C\C(=C(/C#N)\C(=O)Nc1cc(Br)ccc1Br)\O	1212
CN(C)C(=N)NC(=N)N	1212
CCN(CC)CCCCNc1ncc2cc(c(NC(=O)NC(C)(C)C)nc2n1)c3cc(OC)cc(OC)c3	1212
CN(C)C\C=C\C(=O)Nc1cc2c(Nc3ccc(F)c(Cl)c3)ncnc2cc1O[C@H]4CCOC4	1212
CN(Cc1cnc2nc(N)nc(N)c2n1)c3ccc(cc3)C(=O)N[C@@H](CCC(=O)O)C(=O)O	1212
C\C(=C/C=C/C(=C/C(=O)O)/C)\C=C\C1=C(C)CCCC1(C)C	1212
FC(F)(F)c1ccc2c(SCCCCCOC3=COC(=CC3=O)CN4CCOCC4)ccnc2c1	1212
Cc1c[nH]c(n1)c2cnc(NCCNc3ccc(cn3)C#N)nc2c4ccc(Cl)cc4Cl	1212
CS(=O)(=O)N1CCN(Cc2cc3nc(nc(N4CCOCC4)c3s2)c5cccc6[nH]ncc56)CC1	1212
NC(=O)c1ncn([C@@H]2O[C@H](COP(=O)(O)O)[C@@H](O)[C@H]2O)c1N	1212
CC1(C)CNc2cc(NC(=O)c3cccnc3NCc4ccncc4)ccc12	1212
O=C1Nc2ccccc2N1C3CCN(Cc4ccc(cc4)c5nc6cc7[nH]cnc7cc6nc5c8ccccc8)CC3	1212
COc1cc2ncnc(Nc3ccc(F)c(Cl)c3)c2cc1OCCCN4CCOCC4	1212
CN(c1ccc2c(C)n(C)nc2c1)c3ccnc(Nc4ccc(C)c(c4)S(=O)(=O)N)n3	1212
Fc1ccc(CC2=NNC(=O)c3ccccc23)cc1C(=O)N4CCN(CC4)C(=O)C5CC5	1213
Oc1c(CC=C)cccc1\C=N\NC(=O)CN2CCN(Cc3ccccc3)CC2	1213
NC(=O)N(c1ccc(C(=O)N)c(n1)c2ccc(F)cc2F)c3c(F)cccc3F	1213
Nc1ncccc1c2nc3cc(cnc3n2c4ccc(CNC(=O)c5ccccc5)cc4)c6ccccc6	1213
C[C@@H]1O[C@@H](OC2=C(Oc3cc(O)cc(O)c3C2=O)c4ccc(O)cc4)[C@H](O)[C@H](OC(=O)C)[C@H]1OC(=O)C	1213
Nc1ncccc1c2nc3cc(cnc3n2c4ccc(CNC(=O)c5cccc(F)c5)cc4)c6cccnc6	1213
COc1cc(F)c(F)c(Nc2ccc(I)cc2F)c1NS(=O)(=O)C3(CC(O)CO)CC3	1213
CN(C)CCOc1ccc(cc1)c2nc(c3ccncc3)c([nH]2)c4ccc5\C(=N\O)\CCc5c4	1213
Oc1ccc2[nH]c3cc(c4ccccc4Cl)c5C(=O)NC(=O)c5c3c2c1	1213
CNCc1ccc(cc1)c2[nH]c3cc(F)cc4C(=O)NCCc2c34	1213
Cc1cc2c(cc1C(=C)c3ccc(cc3)C(=O)O)C(C)(C)CCC2(C)C	1213
Cc1c[nH]c(n1)c2cnc(NCCNc3ccc(cn3)C#N)nc2c4ccc(Cl)cc4Cl	1213
Nc1ncccc1c2nc3cccnc3n2c4ccc(CNC(=O)c5ccccc5)cc4	1213
CC(O)(CS(=O)(=O)c1ccc(F)cc1)C(=O)Nc2ccc(C#N)c(c2)C(F)(F)F	1213
CCOc1nc(NC(=O)Cc2cc(OC)ccc2OC)cc(N)c1C#N	1213
CC(C)CCN1C(C)C(=O)N(C)c2cnc(Nc3cc(F)c(O)c(F)c3)nc12	1213
Cn1cnc2c(F)c(Nc3ccc(Br)cc3Cl)c(cc12)C(=O)NOCCO	1213
C[C@@]1(O)C[C@@H](C1)c2nc(c3ccc4ccc(nc4c3)c5ccccc5)c6c(N)nccn26	1213
Oc1c(cc(c2cccnc12)S(=O)(=O)O)N=Nc3ccc4cc(ccc4c3)S(=O)(=O)O	1213
Oc1ccc2ccccc2c1SSc3c(O)ccc4ccccc34	1213
COc1ccc(C2=N[C@H]([C@H](N2C(=O)N3CCNC(=O)C3)c4ccc(Cl)cc4)c5ccc(Cl)cc5)c(OC(C)C)c1	1213
Cn1cc(C2=C(C(=O)NC2=O)c3ccc(Cl)cc3Cl)c4ccccc14	1213
O=C1C=C(OC(=C1)c2cccc3Sc4ccccc4Sc23)N5CCOCC5	1213
O=C1N=C(NCc2cccs2)S/C/1=C\c3ccc4ncccc4c3	1213
Cc1cn(cn1)c2cc(NC(=O)c3ccc(C)c(Nc4nccc(n4)c5cccnc5)c3)cc(c2)C(F)(F)F	1213
NC(=O)[C@@H](CCC(F)(F)F)N(Cc1ccc(cc1F)c2nocn2)S(=O)(=O)c3ccc(Cl)cc3	1213
CS(=O)(=O)c1ccc(C(=O)Nc2ccc(Cl)c(c2)c3ccccn3)c(Cl)c1	1213
OC[C@H](Cc1ccccc1)Nc2nc(Oc3ccc4CCCc4c3)nc5c2ncn5Cc6ccc(cc6)c7ccccc7	1213
COC(=O)[C@H](CCSC)NC(=O)c1ccc(NC[C@@H](N)CS)cc1c2ccccc2	1213
Nc1ncccc1c2nc3cc(cnc3n2c4ccc(CNC(=O)c5ccccc5)cc4)C6CCCC6	1213
Nc1cccc2C(=O)N(Cc12)C3CCC(=O)NC3=O	1213
Cc1ccc(cc1)n2nc(cc2NC(=O)Nc3ccc(OCCN4CCOCC4)c5ccccc35)C(C)(C)C	1213
O=C1\C(=C\c2cccs2)\CC/C/1=C\c3cccs3	1213
Nc1ncccc1c2nc3cccnc3n2c4ccc(CC(=O)Nc5ccccc5)cc4	1213
CCCS(=O)(=O)Nc1ccc(F)c(C(=O)c2c[nH]c3ncc(Cl)cc23)c1F	1213
OC1=C(C#N)C(=O)Nc2scc(c3ccc(cc3)c4ccccc4O)c12	1213
COC(=O)CNC(=O)C(=O)OC	1213
Nc1ncccc1c2nc3ccc(nc3n2c4ccc(CNC(=O)c5ccccc5)cc4)c6cccnc6	1213
C(Cc1c[nH]c2ccccc12)Nc3ccc(Nc4ccncc4)cc3	1213
Nc1ncccc1c2nc3cc(cnc3n2c4ccc(CNC(=O)c5ccccc5)cc4)c6cccnc6	1213
C[C@@]1(CCCN1)c2nc3cccc(C(=O)N)c3[nH]2	1213
CCc1cncnc1N2CCN(Cc3nc4cc(ccc4[nH]3)C(F)(F)F)CC2	1213
C\C(=C(/C#N)\C(=O)Nc1cc(Br)ccc1Br)\O	1213
CN(C)C(=N)NC(=N)N	1213
CN(C)C\C=C\C(=O)Nc1cc2c(Nc3ccc(F)c(Cl)c3)ncnc2cc1O[C@H]4CCOC4	1213
Cn1cc(\C=C\2/C(=O)Nc3cccnc23)c4ccccc14	1213
C\C(=C/C=C/C(=C/C(=O)O)/C)\C=C\C1=C(C)CCCC1(C)C	1213
FC(F)(F)c1ccc2c(SCCCCCOC3=COC(=CC3=O)CN4CCOCC4)ccnc2c1	1213
NC(=O)c1ncn([C@@H]2O[C@H](COP(=O)(O)O)[C@@H](O)[C@H]2O)c1N	1213
COc1cc(Nc2c(cnc3cc(OCCCN4CCN(C)CC4)c(OC)cc23)C#N)c(Cl)cc1Cl	1213
COc1cc2ncnc(Nc3ccc(F)c(Cl)c3)c2cc1OCCCN4CCOCC4	1213
Nc1ncccc1c2nc3cc(Br)cnc3n2c4ccc(CNC(=O)c5ccccc5)cc4	1213
Fc1ccc(CC2=NNC(=O)c3ccccc23)cc1C(=O)N4CCN(CC4)C(=O)C5CC5	1214
NC1(CCC1)c2ccc(cc2)c3nc4C=CN5C(=O)NN=C5c4cc3c6ccccc6	1214
Oc1c(CC=C)cccc1\C=N\NC(=O)CN2CCN(Cc3ccccc3)CC2	1214
NC(=O)N(c1ccc(C(=O)N)c(n1)c2ccc(F)cc2F)c3c(F)cccc3F	1214
COc1cc2c(Nc3ccc(NC(=O)c4ccccc4)cc3)ncnc2cc1OCCCN5CCOCC5	1214
C[C@@H]1O[C@@H](OC2=C(Oc3cc(O)cc(O)c3C2=O)c4ccc(O)cc4)[C@H](O)[C@H](OC(=O)C)[C@H]1OC(=O)C	1214
CN(C)CCOc1ccc(cc1)c2nc(c3ccncc3)c([nH]2)c4ccc5\C(=N\O)\CCc5c4	1214
Oc1ccc2[nH]c3cc(c4ccccc4Cl)c5C(=O)NC(=O)c5c3c2c1	1214
CNCc1ccc(cc1)c2[nH]c3cc(F)cc4C(=O)NCCc2c34	1214
Cc1cc2c(cc1C(=C)c3ccc(cc3)C(=O)O)C(C)(C)CCC2(C)C	1214
OC(=O)c1ccc(cc1C2CCCC2)c3c[nH]c4ncc(cc34)c5ccccc5	1214
CC(O)(CS(=O)(=O)c1ccc(F)cc1)C(=O)Nc2ccc(C#N)c(c2)C(F)(F)F	1214
CCOc1nc(NC(=O)Cc2cc(OC)ccc2OC)cc(N)c1C#N	1214
CNC(=O)c1ccccc1Sc2ccc3c(\C=C\c4ccccn4)n[nH]c3c2	1214
CCc1cc(c(O)cc1O)c2[nH]nc(C)c2c3ccc4OCCOc4c3	1214
C[C@@]1(O)C[C@@H](C1)c2nc(c3ccc4ccc(nc4c3)c5ccccc5)c6c(N)nccn26	1214
Oc1c(cc(c2cccnc12)S(=O)(=O)O)N=Nc3ccc4cc(ccc4c3)S(=O)(=O)O	1214
Oc1ccc2ccccc2c1SSc3c(O)ccc4ccccc34	1214
COc1ccc(C2=N[C@H]([C@H](N2C(=O)N3CCNC(=O)C3)c4ccc(Cl)cc4)c5ccc(Cl)cc5)c(OC(C)C)c1	1214
Cn1cc(C2=C(C(=O)NC2=O)c3ccc(Cl)cc3Cl)c4ccccc14	1214
O=C1C=C(OC(=C1)c2cccc3Sc4ccccc4Sc23)N5CCOCC5	1214
O=C1N=C(NCc2cccs2)S/C/1=C\c3ccc4ncccc4c3	1214
NC(=O)[C@@H](CCC(F)(F)F)N(Cc1ccc(cc1F)c2nocn2)S(=O)(=O)c3ccc(Cl)cc3	1214
CS(=O)(=O)c1ccc(C(=O)Nc2ccc(Cl)c(c2)c3ccccn3)c(Cl)c1	1214
OC[C@H](Cc1ccccc1)Nc2nc(Oc3ccc4CCCc4c3)nc5c2ncn5Cc6ccc(cc6)c7ccccc7	1214
COC(=O)[C@H](CCSC)NC(=O)c1ccc(NC[C@@H](N)CS)cc1c2ccccc2	1214
Nc1cccc2C(=O)N(Cc12)C3CCC(=O)NC3=O	1214
Cc1ccc(cc1)n2nc(cc2NC(=O)Nc3ccc(OCCN4CCOCC4)c5ccccc35)C(C)(C)C	1214
O=C1\C(=C\c2cccs2)\CC/C/1=C\c3cccs3	1214
CCCCCCCCCCCC1=C(O)C(=O)C=C(O)C1=O	1214
CC(C)CCN1C(C)C(=O)N(C)c2cnc(Nc3cc(F)c(O)c(F)c3)nc12	1214
OC1=C(C#N)C(=O)Nc2scc(c3ccc(cc3)c4ccccc4O)c12	1214
COC(=O)CNC(=O)C(=O)OC	1214
C(Cc1c[nH]c2ccccc12)Nc3ccc(Nc4ccncc4)cc3	1214
C[C@@]1(CCCN1)c2nc3cccc(C(=O)N)c3[nH]2	1214
CCc1cncnc1N2CCN(Cc3nc4cc(ccc4[nH]3)C(F)(F)F)CC2	1214
O=C1C=C(Oc2c1cccc2c3cccc4c5ccccc5sc34)N6CCOCC6	1214
C\C(=C(/C#N)\C(=O)Nc1cc(Br)ccc1Br)\O	1214
CN(C)C(=N)NC(=N)N	1214
CCN(CC)CCCCNc1ncc2cc(c(NC(=O)NC(C)(C)C)nc2n1)c3cc(OC)cc(OC)c3	1214
CN(C)C\C=C\C(=O)Nc1cc2c(Nc3ccc(F)c(Cl)c3)ncnc2cc1O[C@H]4CCOC4	1214
Cn1cc(\C=C\2/C(=O)Nc3cccnc23)c4ccccc14	1214
C\C(=C/C=C/C(=C/C(=O)O)/C)\C=C\C1=C(C)CCCC1(C)C	1214
FC(F)(F)c1ccc2c(SCCCCCOC3=COC(=CC3=O)CN4CCOCC4)ccnc2c1	1214
CS(=O)(=O)N1CCN(Cc2cc3nc(nc(N4CCOCC4)c3s2)c5cccc6[nH]ncc56)CC1	1214
NC(=O)c1ncn([C@@H]2O[C@H](COP(=O)(O)O)[C@@H](O)[C@H]2O)c1N	1214
CC1(C)CNc2cc(NC(=O)c3cccnc3NCc4ccncc4)ccc12	1214
O=C1Nc2ccccc2N1C3CCN(Cc4ccc(cc4)c5nc6cc7[nH]cnc7cc6nc5c8ccccc8)CC3	1214
COc1cc(Nc2c(cnc3cc(OCCCN4CCN(C)CC4)c(OC)cc23)C#N)c(Cl)cc1Cl	1214
CN(c1ccc2c(C)n(C)nc2c1)c3ccnc(Nc4ccc(C)c(c4)S(=O)(=O)N)n3	1214
COc1ccc(cc1OC)c2cc3nccn3c(Nc4ncccc4C(=O)N)n2	1215
Fc1ccc(CC2=NNC(=O)c3ccccc23)cc1C(=O)N4CCN(CC4)C(=O)C5CC5	1215
NC1(CCC1)c2ccc(cc2)c3nc4C=CN5C(=O)NN=C5c4cc3c6ccccc6	1215
Oc1c(CC=C)cccc1\C=N\NC(=O)CN2CCN(Cc3ccccc3)CC2	1215
NC(=O)N(c1ccc(C(=O)N)c(n1)c2ccc(F)cc2F)c3c(F)cccc3F	1215
CO[C@H]1C[C@H](C)CC2=C(NCC=C)C(=O)C=C(NC(=O)\C(=C\C=C/[C@H](OC)[C@@H](OC(=O)N)\C(=C\[C@H](C)[C@H]1O)\C)\C)C2=O	1215
COc1cc2c(Nc3ccc(NC(=O)c4ccccc4)cc3)ncnc2cc1OCCCN5CCOCC5	1215
C[C@@H]1O[C@@H](OC2=C(Oc3cc(O)cc(O)c3C2=O)c4ccc(O)cc4)[C@H](O)[C@H](OC(=O)C)[C@H]1OC(=O)C	1215
COc1cc(F)c(F)c(Nc2ccc(I)cc2F)c1NS(=O)(=O)C3(CC(O)CO)CC3	1215
CN(C)CCOc1ccc(cc1)c2nc(c3ccncc3)c([nH]2)c4ccc5\C(=N\O)\CCc5c4	1215
CNCc1ccc(cc1)c2[nH]c3cc(F)cc4C(=O)NCCc2c34	1215
Cc1cc2c(cc1C(=C)c3ccc(cc3)C(=O)O)C(C)(C)CCC2(C)C	1215
C[C@@H](Nc1ccccc1C(=O)O)C2=CC(=CN3C(=O)C=C(N=C23)N4CCOCC4)C	1215
OC(=O)c1ccc(cc1C2CCCC2)c3c[nH]c4ncc(cc34)c5ccccc5	1215
CC(O)(CS(=O)(=O)c1ccc(F)cc1)C(=O)Nc2ccc(C#N)c(c2)C(F)(F)F	1215
CCOc1nc(NC(=O)Cc2cc(OC)ccc2OC)cc(N)c1C#N	1215
CNC(=O)c1ccccc1Sc2ccc3c(\C=C\c4ccccn4)n[nH]c3c2	1215
CCc1cc(c(O)cc1O)c2[nH]nc(C)c2c3ccc4OCCOc4c3	1215
COc1cc(cc(OC)c1O)[C@H]2[C@@H]3[C@H](COC3=O)[C@H](O[C@@H]4O[C@@H]5CO[C@@H](C)O[C@H]5[C@H](O)[C@H]4O)c6cc7OCOc7cc26	1215
Cn1cnc2c(F)c(Nc3ccc(Br)cc3Cl)c(cc12)C(=O)NOCCO	1215
C[C@@]1(O)C[C@@H](C1)c2nc(c3ccc4ccc(nc4c3)c5ccccc5)c6c(N)nccn26	1215
CN(c1ncccc1CNc2nc(Nc3ccc4NC(=O)Cc4c3)ncc2C(F)(F)F)S(=O)(=O)C	1215
Oc1c(cc(c2cccnc12)S(=O)(=O)O)N=Nc3ccc4cc(ccc4c3)S(=O)(=O)O	1215
Oc1ccc2ccccc2c1SSc3c(O)ccc4ccccc34	1215
COc1ccc(C2=N[C@H]([C@H](N2C(=O)N3CCNC(=O)C3)c4ccc(Cl)cc4)c5ccc(Cl)cc5)c(OC(C)C)c1	1215
Cn1cc(C2=C(C(=O)NC2=O)c3ccc(Cl)cc3Cl)c4ccccc14	1215
O=C1C=C(OC(=C1)c2cccc3Sc4ccccc4Sc23)N5CCOCC5	1215
O=C1N=C(NCc2cccs2)S/C/1=C\c3ccc4ncccc4c3	1215
Cc1cn(cn1)c2cc(NC(=O)c3ccc(C)c(Nc4nccc(n4)c5cccnc5)c3)cc(c2)C(F)(F)F	1215
NC(=O)[C@@H](CCC(F)(F)F)N(Cc1ccc(cc1F)c2nocn2)S(=O)(=O)c3ccc(Cl)cc3	1215
CS(=O)(=O)c1ccc(C(=O)Nc2ccc(Cl)c(c2)c3ccccn3)c(Cl)c1	1215
OC[C@H](Cc1ccccc1)Nc2nc(Oc3ccc4CCCc4c3)nc5c2ncn5Cc6ccc(cc6)c7ccccc7	1215
COC(=O)[C@H](CCSC)NC(=O)c1ccc(NC[C@@H](N)CS)cc1c2ccccc2	1215
Nc1cccc2C(=O)N(Cc12)C3CCC(=O)NC3=O	1215
Cc1ccc(cc1)n2nc(cc2NC(=O)Nc3ccc(OCCN4CCOCC4)c5ccccc35)C(C)(C)C	1215
O=C1\C(=C\c2cccs2)\CC/C/1=C\c3cccs3	1215
CCCCCCCCCCCC1=C(O)C(=O)C=C(O)C1=O	1215
CC(C)CCN1C(C)C(=O)N(C)c2cnc(Nc3cc(F)c(O)c(F)c3)nc12	1215
CCCS(=O)(=O)Nc1ccc(F)c(C(=O)c2c[nH]c3ncc(Cl)cc23)c1F	1215
OC1=C(C#N)C(=O)Nc2scc(c3ccc(cc3)c4ccccc4O)c12	1215
COC(=O)CNC(=O)C(=O)OC	1215
C(Cc1c[nH]c2ccccc12)Nc3ccc(Nc4ccncc4)cc3	1215
CN1CCN(Cc2ccc(NC(=O)c3ccc(C)c(c3)C#Cc4cnc5cccnn45)cc2C(F)(F)F)CC1	1215
C[C@@]1(CCCN1)c2nc3cccc(C(=O)N)c3[nH]2	1215
C[C@@H](O)[C@H](NC(=O)[C@@H](C)[C@H](O)[C@@H](C)NC(=O)[C@@H](NC(=O)c1nc(nc(N)c1C)[C@H](CC(=O)N)NC[C@H](N)C(=O)N)[C@@H](O[C@@H]2O[C@@H](CO)[C@@H](O)[C@H](O)[C@@H]2O[C@H]3O[C@H](CO)[C@@H](O)[C@H](OC(=O)N)[C@@H]3O)c4c[nH]cn4)C(=O)NCCc5nc(cs5)c6nc(cs6)C(=O)NCCC[S+](C)C	1215
CCc1cncnc1N2CCN(Cc3nc4cc(ccc4[nH]3)C(F)(F)F)CC2	1215
Fc1ccc(C(=O)NOCC2CC2)c(Nc3ccc(I)cc3Cl)c1F	1215
O=C1C=C(Oc2c1cccc2c3cccc4c5ccccc5sc34)N6CCOCC6	1215
C\C(=C(/C#N)\C(=O)Nc1cc(Br)ccc1Br)\O	1215
N#C\C(=C/1\Nc2ccccc2S1)\c3ccnc(NCCc4cccnc4)n3	1215
CN(C)C(=N)NC(=N)N	1215
CCN(CC)CCCCNc1ncc2cc(c(NC(=O)NC(C)(C)C)nc2n1)c3cc(OC)cc(OC)c3	1215
CN(C)C\C=C\C(=O)Nc1cc2c(Nc3ccc(F)c(Cl)c3)ncnc2cc1O[C@H]4CCOC4	1215
Cn1cc(\C=C\2/C(=O)Nc3cccnc23)c4ccccc14	1215
C\C(=C/C=C/C(=C/C(=O)O)/C)\C=C\C1=C(C)CCCC1(C)C	1215
FC(F)(F)c1ccc2c(SCCCCCOC3=COC(=CC3=O)CN4CCOCC4)ccnc2c1	1215
Cc1c[nH]c(n1)c2cnc(NCCNc3ccc(cn3)C#N)nc2c4ccc(Cl)cc4Cl	1215
CS(=O)(=O)N1CCN(Cc2cc3nc(nc(N4CCOCC4)c3s2)c5cccc6[nH]ncc56)CC1	1215
NC(=O)c1ncn([C@@H]2O[C@H](COP(=O)(O)O)[C@@H](O)[C@H]2O)c1N	1215
CC1(C)CNc2cc(NC(=O)c3cccnc3NCc4ccncc4)ccc12	1215
O=C1Nc2ccccc2N1C3CCN(Cc4ccc(cc4)c5nc6cc7[nH]cnc7cc6nc5c8ccccc8)CC3	1215
COc1cc(Nc2c(cnc3cc(OCCCN4CCN(C)CC4)c(OC)cc23)C#N)c(Cl)cc1Cl	1215
COc1cc2ncnc(Nc3ccc(F)c(Cl)c3)c2cc1OCCCN4CCOCC4	1215
CN(c1ccc2c(C)n(C)nc2c1)c3ccnc(Nc4ccc(C)c(c4)S(=O)(=O)N)n3	1215
COc1ccc(cc1OC)c2cc3nccn3c(Nc4ncccc4C(=O)N)n2	1216
Fc1ccc(CC2=NNC(=O)c3ccccc23)cc1C(=O)N4CCN(CC4)C(=O)C5CC5	1216
Oc1c(CC=C)cccc1\C=N\NC(=O)CN2CCN(Cc3ccccc3)CC2	1216
NC(=O)N(c1ccc(C(=O)N)c(n1)c2ccc(F)cc2F)c3c(F)cccc3F	1216
COc1cc2c(Nc3ccc(NC(=O)c4ccccc4)cc3)ncnc2cc1OCCCN5CCOCC5	1216
C[C@@H]1O[C@@H](OC2=C(Oc3cc(O)cc(O)c3C2=O)c4ccc(O)cc4)[C@H](O)[C@H](OC(=O)C)[C@H]1OC(=O)C	1216
COc1cc(F)c(F)c(Nc2ccc(I)cc2F)c1NS(=O)(=O)C3(CC(O)CO)CC3	1216
CN(C)CCOc1ccc(cc1)c2nc(c3ccncc3)c([nH]2)c4ccc5\C(=N\O)\CCc5c4	1216
CNCc1ccc(cc1)c2[nH]c3cc(F)cc4C(=O)NCCc2c34	1216
Cc1cc2c(cc1C(=C)c3ccc(cc3)C(=O)O)C(C)(C)CCC2(C)C	1216
OC(=O)c1ccc(cc1C2CCCC2)c3c[nH]c4ncc(cc34)c5ccccc5	1216
CC(O)(CS(=O)(=O)c1ccc(F)cc1)C(=O)Nc2ccc(C#N)c(c2)C(F)(F)F	1216
CCOc1nc(NC(=O)Cc2cc(OC)ccc2OC)cc(N)c1C#N	1216
CNC(=O)c1ccccc1Sc2ccc3c(\C=C\c4ccccn4)n[nH]c3c2	1216
C[C@@]1(O)C[C@@H](C1)c2nc(c3ccc4ccc(nc4c3)c5ccccc5)c6c(N)nccn26	1216
CN(c1ncccc1CNc2nc(Nc3ccc4NC(=O)Cc4c3)ncc2C(F)(F)F)S(=O)(=O)C	1216
Oc1c(cc(c2cccnc12)S(=O)(=O)O)N=Nc3ccc4cc(ccc4c3)S(=O)(=O)O	1216
Oc1ccc2ccccc2c1SSc3c(O)ccc4ccccc34	1216
COc1ccc(C2=N[C@H]([C@H](N2C(=O)N3CCNC(=O)C3)c4ccc(Cl)cc4)c5ccc(Cl)cc5)c(OC(C)C)c1	1216
Cn1cc(C2=C(C(=O)NC2=O)c3ccc(Cl)cc3Cl)c4ccccc14	1216
O=C1C=C(OC(=C1)c2cccc3Sc4ccccc4Sc23)N5CCOCC5	1216
O=C1N=C(NCc2cccs2)S/C/1=C\c3ccc4ncccc4c3	1216
Cc1cn(cn1)c2cc(NC(=O)c3ccc(C)c(Nc4nccc(n4)c5cccnc5)c3)cc(c2)C(F)(F)F	1216
NC(=O)[C@@H](CCC(F)(F)F)N(Cc1ccc(cc1F)c2nocn2)S(=O)(=O)c3ccc(Cl)cc3	1216
CS(=O)(=O)c1ccc(C(=O)Nc2ccc(Cl)c(c2)c3ccccn3)c(Cl)c1	1216
OC[C@H](Cc1ccccc1)Nc2nc(Oc3ccc4CCCc4c3)nc5c2ncn5Cc6ccc(cc6)c7ccccc7	1216
COC(=O)[C@H](CCSC)NC(=O)c1ccc(NC[C@@H](N)CS)cc1c2ccccc2	1216
Nc1cccc2C(=O)N(Cc12)C3CCC(=O)NC3=O	1216
Cc1ccc(cc1)n2nc(cc2NC(=O)Nc3ccc(OCCN4CCOCC4)c5ccccc35)C(C)(C)C	1216
O=C1\C(=C\c2cccs2)\CC/C/1=C\c3cccs3	1216
CCCCCCCCCCCC1=C(O)C(=O)C=C(O)C1=O	1216
CC(C)CCN1C(C)C(=O)N(C)c2cnc(Nc3cc(F)c(O)c(F)c3)nc12	1216
CCCS(=O)(=O)Nc1ccc(F)c(C(=O)c2c[nH]c3ncc(Cl)cc23)c1F	1216
OC1=C(C#N)C(=O)Nc2scc(c3ccc(cc3)c4ccccc4O)c12	1216
COC(=O)CNC(=O)C(=O)OC	1216
C(Cc1c[nH]c2ccccc12)Nc3ccc(Nc4ccncc4)cc3	1216
CN1CCN(Cc2ccc(NC(=O)c3ccc(C)c(c3)C#Cc4cnc5cccnn45)cc2C(F)(F)F)CC1	1216
C[C@@]1(CCCN1)c2nc3cccc(C(=O)N)c3[nH]2	1216
CC1(C)CCC(=C(CN2CCN(CC2)c3ccc(cc3)C(=O)NS(=O)(=O)c4ccc(N[C@H](CCN5CCOCC5)CSc6ccccc6)c(c4)S(=O)(=O)C(F)(F)F)C1)c7ccc(Cl)cc7	1216
CCc1cncnc1N2CCN(Cc3nc4cc(ccc4[nH]3)C(F)(F)F)CC2	1216
Fc1ccc(C(=O)NOCC2CC2)c(Nc3ccc(I)cc3Cl)c1F	1216
O=C1C=C(Oc2c1cccc2c3cccc4c5ccccc5sc34)N6CCOCC6	1216
C\C(=C(/C#N)\C(=O)Nc1cc(Br)ccc1Br)\O	1216
CN(C)C(=N)NC(=N)N	1216
CCN(CC)CCCCNc1ncc2cc(c(NC(=O)NC(C)(C)C)nc2n1)c3cc(OC)cc(OC)c3	1216
Cn1cc(\C=C\2/C(=O)Nc3cccnc23)c4ccccc14	1216
C\C(=C/C=C/C(=C/C(=O)O)/C)\C=C\C1=C(C)CCCC1(C)C	1216
FC(F)(F)c1ccc2c(SCCCCCOC3=COC(=CC3=O)CN4CCOCC4)ccnc2c1	1216
Cc1c[nH]c(n1)c2cnc(NCCNc3ccc(cn3)C#N)nc2c4ccc(Cl)cc4Cl	1216
NC(=O)c1ncn([C@@H]2O[C@H](COP(=O)(O)O)[C@@H](O)[C@H]2O)c1N	1216
CC1(C)CNc2cc(NC(=O)c3cccnc3NCc4ccncc4)ccc12	1216
O=C1Nc2ccccc2N1C3CCN(Cc4ccc(cc4)c5nc6cc7[nH]cnc7cc6nc5c8ccccc8)CC3	1216
COc1cc(Nc2c(cnc3cc(OCCCN4CCN(C)CC4)c(OC)cc23)C#N)c(Cl)cc1Cl	1216
CN(c1ccc2c(C)n(C)nc2c1)c3ccnc(Nc4ccc(C)c(c4)S(=O)(=O)N)n3	1216
OC[C@@H](O)CONC(=O)c1ccc(F)c(F)c1Nc2ccc(I)cc2F	1216
Fc1ccc(CC2=NNC(=O)c3ccccc23)cc1C(=O)N4CCN(CC4)C(=O)C5CC5	1217
NC1(CCC1)c2ccc(cc2)c3nc4C=CN5C(=O)NN=C5c4cc3c6ccccc6	1217
Oc1c(CC=C)cccc1\C=N\NC(=O)CN2CCN(Cc3ccccc3)CC2	1217
NC(=O)N(c1ccc(C(=O)N)c(n1)c2ccc(F)cc2F)c3c(F)cccc3F	1217
COc1cc2c(Nc3ccc(NC(=O)c4ccccc4)cc3)ncnc2cc1OCCCN5CCOCC5	1217
C[C@@H]1O[C@@H](OC2=C(Oc3cc(O)cc(O)c3C2=O)c4ccc(O)cc4)[C@H](O)[C@H](OC(=O)C)[C@H]1OC(=O)C	1217
CN(C)CCOc1ccc(cc1)c2nc(c3ccncc3)c([nH]2)c4ccc5\C(=N\O)\CCc5c4	1217
CNCc1ccc(cc1)c2[nH]c3cc(F)cc4C(=O)NCCc2c34	1217
Cc1cc2c(cc1C(=C)c3ccc(cc3)C(=O)O)C(C)(C)CCC2(C)C	1217
CC(O)(CS(=O)(=O)c1ccc(F)cc1)C(=O)Nc2ccc(C#N)c(c2)C(F)(F)F	1217
CCOc1nc(NC(=O)Cc2cc(OC)ccc2OC)cc(N)c1C#N	1217
CNC(=O)c1ccccc1Sc2ccc3c(\C=C\c4ccccn4)n[nH]c3c2	1217
CCc1cc(c(O)cc1O)c2[nH]nc(C)c2c3ccc4OCCOc4c3	1217
C[C@@]1(O)C[C@@H](C1)c2nc(c3ccc4ccc(nc4c3)c5ccccc5)c6c(N)nccn26	1217
Oc1c(cc(c2cccnc12)S(=O)(=O)O)N=Nc3ccc4cc(ccc4c3)S(=O)(=O)O	1217
Oc1ccc2ccccc2c1SSc3c(O)ccc4ccccc34	1217
COc1ccc(C2=N[C@H]([C@H](N2C(=O)N3CCNC(=O)C3)c4ccc(Cl)cc4)c5ccc(Cl)cc5)c(OC(C)C)c1	1217
Cn1cc(C2=C(C(=O)NC2=O)c3ccc(Cl)cc3Cl)c4ccccc14	1217
O=C1C=C(OC(=C1)c2cccc3Sc4ccccc4Sc23)N5CCOCC5	1217
O=C1N=C(NCc2cccs2)S/C/1=C\c3ccc4ncccc4c3	1217
Cc1cn(cn1)c2cc(NC(=O)c3ccc(C)c(Nc4nccc(n4)c5cccnc5)c3)cc(c2)C(F)(F)F	1217
NC(=O)[C@@H](CCC(F)(F)F)N(Cc1ccc(cc1F)c2nocn2)S(=O)(=O)c3ccc(Cl)cc3	1217
CS(=O)(=O)c1ccc(C(=O)Nc2ccc(Cl)c(c2)c3ccccn3)c(Cl)c1	1217
Nc1cccc2C(=O)N(Cc12)C3CCC(=O)NC3=O	1217
Cc1ccc(cc1)n2nc(cc2NC(=O)Nc3ccc(OCCN4CCOCC4)c5ccccc35)C(C)(C)C	1217
O=C1\C(=C\c2cccs2)\CC/C/1=C\c3cccs3	1217
CCCS(=O)(=O)Nc1ccc(F)c(C(=O)c2c[nH]c3ncc(Cl)cc23)c1F	1217
OC1=C(C#N)C(=O)Nc2scc(c3ccc(cc3)c4ccccc4O)c12	1217
COC(=O)CNC(=O)C(=O)OC	1217
C(Cc1c[nH]c2ccccc12)Nc3ccc(Nc4ccncc4)cc3	1217
CN1CCN(Cc2ccc(NC(=O)c3ccc(C)c(c3)C#Cc4cnc5cccnn45)cc2C(F)(F)F)CC1	1217
C[C@@]1(CCCN1)c2nc3cccc(C(=O)N)c3[nH]2	1217
CC1(C)CCC(=C(CN2CCN(CC2)c3ccc(cc3)C(=O)NS(=O)(=O)c4ccc(N[C@H](CCN5CCOCC5)CSc6ccccc6)c(c4)S(=O)(=O)C(F)(F)F)C1)c7ccc(Cl)cc7	1217
CCc1cncnc1N2CCN(Cc3nc4cc(ccc4[nH]3)C(F)(F)F)CC2	1217
Fc1ccc(C(=O)NOCC2CC2)c(Nc3ccc(I)cc3Cl)c1F	1217
O=C1C=C(Oc2c1cccc2c3cccc4c5ccccc5sc34)N6CCOCC6	1217
C\C(=C(/C#N)\C(=O)Nc1cc(Br)ccc1Br)\O	1217
CN(C)C(=N)NC(=N)N	1217
CCN(CC)CCCCNc1ncc2cc(c(NC(=O)NC(C)(C)C)nc2n1)c3cc(OC)cc(OC)c3	1217
Cn1cc(\C=C\2/C(=O)Nc3cccnc23)c4ccccc14	1217
C\C(=C/C=C/C(=C/C(=O)O)/C)\C=C\C1=C(C)CCCC1(C)C	1217
FC(F)(F)c1ccc2c(SCCCCCOC3=COC(=CC3=O)CN4CCOCC4)ccnc2c1	1217
Cc1c[nH]c(n1)c2cnc(NCCNc3ccc(cn3)C#N)nc2c4ccc(Cl)cc4Cl	1217
NC(=O)c1ncn([C@@H]2O[C@H](COP(=O)(O)O)[C@@H](O)[C@H]2O)c1N	1217
CC1(C)CNc2cc(NC(=O)c3cccnc3NCc4ccncc4)ccc12	1217
O=C1Nc2ccccc2N1C3CCN(Cc4ccc(cc4)c5nc6cc7[nH]cnc7cc6nc5c8ccccc8)CC3	1217
CN(c1ccc2c(C)n(C)nc2c1)c3ccnc(Nc4ccc(C)c(c4)S(=O)(=O)N)n3	1217
COc1ccc(cc1OC)c2cc3nccn3c(Nc4ncccc4C(=O)N)n2	1218
C\C(=C(/C#N)\C(=O)Nc1cc(Br)ccc1Br)\O	1218
C[C@@]1(O)C[C@@H](C1)c2nc(c3ccc4ccc(nc4c3)c5ccccc5)c6c(N)nccn26	1218
Oc1c(cc(c2cccnc12)S(=O)(=O)O)N=Nc3ccc4cc(ccc4c3)S(=O)(=O)O	1218
CCCCCCCCCCCC1=C(O)C(=O)C=C(O)C1=O	1218
Oc1ccc2ccccc2c1SSc3c(O)ccc4ccccc34	1218
OC1=C(C#N)C(=O)Nc2scc(c3ccc(cc3)c4ccccc4O)c12	1218
COC(=O)CNC(=O)C(=O)OC	1218
OC[C@H](Cc1ccccc1)Nc2nc(Oc3ccc4CCCc4c3)nc5c2ncn5Cc6ccc(cc6)c7ccccc7	1218
Cc1c[nH]c(n1)c2cnc(NCCNc3ccc(cn3)C#N)nc2c4ccc(Cl)cc4Cl	1218
N#C\C(=C/1\Nc2ccccc2S1)\c3ccnc(NCCc4cccnc4)n3	1218
Cc1cc2c(cc1C(=C)c3ccc(cc3)C(=O)O)C(C)(C)CCC2(C)C	1218
C[C@@H](Nc1ccccc1C(=O)O)C2=CC(=CN3C(=O)C=C(N=C23)N4CCOCC4)C	1218
O=C1Nc2ccccc2N1C3CCN(Cc4ccc(cc4)c5nc6cc7[nH]cnc7cc6nc5c8ccccc8)CC3	1218
COC(=O)[C@H](CCSC)NC(=O)c1ccc(NC[C@@H](N)CS)cc1c2ccccc2	1218
OC(=O)c1ccc(cc1C2CCCC2)c3c[nH]c4ncc(cc34)c5ccccc5	1218
CN(c1ccc2c(C)n(C)nc2c1)c3ccnc(Nc4ccc(C)c(c4)S(=O)(=O)N)n3	1218
CC(O)(CS(=O)(=O)c1ccc(F)cc1)C(=O)Nc2ccc(C#N)c(c2)C(F)(F)F	1218
Oc1c(CC=C)cccc1\C=N\NC(=O)CN2CCN(Cc3ccccc3)CC2	1218
COc1ccc(cc1OC)c2cc3nccn3c(Nc4ncccc4C(=O)N)n2	1219
Fc1ccc(CC2=NNC(=O)c3ccccc23)cc1C(=O)N4CCN(CC4)C(=O)C5CC5	1219
NC1(CCC1)c2ccc(cc2)c3nc4C=CN5C(=O)NN=C5c4cc3c6ccccc6	1219
NC1=NC(=O)N(C=C1)[C@@H]2O[C@H](CO)[C@@H](O)[C@@H]2O	1219
NC(=O)N(c1ccc(C(=O)N)c(n1)c2ccc(F)cc2F)c3c(F)cccc3F	1219
CO[C@@H]1[C@@H](C[C@H]2O[C@]1(C)n3c4ccccc4c5c6CNC(=O)c6c7c8ccccc8n2c7c35)N(C)C(=O)c9ccccc9	1219
C[C@@H]1O[C@@H](OC2=C(Oc3cc(O)cc(O)c3C2=O)c4ccc(O)cc4)[C@H](O)[C@H](OC(=O)C)[C@H]1OC(=O)C	1219
C[C@H]1O[C@@H](O[C@H]2CC[C@@]3(C)[C@@H](CC[C@]4(C)[C@@H]3C=C[C@]56OC[C@@]7(CCC(C)(C)C[C@@H]57)[C@@H](O)C[C@@]46C)[C@]2(C)CO)[C@H](O[C@@H]8O[C@H](CO)[C@@H](O)[C@H](O)[C@H]8O)[C@@H](O[C@@H]9O[C@H](CO)[C@@H](O)[C@H](O)[C@H]9O)[C@H]1O	1219
Cc1cc2c(cc1C(=C)c3ccc(cc3)C(=O)O)C(C)(C)CCC2(C)C	1219
C[C@@H](Nc1ccccc1C(=O)O)C2=CC(=CN3C(=O)C=C(N=C23)N4CCOCC4)C	1219
OC(=O)c1ccc(cc1C2CCCC2)c3c[nH]c4ncc(cc34)c5ccccc5	1219
CC(O)(CS(=O)(=O)c1ccc(F)cc1)C(=O)Nc2ccc(C#N)c(c2)C(F)(F)F	1219
CC1(C)CC[C@]23CO[C@@]4(C=C[C@@H]5[C@@]6(C)CC[C@H](O)[C@@](C)(CO)[C@@H]6CC[C@@]5(C)[C@@H]4C[C@@H]2O)[C@@H]3C1	1219
CCOc1nc(NC(=O)Cc2cc(OC)ccc2OC)cc(N)c1C#N	1219
NC1=Nc2c(ncn2CCOCCP(=O)(O)O)C(=O)N1	1219
CCc1cc(c(O)cc1O)c2[nH]nc(C)c2c3ccc4OCCOc4c3	1219
COc1cc(cc(OC)c1O)[C@H]2[C@@H]3[C@H](COC3=O)[C@H](O[C@@H]4O[C@@H]5CO[C@@H](C)O[C@H]5[C@H](O)[C@H]4O)c6cc7OCOc7cc26	1219
C[C@@]1(O)C[C@@H](C1)c2nc(c3ccc4ccc(nc4c3)c5ccccc5)c6c(N)nccn26	1219
CN(c1ncccc1CNc2nc(Nc3ccc4NC(=O)Cc4c3)ncc2C(F)(F)F)S(=O)(=O)C	1219
Oc1c(cc(c2cccnc12)S(=O)(=O)O)N=Nc3ccc4cc(ccc4c3)S(=O)(=O)O	1219
Oc1ccc2ccccc2c1SSc3c(O)ccc4ccccc34	1219
Cn1cc(C2=C(C(=O)NC2=O)c3ccc(Cl)cc3Cl)c4ccccc14	1219
O=C1C=C(OC(=C1)c2cccc3Sc4ccccc4Sc23)N5CCOCC5	1219
O=C1N=C(NCc2cccs2)S/C/1=C\c3ccc4ncccc4c3	1219
C[C@]1(CCCN1c2nc(Nc3cc([nH]n3)C4CC4)c5cccn5n2)C(=O)Nc6ccc(F)nc6	1219
COc1ccc(cc1)C2=CC(=O)c3c(O)c(OC)c(OCCN4CCCC4)cc3O2	1219
CCOC(=O)[C@H](Cc1ccccc1)NP(=O)(COCC(COCP(=O)(N[C@@H](Cc2ccccc2)C(=O)OCC)N[C@@H](Cc3ccccc3)C(=O)OCC)Cn4cnc5C(=O)NC=Nc45)N[C@@H](Cc6ccccc6)C(=O)OCC	1219
Cc1cn(cn1)c2cc(NC(=O)c3ccc(C)c(Nc4nccc(n4)c5cccnc5)c3)cc(c2)C(F)(F)F	1219
NC(=O)[C@@H](CCC(F)(F)F)N(Cc1ccc(cc1F)c2nocn2)S(=O)(=O)c3ccc(Cl)cc3	1219
CCCCCCCCCCCCCCCCOCCCOP(=O)(O)CCOCCn1cnc2C(=O)NC(=Nc12)N	1219
CS(=O)(=O)c1ccc(C(=O)Nc2ccc(Cl)c(c2)c3ccccn3)c(Cl)c1	1219
COc1cc(Nc2c(cnc3cc(OCCCN4CCN(C)CC4)c(OC)cc23)C#N)c(Cl)cc1Cl	1219
CCN(CC)CCOc1cc2OC(=CC(=O)c2c(O)c1OC)c3ccc(OC)cc3	1219
CN1C(=O)C=C(c2cccc(Cl)c2)c3cc(ccc13)[C@](N)(c4ccc(Cl)cc4)c5cncn5C	1219
C[C@H]1O[C@@H](O[C@H]2CC[C@@]3(C)[C@@H](CC[C@]4(C)[C@@H]3C=C[C@]56OC[C@@]7(CCC(C)(C)C[C@@H]57)[C@@H](O)C[C@@]46C)[C@]2(C)CO)[C@H](O)[C@@H](O[C@@H]8O[C@H](CO)[C@@H](O)[C@H](O)[C@H]8O)[C@H]1O	1219
OC[C@H](Cc1ccccc1)Nc2nc(Oc3ccc4CCCc4c3)nc5c2ncn5Cc6ccc(cc6)c7ccccc7	1219
COC(=O)[C@H](CCSC)NC(=O)c1ccc(NC[C@@H](N)CS)cc1c2ccccc2	1219
NC1=Nc2c(ncn2CC(COCP(=O)(O)O)COCP(=O)(O)O)C(=O)N1	1219
Nc1cccc2C(=O)N(Cc12)C3CCC(=O)NC3=O	1219
Cc1ccc(cc1)n2nc(cc2NC(=O)Nc3ccc(OCCN4CCOCC4)c5ccccc35)C(C)(C)C	1219
COc1cccc2C(=O)c3c(O)c4C[C@](O)(C[C@H](O[C@H]5C[C@H](N)[C@H](O)[C@H](C)O5)c4c(O)c3C(=O)c12)C(=O)CO	1219
O=C1\C(=C\c2cccs2)\CC/C/1=C\c3cccs3	1219
CNC(=O)c1ccccc1Sc2ccc3c(\C=C\c4ccccn4)n[nH]c3c2	1219
CNCc1ccc(cc1)c2[nH]c3cc(F)cc4C(=O)NCCc2c34	1219
COc1ccc(cc1)C2=CC(=O)c3c(O)c(OC)c(OCCN(C)C)cc3O2	1219
OC1=C(C#N)C(=O)Nc2scc(c3ccc(cc3)c4ccccc4O)c12	1219
COC(=O)CNC(=O)C(=O)OC	1219
C[C@H]1O[C@@H](O[C@H]2CC[C@@]3(C)[C@@H](CC[C@]4(C)[C@@H]3C=C[C@]56OC[C@@]7(CCC(C)(C)C[C@@H]57)[C@@H](O)C[C@@]46C)[C@]2(C)CO)[C@H](O)[C@@H](O[C@@H]8O[C@H](CO)[C@@H](O)[C@H](O[C@@H]9O[C@H](CO)[C@@H](O)[C@H](O)[C@H]9O[C@@H]%10O[C@H](CO)[C@@H](O)[C@H](O)[C@H]%10O)[C@H]8O)[C@H]1O	1219
Fc1cc(cc(c1)C2=N\C(=N/c3ccc(cc3)n4cnc(n4)N5CCOCC5)\NC=C2)N6CCOCC6	1219
CN1CCN(Cc2ccc(NC(=O)c3ccc(C)c(c3)C#Cc4cnc5cccnn45)cc2C(F)(F)F)CC1	1219
C[C@@]1(CCCN1)c2nc3cccc(C(=O)N)c3[nH]2	1219
C[C@@H](O)[C@H](NC(=O)[C@@H](C)[C@H](O)[C@@H](C)NC(=O)[C@@H](NC(=O)c1nc(nc(N)c1C)[C@H](CC(=O)N)NC[C@H](N)C(=O)N)[C@@H](O[C@@H]2O[C@@H](CO)[C@@H](O)[C@H](O)[C@@H]2O[C@H]3O[C@H](CO)[C@@H](O)[C@H](OC(=O)N)[C@@H]3O)c4c[nH]cn4)C(=O)NCCc5nc(cs5)c6nc(cs6)C(=O)NCCC[S+](C)C	1219
CC(=O)C1=C(C)c2cnc(Nc3ccc(cn3)N4CCNCC4)nc2N(C5CCCC5)C1=O	1219
CCc1cncnc1N2CCN(Cc3nc4cc(ccc4[nH]3)C(F)(F)F)CC2	1219
O=C1C=C(Oc2c1cccc2c3cccc4c5ccccc5sc34)N6CCOCC6	1219
C\C(=C(/C#N)\C(=O)Nc1cc(Br)ccc1Br)\O	1219
N#C\C(=C/1\Nc2ccccc2S1)\c3ccnc(NCCc4cccnc4)n3	1219
CN(C)C(=N)NC(=N)N	1219
CCN(CC)CCCCNc1ncc2cc(c(NC(=O)NC(C)(C)C)nc2n1)c3cc(OC)cc(OC)c3	1219
COc1ccc(cc1)C2=CC(=O)c3c(O)c(OC)c(OCCN4CCOCC4)cc3O2	1219
Cn1cc(\C=C\2/C(=O)Nc3cccnc23)c4ccccc14	1219
CCCCCCCCCCCCCCCCOCCCOP(=O)(CCOCCn1cnc2C(=O)NC(=Nc12)N)OCCCOCCCCCCCCCCCCCCCC	1219
C\C(=C/C=C/C(=C/C(=O)O)/C)\C=C\C1=C(C)CCCC1(C)C	1219
FC(F)(F)c1ccc2c(SCCCCCOC3=COC(=CC3=O)CN4CCOCC4)ccnc2c1	1219
Cc1c[nH]c(n1)c2cnc(NCCNc3ccc(cn3)C#N)nc2c4ccc(Cl)cc4Cl	1219
COc1ccc(cc1\C=C\c2ccc(Cl)cc2)C(=O)NC[C@H](O)CO	1219
NC(=O)c1ncn([C@@H]2O[C@H](COP(=O)(O)O)[C@@H](O)[C@H]2O)c1N	1219
CCOC(=O)[C@H](Cc1ccccc1)NP(=O)(CCOCC(Cn2cnc3C(=O)NC=Nc23)OCCP(=O)(N[C@@H](Cc4ccccc4)C(=O)OCC)N[C@@H](Cc5ccccc5)C(=O)OCC)N[C@@H](Cc6ccccc6)C(=O)OCC	1219
COc1ccc(cc1)C2=CC(=O)c3c(O)c(OC)c(OCCN4CCCCC4)cc3O2	1219
CCOC(=O)[C@H](Cc1ccccc1)NP(=O)(COCC(COCP(=O)(N[C@@H](Cc2ccccc2)C(=O)OCC)N[C@@H](Cc3ccccc3)C(=O)OCC)Cn4cnc5C(=O)NC(=Nc45)N)N[C@@H](Cc6ccccc6)C(=O)OCC	1219
COc1ccc(cc1\C=C\c2ccc(Cl)cc2)C(=O)NC[C@@H](O)CO	1219
O=C1Nc2ccccc2N1C3CCN(Cc4ccc(cc4)c5nc6cc7[nH]cnc7cc6nc5c8ccccc8)CC3	1219
Oc1c(CC=C)cccc1\C=N\NC(=O)CN2CCN(Cc3ccccc3)CC2	1219
CCOC(=O)[C@H](C)NP(=O)(CCOCCn1cnc2C(=O)NC(=Nc12)N)N[C@@H](C)C(=O)OCC	1219
CN(c1ccc2c(C)n(C)nc2c1)c3ccnc(Nc4ccc(C)c(c4)S(=O)(=O)N)n3	1219
C\C(=C/Cc1nc(cs1)C(=O)N)\CCC(=O)O	122
Fc1ccc(CC2=NNC(=O)c3ccccc23)cc1C(=O)N4CCN(CC4)C(=O)C5CC5	122
NC1(CCC1)c2ccc(cc2)c3nc4C=CN5C(=O)NN=C5c4cc3c6ccccc6	122
COc1cc(ccc1Nc2ncc3N(C)C(=O)c4ccccc4N(C)c3n2)N5CCN(C)CC5	122
NC(=O)N(c1ccc(C(=O)N)c(n1)c2ccc(F)cc2F)c3c(F)cccc3F	122
CC(C)CCC[C@@H](C)[C@H]1CC[C@H]2[C@@H]3C\C(=N/O)\[C@@H]4[C@@H](O)[C@@H](O)CC[C@]4(C)[C@H]3CC[C@]12C	122
CO[C@@H]1[C@@H](C[C@H]2O[C@]1(C)n3c4ccccc4c5c6CNC(=O)c6c7c8ccccc8n2c7c35)N(C)C(=O)c9ccccc9	122
Cc1[nH]c(\C=C\2/C(=O)Nc3ccc(cc23)S(=O)(=O)Cc4c(Cl)cccc4Cl)c(C)c1C(=O)N5CCC[C@@H]5CN6CCCC6	122
ClC(Cl)(Cl)C(NC(=S)Nc1cccc2cccnc12)NC(=O)\C=C\c3ccccc3	122
C[C@@H]1O[C@@H](OC2=C(Oc3cc(O)cc(O)c3C2=O)c4ccc(O)cc4)[C@H](O)[C@H](OC(=O)C)[C@H]1OC(=O)C	122
COC(=O)c1ccc(C\C=C(/C)\CCC(=O)O)[nH]1	122
CNCc1ccc(cc1)c2[nH]c3cc(F)cc4C(=O)NCCc2c34	122
C[C@@H](Nc1ccccc1C(=O)O)C2=CC(=CN3C(=O)C=C(N=C23)N4CCOCC4)C	122
CC(C)CCC[C@@H](C)[C@H]1CC[C@H]2[C@@H]3C\C(=N/O)\[C@@]4(F)CC(=O)CC[C@]4(C)[C@H]3CC[C@]12C	122
Cn1cc(C2=C(C(=O)NC2=O)c3ccc(Cl)cc3Cl)c4ccccc14	122
CC(O)(CS(=O)(=O)c1ccc(F)cc1)C(=O)Nc2ccc(C#N)c(c2)C(F)(F)F	122
CC(=CC[C@@H](O)C1=CC(=O)c2c(O)ccc(O)c2C1=O)C	122
O=C1C=C(OC(=C1)c2cccc3Sc4ccccc4Sc23)N5CCOCC5	122
CC(C)CCC[C@@H](C)[C@H]1CC[C@H]2[C@@H]3C\C(=N/O)\C4=C(O)C(=O)CC[C@]4(C)[C@H]3CC[C@]12C	122
COc1cc(cc(OC)c1O)[C@H]2[C@@H]3[C@H](COC3=O)[C@H](O[C@@H]4O[C@@H]5CO[C@@H](C)O[C@H]5[C@H](O)[C@H]4O)c6cc7OCOc7cc26	122
C\C(=C(/C#N)\C(=O)Nc1cc(Br)ccc1Br)\O	122
C\C(=C/Cn1cnc2c(O)ncnc12)\CCC(=O)O	122
CN(c1ncccc1CNc2nc(Nc3ccc4NC(=O)Cc4c3)ncc2C(F)(F)F)S(=O)(=O)C	122
Oc1c(cc(c2cccnc12)S(=O)(=O)O)N=Nc3ccc4cc(ccc4c3)S(=O)(=O)O	122
Oc1ccc2ccccc2c1SSc3c(O)ccc4ccccc34	122
COc1ccc(C2=N[C@H]([C@H](N2C(=O)N3CCNC(=O)C3)c4ccc(Cl)cc4)c5ccc(Cl)cc5)c(OC(C)C)c1	122
COc1cc2ncn(c3cc(OCc4ccccc4S(=O)(=O)C)c(C#N)s3)c2cc1OC	122
CC(C)CCC[C@@H](C)[C@H]1CC[C@H]2[C@@H]3[C@H](O)\C(=N/O)\C4=CC(=O)CC[C@]4(C)[C@H]3CC[C@]12C	122
CCOc1nc(NC(=O)Cc2cc(OC)ccc2OC)cc(N)c1C#N	122
CN1CCN(Cc2ccc(cc2)C(=O)Nc3ccc(C)c(Nc4nccc(n4)c5cccnc5)c3)CC1	122
Cc1cn(cn1)c2cc(NC(=O)c3ccc(C)c(Nc4nccc(n4)c5cccnc5)c3)cc(c2)C(F)(F)F	122
NC(=O)[C@@H](CCC(F)(F)F)N(Cc1ccc(cc1F)c2nocn2)S(=O)(=O)c3ccc(Cl)cc3	122
CC(C)CCC[C@@H](C)[C@H]1CC[C@H]2[C@@H]3C\C(=N\O)\[C@@H]4[C@@H](O)[C@@H](O)CC[C@]4(C)[C@H]3CC[C@]12C	122
CC(C)CCC[C@@H](C)[C@H]1C(C[C@H]2[C@@H]3C\C(=N/O)\C4=C[C@@H](O)CC[C@]4(C)[C@H]3CC[C@]12C)C(=O)C	122
CC[C@H](CO)Nc1nc(NCc2ccccc2)c3ncn(C(C)C)c3n1	122
CCN(CC)CCCCNc1ncc2cc(c(NC(=O)NC(C)(C)C)nc2n1)c3cc(OC)cc(OC)c3	122
NC(=O)c1cccc(c1)c2cc(Nc3ccc(OC(F)(F)F)cc3)ncn2	122
COc1cc(Nc2c(cnc3cc(OCCCN4CCN(C)CC4)c(OC)cc23)C#N)c(Cl)cc1Cl	122
CS(=O)(=O)c1ccc(C(=O)Nc2ccc(Cl)c(c2)c3ccccn3)c(Cl)c1	122
CC(C)CCC[C@@H](C)[C@H]1CC[C@H]2[C@@H]3[C@H](O)\C(=N/O)\C4=C[C@@H](O)CC[C@]4(C)[C@H]3CC[C@]12C	122
COC(=O)[C@H](CCSC)NC(=O)c1ccc(NC[C@@H](N)CS)cc1c2ccccc2	122
CS(=O)(=O)CCNCc1oc(cc1)c2ccc3ncnc(Nc4ccc(OCc5cccc(F)c5)c(Cl)c4)c3c2	122
FC(F)(F)c1ccc2c(SCCCCCOC3=COC(=CC3=O)CN4CCOCC4)ccnc2c1	122
Nc1cccc2C(=O)N(Cc12)C3CCC(=O)NC3=O	122
Cc1ccc(cc1)n2nc(cc2NC(=O)Nc3ccc(OCCN4CCOCC4)c5ccccc35)C(C)(C)C	122
C\C(=C/Cn1cnc(n1)C(=O)N)\CCC(=O)O	122
C[C@@H](Oc1cc(cnc1N)c2cnn(c2)C3CCNCC3)c4c(Cl)ccc(F)c4Cl	122
O=C1\C(=C\c2cccs2)\CC/C/1=C\c3cccs3	122
CNC(=O)c1ccccc1Sc2ccc3c(\C=C\c4ccccn4)n[nH]c3c2	122
C\C(=C/Cn1cnc2c(Cl)ncnc12)\CCC(=O)O	122
CCCS(=O)(=O)Nc1ccc(F)c(C(=O)c2c[nH]c3ncc(Cl)cc23)c1F	122
OC1=C(C#N)C(=O)Nc2scc(c3ccc(cc3)c4ccccc4O)c12	122
COC(=O)CNC(=O)C(=O)OC	122
Fc1cc(cc(c1)C2=N\C(=N/c3ccc(cc3)n4cnc(n4)N5CCOCC5)\NC=C2)N6CCOCC6	122
CN1CCN(CCOc2cc(OC3CCOCC3)c4c(Nc5c(Cl)ccc6OCOc56)ncnc4c2)CC1	122
C(Cc1c[nH]c2ccccc12)Nc3ccc(Nc4ccncc4)cc3	122
CN1CCN(Cc2ccc(NC(=O)c3ccc(C)c(c3)C#Cc4cnc5cccnn45)cc2C(F)(F)F)CC1	122
C\C(=C/Cc1ccc([nH]1)C(=O)N)\CCC(=O)O	122
CNC(=O)c1cc(Oc2ccc(NC(=O)Nc3ccc(Cl)c(c3)C(F)(F)F)cc2)ccn1	122
CC(=O)C1=C(C)c2cnc(Nc3ccc(cn3)N4CCNCC4)nc2N(C5CCCC5)C1=O	122
CC1(C)CCC(=C(CN2CCN(CC2)c3ccc(cc3)C(=O)NS(=O)(=O)c4ccc(N[C@H](CCN5CCOCC5)CSc6ccccc6)c(c4)S(=O)(=O)C(F)(F)F)C1)c7ccc(Cl)cc7	122
CCc1cncnc1N2CCN(Cc3nc4cc(ccc4[nH]3)C(F)(F)F)CC2	122
C[C@@H]1CN[C@@H]2[C@@H](C1)O[C@]3(CC[C@H]4[C@@H]5CC=C6C[C@@H](O)CC[C@]6(C)[C@H]5CC4=C3C)[C@@H]2C	122
CC(C)CCC[C@@H](C)[C@H]1CC[C@H]2[C@@H]3C\C(=N/O)\C4=CC(=O)C[C@H](O)[C@]4(C)[C@H]3CC[C@]12C	122
O=C1C=C(Oc2c1cccc2c3cccc4c5ccccc5sc34)N6CCOCC6	122
Oc1c(CC=C)cccc1\C=N\NC(=O)CN2CCN(Cc3ccccc3)CC2	122
CN(C)C(=N)NC(=N)N	122
CN(C)C\C=C\C(=O)Nc1cc2c(Nc3ccc(F)c(Cl)c3)ncnc2cc1O[C@H]4CCOC4	122
Cn1cc(\C=C\2/C(=O)Nc3cccnc23)c4ccccc14	122
CCC(=O)N(C)c1ccc(Nc2nc(NC3CCCN(C3)C(=O)C=C)c4nc[nH]c4n2)cc1	122
C\C(=C/C=C/C(=C/C(=O)O)/C)\C=C\C1=C(C)CCCC1(C)C	122
CCNc1cc(N[C@@H]2CC[C@H](O)CC2)nc(Nc3ccc4c(ccn4Cc5ccccc5)c3)n1	122
C\C(=C/Cn1cnc(n1)C(=O)O)\CCC(=O)O	122
CC(C)CCC[C@@H](C)[C@H]1CC[C@H]2[C@@H]3C\C(=N/O)\[C@@]4(F)C[C@@H](O)[C@@H](O)C[C@]4(C)[C@H]3CC[C@]12C	122
CC(C)CCC[C@@H](C)[C@H]1CC[C@H]2[C@@H]3C\C(=N/O)\[C@@]4(F)C[C@@H](O)CC[C@]4(C)[C@H]3CC[C@]12C	122
C[C@@]1(CCCN1)c2nc3cccc(C(=O)N)c3[nH]2	122
Cc1c[nH]c(n1)c2cnc(NCCNc3ccc(cn3)C#N)nc2c4ccc(Cl)cc4Cl	122
CC(C)CCC[C@@H](C)[C@H]1C(C[C@H]2[C@@H]3C\C(=N/O)\C4=C[C@H](CC[C@]4(C)[C@H]3CC[C@]12C)OC(=O)C)C(=O)C	122
NC(=O)c1ncn([C@@H]2O[C@H](COP(=O)(O)O)[C@@H](O)[C@H]2O)c1N	122
CC(C)CCC[C@@H](C)[C@H]1CC[C@H]2[C@@H]3C\C(=N/O)\C4=CC(=O)CC[C@]4(C)[C@H]3CC[C@]12C	122
CC1(C)CNc2cc(NC(=O)c3cccnc3NCc4ccncc4)ccc12	122
O=C1Nc2ccccc2N1C3CCN(Cc4ccc(cc4)c5nc6cc7[nH]cnc7cc6nc5c8ccccc8)CC3	122
C\C\1=C/CC[C@@]2(C)O[C@H]2[C@H]3OC(=O)C(=C)[C@@H]3CC1	122
COc1cc2ncnc(Nc3ccc(F)c(Cl)c3)c2cc1OCCCN4CCOCC4	122
C\C(=C/Cc1cccc(n1)C(=O)N)\CCC(=O)O	122
COCCOc1cc2ncnc(Nc3cccc(c3)C#C)c2cc1OCCOC	122
CN(c1ccc2c(C)n(C)nc2c1)c3ccnc(Nc4ccc(C)c(c4)S(=O)(=O)N)n3	122
Fc1ccc(CC2=NNC(=O)c3ccccc23)cc1C(=O)N4CCN(CC4)C(=O)C5CC5	1220
NC1(CCC1)c2ccc(cc2)c3nc4C=CN5C(=O)NN=C5c4cc3c6ccccc6	1220
Oc1c(CC=C)cccc1\C=N\NC(=O)CN2CCN(Cc3ccccc3)CC2	1220
NC(=O)N(c1ccc(C(=O)N)c(n1)c2ccc(F)cc2F)c3c(F)cccc3F	1220
NC(=O)Nc1cc(sc1C(=O)N[C@H]2CCCNC2)c3cccc(F)c3	1220
COc1cc2c(Nc3ccc(NC(=O)c4ccccc4)cc3)ncnc2cc1OCCCN5CCOCC5	1220
C[C@@H]1O[C@@H](OC2=C(Oc3cc(O)cc(O)c3C2=O)c4ccc(O)cc4)[C@H](O)[C@H](OC(=O)C)[C@H]1OC(=O)C	1220
COc1cc(F)c(F)c(Nc2ccc(I)cc2F)c1NS(=O)(=O)C3(CC(O)CO)CC3	1220
CN(C)CCOc1ccc(cc1)c2nc(c3ccncc3)c([nH]2)c4ccc5\C(=N\O)\CCc5c4	1220
Oc1ccc2[nH]c3cc(c4ccccc4Cl)c5C(=O)NC(=O)c5c3c2c1	1220
CNCc1ccc(cc1)c2[nH]c3cc(F)cc4C(=O)NCCc2c34	1220
Cc1cc2c(cc1C(=C)c3ccc(cc3)C(=O)O)C(C)(C)CCC2(C)C	1220
C[C@@H](Nc1ccccc1C(=O)O)C2=CC(=CN3C(=O)C=C(N=C23)N4CCOCC4)C	1220
OC(=O)c1ccc(cc1C2CCCC2)c3c[nH]c4ncc(cc34)c5ccccc5	1220
CC(O)(CS(=O)(=O)c1ccc(F)cc1)C(=O)Nc2ccc(C#N)c(c2)C(F)(F)F	1220
CCOc1nc(NC(=O)Cc2cc(OC)ccc2OC)cc(N)c1C#N	1220
CNC(=O)c1ccccc1Sc2ccc3c(\C=C\c4ccccn4)n[nH]c3c2	1220
Cn1cnc2c(F)c(Nc3ccc(Br)cc3Cl)c(cc12)C(=O)NOCCO	1220
C[C@@]1(O)C[C@@H](C1)c2nc(c3ccc4ccc(nc4c3)c5ccccc5)c6c(N)nccn26	1220
Oc1c(cc(c2cccnc12)S(=O)(=O)O)N=Nc3ccc4cc(ccc4c3)S(=O)(=O)O	1220
Oc1ccc2ccccc2c1SSc3c(O)ccc4ccccc34	1220
COc1ccc(C2=N[C@H]([C@H](N2C(=O)N3CCNC(=O)C3)c4ccc(Cl)cc4)c5ccc(Cl)cc5)c(OC(C)C)c1	1220
Cn1cc(C2=C(C(=O)NC2=O)c3ccc(Cl)cc3Cl)c4ccccc14	1220
O=C1C=C(OC(=C1)c2cccc3Sc4ccccc4Sc23)N5CCOCC5	1220
O=C1N=C(NCc2cccs2)S/C/1=C\c3ccc4ncccc4c3	1220
Cc1cn(cn1)c2cc(NC(=O)c3ccc(C)c(Nc4nccc(n4)c5cccnc5)c3)cc(c2)C(F)(F)F	1220
NC(=O)[C@@H](CCC(F)(F)F)N(Cc1ccc(cc1F)c2nocn2)S(=O)(=O)c3ccc(Cl)cc3	1220
CS(=O)(=O)c1ccc(C(=O)Nc2ccc(Cl)c(c2)c3ccccn3)c(Cl)c1	1220
OC[C@H](Cc1ccccc1)Nc2nc(Oc3ccc4CCCc4c3)nc5c2ncn5Cc6ccc(cc6)c7ccccc7	1220
COC(=O)[C@H](CCSC)NC(=O)c1ccc(NC[C@@H](N)CS)cc1c2ccccc2	1220
Nc1cccc2C(=O)N(Cc12)C3CCC(=O)NC3=O	1220
Cc1ccc(cc1)n2nc(cc2NC(=O)Nc3ccc(OCCN4CCOCC4)c5ccccc35)C(C)(C)C	1220
O=C1\C(=C\c2cccs2)\CC/C/1=C\c3cccs3	1220
CCCCCCCCCCCC1=C(O)C(=O)C=C(O)C1=O	1220
CC(C)CCN1C(C)C(=O)N(C)c2cnc(Nc3cc(F)c(O)c(F)c3)nc12	1220
CCCS(=O)(=O)Nc1ccc(F)c(C(=O)c2c[nH]c3ncc(Cl)cc23)c1F	1220
OC1=C(C#N)C(=O)Nc2scc(c3ccc(cc3)c4ccccc4O)c12	1220
COC(=O)CNC(=O)C(=O)OC	1220
C(Cc1c[nH]c2ccccc12)Nc3ccc(Nc4ccncc4)cc3	1220
CN1CCN(Cc2ccc(NC(=O)c3ccc(C)c(c3)C#Cc4cnc5cccnn45)cc2C(F)(F)F)CC1	1220
C[C@@]1(CCCN1)c2nc3cccc(C(=O)N)c3[nH]2	1220
CC(=O)C1=C(C)c2cnc(Nc3ccc(cn3)N4CCNCC4)nc2N(C5CCCC5)C1=O	1220
CC1(C)CCC(=C(CN2CCN(CC2)c3ccc(cc3)C(=O)NS(=O)(=O)c4ccc(N[C@H](CCN5CCOCC5)CSc6ccccc6)c(c4)S(=O)(=O)C(F)(F)F)C1)c7ccc(Cl)cc7	1220
CCc1cncnc1N2CCN(Cc3nc4cc(ccc4[nH]3)C(F)(F)F)CC2	1220
Fc1ccc(C(=O)NOCC2CC2)c(Nc3ccc(I)cc3Cl)c1F	1220
O=C1C=C(Oc2c1cccc2c3cccc4c5ccccc5sc34)N6CCOCC6	1220
C\C(=C(/C#N)\C(=O)Nc1cc(Br)ccc1Br)\O	1220
CN(C)C(=N)NC(=N)N	1220
CCN(CC)CCCCNc1ncc2cc(c(NC(=O)NC(C)(C)C)nc2n1)c3cc(OC)cc(OC)c3	1220
CN(C)C\C=C\C(=O)Nc1cc2c(Nc3ccc(F)c(Cl)c3)ncnc2cc1O[C@H]4CCOC4	1220
Cn1cc(\C=C\2/C(=O)Nc3cccnc23)c4ccccc14	1220
C\C(=C/C=C/C(=C/C(=O)O)/C)\C=C\C1=C(C)CCCC1(C)C	1220
Cc1c[nH]c(n1)c2cnc(NCCNc3ccc(cn3)C#N)nc2c4ccc(Cl)cc4Cl	1220
CS(=O)(=O)N1CCN(Cc2cc3nc(nc(N4CCOCC4)c3s2)c5cccc6[nH]ncc56)CC1	1220
NC(=O)c1ncn([C@@H]2O[C@H](COP(=O)(O)O)[C@@H](O)[C@H]2O)c1N	1220
CC1(C)CNc2cc(NC(=O)c3cccnc3NCc4ccncc4)ccc12	1220
Ic1cnc(Nc2cccc(NC(=O)N3CCCC3)c2)nc1NCCCNC(=O)c4cccs4	1220
COc1cc(Nc2c(cnc3cc(OCCCN4CCN(C)CC4)c(OC)cc23)C#N)c(Cl)cc1Cl	1220
COc1cc2ncnc(Nc3ccc(F)c(Cl)c3)c2cc1OCCCN4CCOCC4	1220
CC(=O)OC[C@H](Cc1ccccc1)NC(=O)[C@H](Cc2ccccc2)NC(=O)OCC3c4ccccc4c5ccccc35	1221
CCCC(=O)O[C@]1(C)CC[C@H](O)[C@@](C)(O)C[C@H]2O[C@@H]1[C@@H]3[C@H](CC=C(C)[C@H]23)C(C)C	1221
COc1ccc(cc1OC)c2cc3nccn3c(Nc4ncccc4C(=O)N)n2	1221
CCCC(=O)OC[C@H](C)[C@H]1CC=C(C)[C@@H]2[C@H]3CC(=C)[C@@H](O)CC[C@@](C)(OC(=O)[C@H](O)CC)[C@H](O3)[C@H]12	1221
Fc1ccc(CC2=NNC(=O)c3ccccc23)cc1C(=O)N4CCN(CC4)C(=O)C5CC5	1221
Oc1c(CC=C)cccc1\C=N\NC(=O)CN2CCN(Cc3ccccc3)CC2	1221
NC(=O)N(c1ccc(C(=O)N)c(n1)c2ccc(F)cc2F)c3c(F)cccc3F	1221
CO[C@@H]1[C@@H](C[C@H]2O[C@]1(C)n3c4ccccc4c5c6CNC(=O)c6c7c8ccccc8n2c7c35)N(C)C(=O)c9ccccc9	1221
OC[C@H](Cc1ccccc1)NC(=O)[C@H](Cc2c[nH]c3ccccc23)NC(=O)OCC4c5ccccc5c6ccccc46	1221
COc1cc(O)ccc1C(=O)\C=C\c2ccc(O)cc2	1221
C[C@@H]1O[C@@H](OC2=C(Oc3cc(O)cc(O)c3C2=O)c4ccc(O)cc4)[C@H](O)[C@H](OC(=O)C)[C@H]1OC(=O)C	1221
Cc1cc2c(cc1C(=C)c3ccc(cc3)C(=O)O)C(C)(C)CCC2(C)C	1221
OC(=O)c1ccc(cc1C2CCCC2)c3c[nH]c4ncc(cc34)c5ccccc5	1221
CC(O)(CS(=O)(=O)c1ccc(F)cc1)C(=O)Nc2ccc(C#N)c(c2)C(F)(F)F	1221
CCOc1nc(NC(=O)Cc2cc(OC)ccc2OC)cc(N)c1C#N	1221
C[C@@]1(O)C[C@@H](C1)c2nc(c3ccc4ccc(nc4c3)c5ccccc5)c6c(N)nccn26	1221
Oc1c(cc(c2cccnc12)S(=O)(=O)O)N=Nc3ccc4cc(ccc4c3)S(=O)(=O)O	1221
NC1(CCC1)c2ccc(cc2)c3nc4C=CN5C(=O)NN=C5c4cc3c6ccccc6	1221
O[C@H]1COc2cc(O)ccc2C1=O	1221
COc1ccc(C2=N[C@H]([C@H](N2C(=O)N3CCNC(=O)C3)c4ccc(Cl)cc4)c5ccc(Cl)cc5)c(OC(C)C)c1	1221
Cn1cc(C2=C(C(=O)NC2=O)c3ccc(Cl)cc3Cl)c4ccccc14	1221
O=C1C=C(OC(=C1)c2cccc3Sc4ccccc4Sc23)N5CCOCC5	1221
O=C1N=C(NCc2cccs2)S/C/1=C\c3ccc4ncccc4c3	1221
Cc1cn(cn1)c2cc(NC(=O)c3ccc(C)c(Nc4nccc(n4)c5cccnc5)c3)cc(c2)C(F)(F)F	1221
NC(=O)[C@@H](CCC(F)(F)F)N(Cc1ccc(cc1F)c2nocn2)S(=O)(=O)c3ccc(Cl)cc3	1221
CS(=O)(=O)c1ccc(C(=O)Nc2ccc(Cl)c(c2)c3ccccn3)c(Cl)c1	1221
CCCC(=O)O[C@H]1[C@H](C(C)C)[C@H]2[C@H]3O[C@H](\C=C(\C)/[C@@H](O)CC[C@@]3(C)OC(=O)CCC)[C@H]2[C@](C)(O)[C@@H]1OC(=O)C	1221
OC[C@@H](Cc1ccccc1)NC(=O)[C@H](Cc2ccccc2)NC(=O)OCC3c4ccccc4c5ccccc35	1221
OC[C@H](Cc1ccccc1)Nc2nc(Oc3ccc4CCCc4c3)nc5c2ncn5Cc6ccc(cc6)c7ccccc7	1221
O=C(N[C@@H](Cc1ccc2ccccc2c1)C(=O)N[C@H](COC(=O)c3ccccc3)Cc4ccccc4)OCC5c6ccccc6c7ccccc57	1221
Oc1ccc2[C@H]3c4cc(O)c(O)cc4C[C@@]3(O)COc2c1	1221
Cc1ccc(cc1)n2nc(cc2NC(=O)Nc3ccc(OCCN4CCOCC4)c5ccccc35)C(C)(C)C	1221
Nc1cccc2C(=O)N(Cc12)C3CCC(=O)NC3=O	1221
CC(=O)OC[C@H](Cc1ccccc1)NC(=O)[C@H](Cc2ccc(O)cc2)NC(=O)OCC3c4ccccc4c5ccccc35	1221
O=C1\C(=C\c2cccs2)\CC/C/1=C\c3cccs3	1221
CCCCCCCCCCCC1=C(O)C(=O)C=C(O)C1=O	1221
CNC(=O)c1ccccc1Sc2ccc3c(\C=C\c4ccccn4)n[nH]c3c2	1221
CNCc1ccc(cc1)c2[nH]c3cc(F)cc4C(=O)NCCc2c34	1221
CCCS(=O)(=O)Nc1ccc(F)c(C(=O)c2c[nH]c3ncc(Cl)cc23)c1F	1221
COC(=O)CNC(=O)C(=O)OC	1221
OC1=CC2=C3c4ccc(O)cc4OCC3(O)CC2=CC1=O	1221
C(Cc1c[nH]c2ccccc12)Nc3ccc(Nc4ccncc4)cc3	1221
CN1CCN(Cc2ccc(NC(=O)c3ccc(C)c(c3)C#Cc4cnc5cccnn45)cc2C(F)(F)F)CC1	1221
N#C\C(=C/1\Nc2ccccc2S1)\c3ccnc(NCCc4cccnc4)n3	1221
CC1(C)CCC(=C(CN2CCN(CC2)c3ccc(cc3)C(=O)NS(=O)(=O)c4ccc(N[C@H](CCN5CCOCC5)CSc6ccccc6)c(c4)S(=O)(=O)C(F)(F)F)C1)c7ccc(Cl)cc7	1221
CCc1cncnc1N2CCN(Cc3nc4cc(ccc4[nH]3)C(F)(F)F)CC2	1221
Oc1ccc2ccccc2c1SSc3c(O)ccc4ccccc34	1221
O=C1C=C(Oc2c1cccc2c3cccc4c5ccccc5sc34)N6CCOCC6	1221
C\C(=C(/C#N)\C(=O)Nc1cc(Br)ccc1Br)\O	1221
CN(C)C(=N)NC(=N)N	1221
CCN(CC)CCCCNc1ncc2cc(c(NC(=O)NC(C)(C)C)nc2n1)c3cc(OC)cc(OC)c3	1221
O=C(N[C@@H](Cc1ccccc1)C(=O)N[C@H](COC(=O)c2ccccc2)Cc3ccccc3)OCC4c5ccccc5c6ccccc46	1221
Cn1cc(\C=C\2/C(=O)Nc3cccnc23)c4ccccc14	1221
O=C(N[C@@H](Cc1ccccc1)C(=O)N[C@@H](COC(=O)c2ccccc2)Cc3ccccc3)OCC4c5ccccc5c6ccccc46	1221
C\C(=C/C=C/C(=C/C(=O)O)/C)\C=C\C1=C(C)CCCC1(C)C	1221
FC(F)(F)c1ccc2c(SCCCCCOC3=COC(=CC3=O)CN4CCOCC4)ccnc2c1	1221
CC(C)[C@H](NC(=O)OCC1c2ccccc2c3ccccc13)C(=O)N[C@H](COC(=O)C)Cc4ccccc4	1221
C[C@@]1(CCCN1)c2nc3cccc(C(=O)N)c3[nH]2	1221
Cc1c[nH]c(n1)c2cnc(NCCNc3ccc(cn3)C#N)nc2c4ccc(Cl)cc4Cl	1221
CS(=O)(=O)N1CCN(Cc2cc3nc(nc(N4CCOCC4)c3s2)c5cccc6[nH]ncc56)CC1	1221
NC(=O)c1ncn([C@@H]2O[C@H](COP(=O)(O)O)[C@@H](O)[C@H]2O)c1N	1221
CC1(C)CNc2cc(NC(=O)c3cccnc3NCc4ccncc4)ccc12	1221
CN(C)CCOc1ccc(cc1)c2nc(c3ccncc3)c([nH]2)c4ccc5\C(=N\O)\CCc5c4	1221
OC[C@H](Cc1ccccc1)NC(=O)[C@H](Cc2ccccc2)NC(=O)OCC3c4ccccc4c5ccccc35	1221
CN(c1ccc2c(C)n(C)nc2c1)c3ccnc(Nc4ccc(C)c(c4)S(=O)(=O)N)n3	1221
COc1ccc(cc1OC)c2cc3nccn3c(Nc4ncccc4C(=O)N)n2	1222
Fc1ccc(CC2=NNC(=O)c3ccccc23)cc1C(=O)N4CCN(CC4)C(=O)C5CC5	1222
NC1(CCC1)c2ccc(cc2)c3nc4C=CN5C(=O)NN=C5c4cc3c6ccccc6	1222
Oc1c(CC=C)cccc1\C=N\NC(=O)CN2CCN(Cc3ccccc3)CC2	1222
NC(=O)N(c1ccc(C(=O)N)c(n1)c2ccc(F)cc2F)c3c(F)cccc3F	1222
C[C@@H]1O[C@@H](OC2=C(Oc3cc(O)cc(O)c3C2=O)c4ccc(O)cc4)[C@H](O)[C@H](OC(=O)C)[C@H]1OC(=O)C	1222
CN(C)CCOc1ccc(cc1)c2nc(c3ccncc3)c([nH]2)c4ccc5\C(=N\O)\CCc5c4	1222
CNCc1ccc(cc1)c2[nH]c3cc(F)cc4C(=O)NCCc2c34	1222
Cc1cc2c(cc1C(=C)c3ccc(cc3)C(=O)O)C(C)(C)CCC2(C)C	1222
C[C@@H](Nc1ccccc1C(=O)O)C2=CC(=CN3C(=O)C=C(N=C23)N4CCOCC4)C	1222
OC(=O)c1ccc(cc1C2CCCC2)c3c[nH]c4ncc(cc34)c5ccccc5	1222
CC(O)(CS(=O)(=O)c1ccc(F)cc1)C(=O)Nc2ccc(C#N)c(c2)C(F)(F)F	1222
CCOc1nc(NC(=O)Cc2cc(OC)ccc2OC)cc(N)c1C#N	1222
CNC(=O)c1ccccc1Sc2ccc3c(\C=C\c4ccccn4)n[nH]c3c2	1222
CCc1cc(c(O)cc1O)c2[nH]nc(C)c2c3ccc4OCCOc4c3	1222
COc1cc(cc(OC)c1O)[C@H]2[C@@H]3[C@H](COC3=O)[C@H](O[C@@H]4O[C@@H]5CO[C@@H](C)O[C@H]5[C@H](O)[C@H]4O)c6cc7OCOc7cc26	1222
Cn1cnc2c(F)c(Nc3ccc(Br)cc3Cl)c(cc12)C(=O)NOCCO	1222
C[C@@]1(O)C[C@@H](C1)c2nc(c3ccc4ccc(nc4c3)c5ccccc5)c6c(N)nccn26	1222
Oc1c(cc(c2cccnc12)S(=O)(=O)O)N=Nc3ccc4cc(ccc4c3)S(=O)(=O)O	1222
Oc1ccc2ccccc2c1SSc3c(O)ccc4ccccc34	1222
COc1ccc(C2=N[C@H]([C@H](N2C(=O)N3CCNC(=O)C3)c4ccc(Cl)cc4)c5ccc(Cl)cc5)c(OC(C)C)c1	1222
Cn1cc(C2=C(C(=O)NC2=O)c3ccc(Cl)cc3Cl)c4ccccc14	1222
O=C1C=C(OC(=C1)c2cccc3Sc4ccccc4Sc23)N5CCOCC5	1222
O=C1N=C(NCc2cccs2)S/C/1=C\c3ccc4ncccc4c3	1222
Cc1cn(cn1)c2cc(NC(=O)c3ccc(C)c(Nc4nccc(n4)c5cccnc5)c3)cc(c2)C(F)(F)F	1222
NC(=O)[C@@H](CCC(F)(F)F)N(Cc1ccc(cc1F)c2nocn2)S(=O)(=O)c3ccc(Cl)cc3	1222
CS(=O)(=O)c1ccc(C(=O)Nc2ccc(Cl)c(c2)c3ccccn3)c(Cl)c1	1222
CN1C(=O)C=C(c2cccc(Cl)c2)c3cc(ccc13)[C@](N)(c4ccc(Cl)cc4)c5cncn5C	1222
OC[C@H](Cc1ccccc1)Nc2nc(Oc3ccc4CCCc4c3)nc5c2ncn5Cc6ccc(cc6)c7ccccc7	1222
Nc1cccc2C(=O)N(Cc12)C3CCC(=O)NC3=O	1222
Cc1ccc(cc1)n2nc(cc2NC(=O)Nc3ccc(OCCN4CCOCC4)c5ccccc35)C(C)(C)C	1222
O=C1\C(=C\c2cccs2)\CC/C/1=C\c3cccs3	1222
CCCCCCCCCCCC1=C(O)C(=O)C=C(O)C1=O	1222
CC(C)CCN1C(C)C(=O)N(C)c2cnc(Nc3cc(F)c(O)c(F)c3)nc12	1222
CCCS(=O)(=O)Nc1ccc(F)c(C(=O)c2c[nH]c3ncc(Cl)cc23)c1F	1222
OC1=C(C#N)C(=O)Nc2scc(c3ccc(cc3)c4ccccc4O)c12	1222
COC(=O)CNC(=O)C(=O)OC	1222
C(Cc1c[nH]c2ccccc12)Nc3ccc(Nc4ccncc4)cc3	1222
C[C@@]1(CCCN1)c2nc3cccc(C(=O)N)c3[nH]2	1222
CC(=O)C1=C(C)c2cnc(Nc3ccc(cn3)N4CCNCC4)nc2N(C5CCCC5)C1=O	1222
CCc1cncnc1N2CCN(Cc3nc4cc(ccc4[nH]3)C(F)(F)F)CC2	1222
Fc1ccc(C(=O)NOCC2CC2)c(Nc3ccc(I)cc3Cl)c1F	1222
O=C1C=C(Oc2c1cccc2c3cccc4c5ccccc5sc34)N6CCOCC6	1222
C\C(=C(/C#N)\C(=O)Nc1cc(Br)ccc1Br)\O	1222
N#C\C(=C/1\Nc2ccccc2S1)\c3ccnc(NCCc4cccnc4)n3	1222
CN(C)C(=N)NC(=N)N	1222
CCN(CC)CCCCNc1ncc2cc(c(NC(=O)NC(C)(C)C)nc2n1)c3cc(OC)cc(OC)c3	1222
CN(C)C\C=C\C(=O)Nc1cc2c(Nc3ccc(F)c(Cl)c3)ncnc2cc1O[C@H]4CCOC4	1222
Cn1cc(\C=C\2/C(=O)Nc3cccnc23)c4ccccc14	1222
CN(Cc1cnc2nc(N)nc(N)c2n1)c3ccc(cc3)C(=O)N[C@@H](CCC(=O)O)C(=O)O	1222
C\C(=C/C=C/C(=C/C(=O)O)/C)\C=C\C1=C(C)CCCC1(C)C	1222
FC(F)(F)c1ccc2c(SCCCCCOC3=COC(=CC3=O)CN4CCOCC4)ccnc2c1	1222
Cc1c[nH]c(n1)c2cnc(NCCNc3ccc(cn3)C#N)nc2c4ccc(Cl)cc4Cl	1222
CS(=O)(=O)N1CCN(Cc2cc3nc(nc(N4CCOCC4)c3s2)c5cccc6[nH]ncc56)CC1	1222
NC(=O)c1ncn([C@@H]2O[C@H](COP(=O)(O)O)[C@@H](O)[C@H]2O)c1N	1222
CC1(C)CNc2cc(NC(=O)c3cccnc3NCc4ccncc4)ccc12	1222
O=C1Nc2ccccc2N1C3CCN(Cc4ccc(cc4)c5nc6cc7[nH]cnc7cc6nc5c8ccccc8)CC3	1222
COc1cc(Nc2c(cnc3cc(OCCCN4CCN(C)CC4)c(OC)cc23)C#N)c(Cl)cc1Cl	1222
CN(c1ccc2c(C)n(C)nc2c1)c3ccnc(Nc4ccc(C)c(c4)S(=O)(=O)N)n3	1222
COc1ccc(cc1OC)c2cc3nccn3c(Nc4ncccc4C(=O)N)n2	1223
COc1cc(CCc2cccc3C(=O)c4ccccc4Nc23)cc(OC)c1OC	1223
Fc1ccc(CC2=NNC(=O)c3ccccc23)cc1C(=O)N4CCN(CC4)C(=O)C5CC5	1223
Oc1c(CC=C)cccc1\C=N\NC(=O)CN2CCN(Cc3ccccc3)CC2	1223
NC(=O)N(c1ccc(C(=O)N)c(n1)c2ccc(F)cc2F)c3c(F)cccc3F	1223
CO[C@@H]1[C@@H](C[C@H]2O[C@]1(C)n3c4ccccc4c5c6CNC(=O)c6c7c8ccccc8n2c7c35)N(C)C(=O)c9ccccc9	1223
C[C@@H]1O[C@@H](OC2=C(Oc3cc(O)cc(O)c3C2=O)c4ccc(O)cc4)[C@H](O)[C@H](OC(=O)C)[C@H]1OC(=O)C	1223
CN(C)CCOc1ccc(cc1)c2nc(c3ccncc3)c([nH]2)c4ccc5\C(=N\O)\CCc5c4	1223
CNCc1ccc(cc1)c2[nH]c3cc(F)cc4C(=O)NCCc2c34	1223
Cc1cc2c(cc1C(=C)c3ccc(cc3)C(=O)O)C(C)(C)CCC2(C)C	1223
CC(O)(CS(=O)(=O)c1ccc(F)cc1)C(=O)Nc2ccc(C#N)c(c2)C(F)(F)F	1223
CCOc1nc(NC(=O)Cc2cc(OC)ccc2OC)cc(N)c1C#N	1223
CNC(=O)c1ccccc1Sc2ccc3c(\C=C\c4ccccn4)n[nH]c3c2	1223
C[C@@]1(O)C[C@@H](C1)c2nc(c3ccc4ccc(nc4c3)c5ccccc5)c6c(N)nccn26	1223
Oc1c(cc(c2cccnc12)S(=O)(=O)O)N=Nc3ccc4cc(ccc4c3)S(=O)(=O)O	1223
Oc1ccc2ccccc2c1SSc3c(O)ccc4ccccc34	1223
COc1ccc(C2=N[C@H]([C@H](N2C(=O)N3CCNC(=O)C3)c4ccc(Cl)cc4)c5ccc(Cl)cc5)c(OC(C)C)c1	1223
Cn1cc(C2=C(C(=O)NC2=O)c3ccc(Cl)cc3Cl)c4ccccc14	1223
O=C1C=C(OC(=C1)c2cccc3Sc4ccccc4Sc23)N5CCOCC5	1223
O=C1N=C(NCc2cccs2)S/C/1=C\c3ccc4ncccc4c3	1223
NC(=O)[C@@H](CCC(F)(F)F)N(Cc1ccc(cc1F)c2nocn2)S(=O)(=O)c3ccc(Cl)cc3	1223
CS(=O)(=O)c1ccc(C(=O)Nc2ccc(Cl)c(c2)c3ccccn3)c(Cl)c1	1223
OC[C@H](Cc1ccccc1)Nc2nc(Oc3ccc4CCCc4c3)nc5c2ncn5Cc6ccc(cc6)c7ccccc7	1223
COC(=O)[C@H](CCSC)NC(=O)c1ccc(NC[C@@H](N)CS)cc1c2ccccc2	1223
Nc1cccc2C(=O)N(Cc12)C3CCC(=O)NC3=O	1223
Cc1ccc(cc1)n2nc(cc2NC(=O)Nc3ccc(OCCN4CCOCC4)c5ccccc35)C(C)(C)C	1223
O=C1\C(=C\c2cccs2)\CC/C/1=C\c3cccs3	1223
CCCCCCCCCCCC1=C(O)C(=O)C=C(O)C1=O	1223
CCCS(=O)(=O)Nc1ccc(F)c(C(=O)c2c[nH]c3ncc(Cl)cc23)c1F	1223
OC1=C(C#N)C(=O)Nc2scc(c3ccc(cc3)c4ccccc4O)c12	1223
COC(=O)CNC(=O)C(=O)OC	1223
CN1CCN(Cc2ccc(NC(=O)c3ccc(C)c(c3)C#Cc4cnc5cccnn45)cc2C(F)(F)F)CC1	1223
C[C@@]1(CCCN1)c2nc3cccc(C(=O)N)c3[nH]2	1223
CC1(C)CCC(=C(CN2CCN(CC2)c3ccc(cc3)C(=O)NS(=O)(=O)c4ccc(N[C@H](CCN5CCOCC5)CSc6ccccc6)c(c4)S(=O)(=O)C(F)(F)F)C1)c7ccc(Cl)cc7	1223
CCc1cncnc1N2CCN(Cc3nc4cc(ccc4[nH]3)C(F)(F)F)CC2	1223
O=C1C=C(Oc2c1cccc2c3cccc4c5ccccc5sc34)N6CCOCC6	1223
C\C(=C(/C#N)\C(=O)Nc1cc(Br)ccc1Br)\O	1223
N#C\C(=C/1\Nc2ccccc2S1)\c3ccnc(NCCc4cccnc4)n3	1223
CN(C)C(=N)NC(=N)N	1223
CCN(CC)CCCCNc1ncc2cc(c(NC(=O)NC(C)(C)C)nc2n1)c3cc(OC)cc(OC)c3	1223
C\C(=C/C=C/C(=C/C(=O)O)/C)\C=C\C1=C(C)CCCC1(C)C	1223
FC(F)(F)c1ccc2c(SCCCCCOC3=COC(=CC3=O)CN4CCOCC4)ccnc2c1	1223
Cc1c[nH]c(n1)c2cnc(NCCNc3ccc(cn3)C#N)nc2c4ccc(Cl)cc4Cl	1223
NC(=O)c1ncn([C@@H]2O[C@H](COP(=O)(O)O)[C@@H](O)[C@H]2O)c1N	1223
CC1(C)CNc2cc(NC(=O)c3cccnc3NCc4ccncc4)ccc12	1223
Ic1cnc(Nc2cccc(NC(=O)N3CCCC3)c2)nc1NCCCNC(=O)c4cccs4	1223
CN(c1ccc2c(C)n(C)nc2c1)c3ccnc(Nc4ccc(C)c(c4)S(=O)(=O)N)n3	1223
Fc1ccc(CC2=NNC(=O)c3ccccc23)cc1C(=O)N4CCN(CC4)C(=O)C5CC5	1224
Oc1c(CC=C)cccc1\C=N\NC(=O)CN2CCN(Cc3ccccc3)CC2	1224
NC(=O)N(c1ccc(C(=O)N)c(n1)c2ccc(F)cc2F)c3c(F)cccc3F	1224
COc1cc2c(Nc3ccc(NC(=O)c4ccccc4)cc3)ncnc2cc1OCCCN5CCOCC5	1224
C[C@@H]1O[C@@H](OC2=C(Oc3cc(O)cc(O)c3C2=O)c4ccc(O)cc4)[C@H](O)[C@H](OC(=O)C)[C@H]1OC(=O)C	1224
CN(C)CCOc1ccc(cc1)c2nc(c3ccncc3)c([nH]2)c4ccc5\C(=N\O)\CCc5c4	1224
CNCc1ccc(cc1)c2[nH]c3cc(F)cc4C(=O)NCCc2c34	1224
Cc1cc2c(cc1C(=C)c3ccc(cc3)C(=O)O)C(C)(C)CCC2(C)C	1224
CC(O)(CS(=O)(=O)c1ccc(F)cc1)C(=O)Nc2ccc(C#N)c(c2)C(F)(F)F	1224
CCOc1nc(NC(=O)Cc2cc(OC)ccc2OC)cc(N)c1C#N	1224
CNC(=O)c1ccccc1Sc2ccc3c(\C=C\c4ccccn4)n[nH]c3c2	1224
CCc1cc(c(O)cc1O)c2[nH]nc(C)c2c3ccc4OCCOc4c3	1224
Oc1c(cc(c2cccnc12)S(=O)(=O)O)N=Nc3ccc4cc(ccc4c3)S(=O)(=O)O	1224
Oc1ccc2ccccc2c1SSc3c(O)ccc4ccccc34	1224
COc1ccc(C2=N[C@H]([C@H](N2C(=O)N3CCNC(=O)C3)c4ccc(Cl)cc4)c5ccc(Cl)cc5)c(OC(C)C)c1	1224
Cn1cc(C2=C(C(=O)NC2=O)c3ccc(Cl)cc3Cl)c4ccccc14	1224
O=C1C=C(OC(=C1)c2cccc3Sc4ccccc4Sc23)N5CCOCC5	1224
Cc1cn(cn1)c2cc(NC(=O)c3ccc(C)c(Nc4nccc(n4)c5cccnc5)c3)cc(c2)C(F)(F)F	1224
NC(=O)[C@@H](CCC(F)(F)F)N(Cc1ccc(cc1F)c2nocn2)S(=O)(=O)c3ccc(Cl)cc3	1224
CS(=O)(=O)c1ccc(C(=O)Nc2ccc(Cl)c(c2)c3ccccn3)c(Cl)c1	1224
OC[C@H](Cc1ccccc1)Nc2nc(Oc3ccc4CCCc4c3)nc5c2ncn5Cc6ccc(cc6)c7ccccc7	1224
COC(=O)[C@H](CCSC)NC(=O)c1ccc(NC[C@@H](N)CS)cc1c2ccccc2	1224
Nc1cccc2C(=O)N(Cc12)C3CCC(=O)NC3=O	1224
Cc1ccc(cc1)n2nc(cc2NC(=O)Nc3ccc(OCCN4CCOCC4)c5ccccc35)C(C)(C)C	1224
O=C1\C(=C\c2cccs2)\CC/C/1=C\c3cccs3	1224
CCCS(=O)(=O)Nc1ccc(F)c(C(=O)c2c[nH]c3ncc(Cl)cc23)c1F	1224
OC1=C(C#N)C(=O)Nc2scc(c3ccc(cc3)c4ccccc4O)c12	1224
COC(=O)CNC(=O)C(=O)OC	1224
C(Cc1c[nH]c2ccccc12)Nc3ccc(Nc4ccncc4)cc3	1224
NC1=NC(=O)N(C=C1)[C@@H]2O[C@H](CO)[C@@H](O)C2(F)F	1224
C[C@@]1(CCCN1)c2nc3cccc(C(=O)N)c3[nH]2	1224
CC1(C)CCC(=C(CN2CCN(CC2)c3ccc(cc3)C(=O)NS(=O)(=O)c4ccc(N[C@H](CCN5CCOCC5)CSc6ccccc6)c(c4)S(=O)(=O)C(F)(F)F)C1)c7ccc(Cl)cc7	1224
CCc1cncnc1N2CCN(Cc3nc4cc(ccc4[nH]3)C(F)(F)F)CC2	1224
O=C1C=C(Oc2c1cccc2c3cccc4c5ccccc5sc34)N6CCOCC6	1224
C\C(=C(/C#N)\C(=O)Nc1cc(Br)ccc1Br)\O	1224
N#C\C(=C/1\Nc2ccccc2S1)\c3ccnc(NCCc4cccnc4)n3	1224
CN(C)C(=N)NC(=N)N	1224
CCN(CC)CCCCNc1ncc2cc(c(NC(=O)NC(C)(C)C)nc2n1)c3cc(OC)cc(OC)c3	1224
Cn1cc(\C=C\2/C(=O)Nc3cccnc23)c4ccccc14	1224
CN(Cc1cnc2nc(N)nc(N)c2n1)c3ccc(cc3)C(=O)N[C@@H](CCC(=O)O)C(=O)O	1224
C\C(=C/C=C/C(=C/C(=O)O)/C)\C=C\C1=C(C)CCCC1(C)C	1224
FC(F)(F)c1ccc2c(SCCCCCOC3=COC(=CC3=O)CN4CCOCC4)ccnc2c1	1224
Cc1c[nH]c(n1)c2cnc(NCCNc3ccc(cn3)C#N)nc2c4ccc(Cl)cc4Cl	1224
NC(=O)c1ncn([C@@H]2O[C@H](COP(=O)(O)O)[C@@H](O)[C@H]2O)c1N	1224
CC1(C)CNc2cc(NC(=O)c3cccnc3NCc4ccncc4)ccc12	1224
O=C1Nc2ccccc2N1C3CCN(Cc4ccc(cc4)c5nc6cc7[nH]cnc7cc6nc5c8ccccc8)CC3	1224
CN(c1ccc2c(C)n(C)nc2c1)c3ccnc(Nc4ccc(C)c(c4)S(=O)(=O)N)n3	1224
Fc1ccc(CC2=NNC(=O)c3ccccc23)cc1C(=O)N4CCN(CC4)C(=O)C5CC5	1225
NC1(CCC1)c2ccc(cc2)c3nc4C=CN5C(=O)NN=C5c4cc3c6ccccc6	1225
Oc1c(CC=C)cccc1\C=N\NC(=O)CN2CCN(Cc3ccccc3)CC2	1225
NC(=O)N(c1ccc(C(=O)N)c(n1)c2ccc(F)cc2F)c3c(F)cccc3F	1225
C[C@@H]1O[C@@H](OC2=C(Oc3cc(O)cc(O)c3C2=O)c4ccc(O)cc4)[C@H](O)[C@H](OC(=O)C)[C@H]1OC(=O)C	1225
CN(C)CCOc1ccc(cc1)c2nc(c3ccncc3)c([nH]2)c4ccc5\C(=N\O)\CCc5c4	1225
Oc1ccc2[nH]c3cc(c4ccccc4Cl)c5C(=O)NC(=O)c5c3c2c1	1225
Cc1cc2c(cc1C(=C)c3ccc(cc3)C(=O)O)C(C)(C)CCC2(C)C	1225
C[C@@H](Nc1ccccc1C(=O)O)C2=CC(=CN3C(=O)C=C(N=C23)N4CCOCC4)C	1225
CC(O)(CS(=O)(=O)c1ccc(F)cc1)C(=O)Nc2ccc(C#N)c(c2)C(F)(F)F	1225
CCOc1nc(NC(=O)Cc2cc(OC)ccc2OC)cc(N)c1C#N	1225
CNC(=O)c1ccccc1Sc2ccc3c(\C=C\c4ccccn4)n[nH]c3c2	1225
Cn1cnc2c(F)c(Nc3ccc(Br)cc3Cl)c(cc12)C(=O)NOCCO	1225
C[C@@]1(O)C[C@@H](C1)c2nc(c3ccc4ccc(nc4c3)c5ccccc5)c6c(N)nccn26	1225
Cn1cc(C2=C(C(=O)NC2=O)c3ccc(Cl)cc3Cl)c4ccccc14	1225
O=C1C=C(OC(=C1)c2cccc3Sc4ccccc4Sc23)N5CCOCC5	1225
O=C1N=C(NCc2cccs2)S/C/1=C\c3ccc4ncccc4c3	1225
Cc1cn(cn1)c2cc(NC(=O)c3ccc(C)c(Nc4nccc(n4)c5cccnc5)c3)cc(c2)C(F)(F)F	1225
NC(=O)[C@@H](CCC(F)(F)F)N(Cc1ccc(cc1F)c2nocn2)S(=O)(=O)c3ccc(Cl)cc3	1225
CS(=O)(=O)c1ccc(C(=O)Nc2ccc(Cl)c(c2)c3ccccn3)c(Cl)c1	1225
COC(=O)[C@H](CCSC)NC(=O)c1ccc(NC[C@@H](N)CS)cc1c2ccccc2	1225
Nc1cccc2C(=O)N(Cc12)C3CCC(=O)NC3=O	1225
Cc1ccc(cc1)n2nc(cc2NC(=O)Nc3ccc(OCCN4CCOCC4)c5ccccc35)C(C)(C)C	1225
O=C1\C(=C\c2cccs2)\CC/C/1=C\c3cccs3	1225
CCCS(=O)(=O)Nc1ccc(F)c(C(=O)c2c[nH]c3ncc(Cl)cc23)c1F	1225
OC1=C(C#N)C(=O)Nc2scc(c3ccc(cc3)c4ccccc4O)c12	1225
COC(=O)CNC(=O)C(=O)OC	1225
C(Cc1c[nH]c2ccccc12)Nc3ccc(Nc4ccncc4)cc3	1225
C[C@@]1(CCCN1)c2nc3cccc(C(=O)N)c3[nH]2	1225
CC1(C)CCC(=C(CN2CCN(CC2)c3ccc(cc3)C(=O)NS(=O)(=O)c4ccc(N[C@H](CCN5CCOCC5)CSc6ccccc6)c(c4)S(=O)(=O)C(F)(F)F)C1)c7ccc(Cl)cc7	1225
CCc1cncnc1N2CCN(Cc3nc4cc(ccc4[nH]3)C(F)(F)F)CC2	1225
Fc1ccc(C(=O)NOCC2CC2)c(Nc3ccc(I)cc3Cl)c1F	1225
C\C(=C(/C#N)\C(=O)Nc1cc(Br)ccc1Br)\O	1225
CN(C)C(=N)NC(=N)N	1225
CCN(CC)CCCCNc1ncc2cc(c(NC(=O)NC(C)(C)C)nc2n1)c3cc(OC)cc(OC)c3	1225
CN(C)C\C=C\C(=O)Nc1cc2c(Nc3ccc(F)c(Cl)c3)ncnc2cc1O[C@H]4CCOC4	1225
[truncated: 145,690 more rows]
